# Supplementary material for: Association of CDH11 with Autism Spectrum Disorder Revealed by Matched-gene Co-expression Analysis and Mouse Behavioral Studies
Source: Neurosci Bull. 2021 Sep 14;38(1):29–46. doi: 10.1007/s12264-021-00770-0 (PMC8783018; doi:10.1007/s12264-021-00770-0)
Supplement: Supplementary file 2 — (XLS 5194 KB) [file 12264_2021_770_MOESM2_ESM.xls]

## Sheet: Readme
Supplemental_Table_S1. List of total genes and hcASDs included in this study.
Readme
Total genes	List of total genes
mRNA_Abundance (RPKM)	Total genes placed in ascending order by mRNA abundance
gDNA_Size (bp)	Total genes placed in ascending order by gDNA sise
GC_Content (%)	Total genes placed in ascending order by GC content
hcASD genes	List of hcASDs

## Sheet: Total genes
Supplemental_Table_S1. List of total genes and hcASDs included in this study.
Total genes
Gene_Symbol	Ensembl_Gene_ID	mRNA_Abundance (RPKM)	gDNA_Size (bp)	GC_Content (%)	Co-expression_Coefficient_with_hcASDs
TSPAN6	ENSG00000000003	8.07622	12884	40.4	0.1831
DPM1	ENSG00000000419	8.52175	23689	39.85	0.1846
SCYL3	ENSG00000000457	1.7735	44637	40.14	0.4916
CFH	ENSG00000000971	1.52517	95462	35.19	0.0561
FUCA2	ENSG00000001036	6.95402	16909	39.72	0.017
GCLC	ENSG00000001084	4.60579	119630	40.16	0.1089
NFYA	ENSG00000001167	10.5068	27032	40	0.4191
STPG1	ENSG00000001460	3.56053	59936	44.09	0.0692
NIPAL3	ENSG00000001461	7.81377	57175	44.99	0.0389
LAS1L	ENSG00000001497	6.38677	96262	42.78	0.3716
ENPP4	ENSG00000001561	5.54544	16700	36.05	0.1035
SEMA3F	ENSG00000001617	4.35353	34031	57.74	0.4194
ANKIB1	ENSG00000001629	7.84331	155410	36.83	0.5098
CYP51A1	ENSG00000001630	20.6858	22651	38.25	0.4468
KRIT1	ENSG00000001631	3.09163	47198	36.48	0.4057
BAD	ENSG00000002330	45.5066	14875	53.92	-0.1016
LAP3	ENSG00000002549	9.88411	30781	44.17	0.0413
CD99	ENSG00000002586	1.86854	50123	47.38	0.0076
HS3ST1	ENSG00000002587	8.52625	36415	43.92	0.2218
HECW1	ENSG00000002746	6.2533	453373	42.03	0.5421
MAD1L1	ENSG00000002822	5.6097	417451	55.65	0.3964
LASP1	ENSG00000002834	31.9626	51912	53.69	0.5426
SNX11	ENSG00000002919	7.57366	20245	48.03	0.1661
TMEM176A	ENSG00000002933	2.61122	4716	57.55	-0.291
M6PR	ENSG00000003056	14.4015	9401	42.37	0.2705
KLHL13	ENSG00000003096	8.77552	219528	36.56	0.1844
CYP26B1	ENSG00000003137	8.22797	18801	59.96	0.1356
ICA1	ENSG00000003147	5.3658	149504	40.3	0.1635
DBNDD1	ENSG00000003249	13.1681	15020	59.3	0.2679
ALS2	ENSG00000003393	5.03561	80690	37.99	0.4203
CFLAR	ENSG00000003402	2.57833	60534	44.35	0.1043
TFPI	ENSG00000003436	1.59717	101531	36.6	0.1561
NDUFAF7	ENSG00000003509	3.05742	21773	38.97	0.3008
RBM5	ENSG00000003756	13.4472	30103	44.45	0.3991
MTMR7	ENSG00000003987	5.07813	116735	40.26	0.3883
ARF5	ENSG00000004059	130.135	3315	56.14	0.1373
SARM1	ENSG00000004139	7.28564	39694	51.55	0.5219
PLXND1	ENSG00000004399	5.6253	51463	58.3	0.2841
AK2	ENSG00000004455	9.50219	73057	46.32	0.018
FKBP4	ENSG00000004478	49.8946	10454	51.53	0.3031
KDM1A	ENSG00000004487	28.4772	64247	39.17	0.4449
RBM6	ENSG00000004534	9.36993	160039	44.14	0.3801
CAMKK1	ENSG00000004660	9.69933	34577	57.17	0.109
RECQL	ENSG00000004700	3.39997	32760	37.57	0.3603
VPS50	ENSG00000004766	4.52337	128784	34.82	0.4469
HSPB6	ENSG00000004776	5.96818	3514	62.52	-0.2365
ARHGAP33	ENSG00000004777	27.8076	14291	60.93	0.4157
NDUFAB1	ENSG00000004779	62.9562	15303	48.72	-0.0147
PDK4	ENSG00000004799	2.09051	13018	36.08	-0.1376
ZMYND10	ENSG00000004838	1.93653	4623	58.49	0.0025
ARX	ENSG00000004848	7.92678	12727	54.62	0.2349
SLC25A13	ENSG00000004864	1.77881	201928	39.76	0.2549
ST7	ENSG00000004866	8.05191	276939	39.15	0.3777
CDC27	ENSG00000004897	5.33244	71720	38.66	0.4448
HCCS	ENSG00000004961	6.3593	11786	42.97	0.2223
DVL2	ENSG00000004975	5.55658	9176	55.13	0.3959
UPF1	ENSG00000005007	8.95587	36272	55.14	0.5214
SKAP2	ENSG00000005020	1.90152	328172	36.94	0.0747
SLC25A5	ENSG00000005022	127.636	2975	52.54	0.1066
MCUB	ENSG00000005059	4.40029	128511	41.01	0.1501
POLR2J	ENSG00000005075	9.60943	5790	55.04	-0.1051
DHX33	ENSG00000005100	2.74082	28066	45.78	0.585
THSD7A	ENSG00000005108	2.51686	461834	35.51	0.4004
LIG3	ENSG00000005156	4.01545	29232	47.21	0.4983
RPAP3	ENSG00000005175	3.98858	44782	36.55	0.3775
CIAPIN1	ENSG00000005194	15.1708	19234	44.27	0.4195
SPPL2B	ENSG00000005206	5.61801	26481	61.04	0.3054
FAM214B	ENSG00000005238	6.76618	12230	54.68	0.4226
COPZ2	ENSG00000005243	1.81307	11864	52.71	-0.4224
PRKAR2B	ENSG00000005249	34.9103	117107	38.61	0.4707
MSL3	ENSG00000005302	7.35339	17614	42.85	0.4336
CREBBP	ENSG00000005339	11.2836	155660	45.01	0.5514
TSPOAP1	ENSG00000005379	9.48021	27568	57.84	-0.0128
GCFC2	ENSG00000005436	1.65983	58986	36.39	0.3386
WDR54	ENSG00000005448	14.5323	4078	54.68	0.3277
KMT2E	ENSG00000005483	12.7513	100830	37.41	0.5528
RHBDD2	ENSG00000005486	98.824	46325	47.79	-0.0028
SOX8	ENSG00000005513	14.1618	5210	64.99	0.0141
IBTK	ENSG00000005700	3.69599	77769	36.07	0.5183
ZNF195	ENSG00000005801	7.90748	39962	41.43	0.3976
MYCBP2	ENSG00000005810	7.05546	282438	35.73	0.4089
FBXL3	ENSG00000005812	14.2681	34598	38.36	0.4363
PDK2	ENSG00000005882	21.1191	17416	56.67	0.0523
ITGA3	ENSG00000005884	2.77937	34514	52.64	0.3739
ZFX	ENSG00000005889	3.4231	67083	40.77	0.5148
LAMP2	ENSG00000005893	19.0306	43218	38.61	-0.0207
GDE1	ENSG00000006007	25.3735	20431	40.14	0.1572
REX1BD	ENSG00000006015	27.6304	3653	60.22	-0.063
CRLF1	ENSG00000006016	3.97415	35522	55.32	-0.2022
OSBPL7	ENSG00000006025	1.49585	14463	57.86	0.283
TMEM98	ENSG00000006042	21.6604	17197	48.47	0.2377
ABCC8	ENSG00000006071	2.30137	84382	50.02	0.0573
CACNG3	ENSG00000006116	32.6116	106078	44.39	0.0313
TMEM132A	ENSG00000006118	63.119	12700	58.71	0.3924
AP2B1	ENSG00000006125	42.5882	148368	39.93	0.5585
TAC1	ENSG00000006128	14.4589	8389	39.5	-0.0373
ZNF263	ENSG00000006194	6.65068	37602	47.09	0.564
CX3CL1	ENSG00000006210	30.5532	12568	53.75	0.0374
SPATA20	ENSG00000006282	9.68324	12795	57.05	-0.0559
CACNA1G	ENSG00000006283	4.74426	66760	56.94	0.1191
DLX6	ENSG00000006377	2.59344	5488	49.51	0.1192
MAP3K9	ENSG00000006432	3.67169	87009	44.98	0.4454
RALA	ENSG00000006451	25.6449	84556	39.66	0.3883
ETV1	ENSG00000006468	11.0396	100197	36.3	0.1876
AGK	ENSG00000006530	5.96905	103967	39.57	0.473
PHTF2	ENSG00000006576	2.59666	158712	37.65	0.4768
FARP2	ENSG00000006607	1.85633	138557	45.58	0.3097
GGCT	ENSG00000006625	8.44221	8221	40.54	0.1338
DBF4	ENSG00000006634	1.60014	33338	36.72	0.1956
IFRD1	ENSG00000006652	8.70624	58131	39.46	0.4439
COX10	ENSG00000006695	2.82929	162247	39.2	0.5468
GTF2IRD1	ENSG00000006704	3.80264	148816	52.72	0.4843
PAF1	ENSG00000006712	22.1132	5526	52.37	0.3845
VPS41	ENSG00000006715	8.97147	209421	38.35	0.4392
ARHGAP44	ENSG00000006740	9.99513	202146	42.69	0.1335
ELAC2	ENSG00000006744	6.80024	26454	48.02	0.5096
PNPLA4	ENSG00000006757	5.41207	29493	40.45	-0.01
ADIPOR2	ENSG00000006831	8.75933	100101	39.4	0.3448
MARK4	ENSG00000007047	17.431	225997	53.57	0.4759
PROM1	ENSG00000007062	1.91299	121303	43.17	0.2418
CCDC124	ENSG00000007080	60.2515	10977	55.84	0.1835
PAFAH1B1	ENSG00000007168	41.4273	92406	42.4	0.5348
KIAA0100	ENSG00000007202	13.0508	31009	46.75	0.5491
GAS7	ENSG00000007237	20.3807	288001	47.97	0.348
TRAPPC6A	ENSG00000007255	6.67608	15310	56.86	-0.212
MATK	ENSG00000007264	16.3857	24160	54.4	-0.1434
ST7L	ENSG00000007341	1.47268	97312	39.05	0.3628
TKTL1	ENSG00000007350	1.5135	34556	48.27	0.127
PAX6	ENSG00000007372	9.77808	33183	49.68	0.1485
RPUSD1	ENSG00000007376	8.08529	3424	67.17	0.2846
LUC7L	ENSG00000007392	22.067	40495	47.33	0.3364
CACNA2D2	ENSG00000007402	2.03083	141632	56.51	0.29
BAIAP3	ENSG00000007516	4.45577	15804	65.69	0.0426
TSR3	ENSG00000007520	36.4792	2639	62.41	0.1792
PIGQ	ENSG00000007541	11.087	17115	64.34	0.3101
CRAMP1	ENSG00000007545	2.35592	65572	53.1	0.5377
DNAJC11	ENSG00000007923	9.89377	67757	46.6	0.5047
MYLIP	ENSG00000007944	4.3251	19163	40.25	0.3149
PSMB1	ENSG00000008018	61.9223	18188	39.78	0.1078
SYN1	ENSG00000008056	54.8745	47957	47.76	0.0908
JARID2	ENSG00000008083	3.73616	275974	43.92	0.4773
CDKL5	ENSG00000008086	4.0438	228047	40.21	0.3894
CAMK1G	ENSG00000008118	6.98231	30226	47.01	0.0302
CDK11A	ENSG00000008128	3.12517	21979	52.05	0.4718
NADK	ENSG00000008130	5.66903	29226	53.7	0.5203
CYTH3	ENSG00000008256	6.25573	110869	44.78	0.4489
ADAM22	ENSG00000008277	2.4107	268747	37.29	0.2489
SYPL1	ENSG00000008282	8.55313	22072	38.18	-0.0044
CYB561	ENSG00000008283	9.23246	14051	57.39	0.1545
SPAG9	ENSG00000008294	14.1587	158695	40	0.4995
CELSR3	ENSG00000008300	6.38527	26424	59.87	0.5177
SS18L2	ENSG00000008324	16.0122	15095	46.56	0.2555
MPND	ENSG00000008382	12.2198	16560	55.95	0.2971
MGST1	ENSG00000008394	15.7933	262118	36.94	-0.3335
CRY1	ENSG00000008405	6.67861	102186	37.55	0.4463
NFIX	ENSG00000008441	65.3737	103322	55.31	0.4205
ST3GAL1	ENSG00000008513	5.01919	117093	49.4	0.4373
IL32	ENSG00000008517	2.84795	16896	53.36	-0.398
PKD1	ENSG00000008710	7.0851	47191	63.1	0.1807
MAPK8IP2	ENSG00000008735	46.5419	13189	62.89	0.2876
MED24	ENSG00000008838	14.7661	42119	50.63	0.5054
RHOBTB2	ENSG00000008853	22.3102	32783	53.51	0.3144
HEATR5B	ENSG00000008869	5.80934	115990	38.6	0.5627
SEC62	ENSG00000008952	48.7115	31739	36.6	-0.0855
RPS20	ENSG00000008988	278.194	7257	41.73	0.1152
CSDE1	ENSG00000009307	72.1771	41764	38.28	0.4962
UBE3C	ENSG00000009335	7.40916	130455	42.12	0.4682
REV3L	ENSG00000009413	3.15715	184688	36.9	0.4506
TENM1	ENSG00000009694	1.37739	587915	37.17	0.2437
FAM76A	ENSG00000009780	1.53483	37156	43.38	0.445
POMT2	ENSG00000009830	2.09486	45928	47.08	0.289
VTA1	ENSG00000009844	24.6884	77524	35.53	0.455
BAZ1B	ENSG00000009954	10.8825	81888	43.19	0.5146
RANBP9	ENSG00000010017	11.9874	90338	37.08	0.5016
SPRTN	ENSG00000010072	2.43268	17920	41.57	0.3934
EEF1AKNMT	ENSG00000010165	8.75576	32364	43.61	0.515
DYRK4	ENSG00000010219	3.62952	53099	42.77	-0.2579
ZNF207	ENSG00000010244	28.0483	31754	38.46	0.4719
UQCRC1	ENSG00000010256	72.3135	11975	53.04	0.1756
STARD3NL	ENSG00000010270	23.3182	52426	38.39	0.2966
CD9	ENSG00000010278	21.7992	38557	51.04	-0.2926
HHATL	ENSG00000010282	7.51606	10162	56.48	-0.2008
NCAPD2	ENSG00000010292	4.20855	38600	46.34	0.2318
IFFO1	ENSG00000010295	5.16443	17113	54.33	0.2936
SEMA3G	ENSG00000010319	1.78548	12069	59.62	-0.0977
NISCH	ENSG00000010322	25.5573	37951	53.28	0.4179
FUZ	ENSG00000010361	8.24578	10511	52.28	0.1151
SLC6A13	ENSG00000010379	1.24486	42253	47.19	-0.1164
IDS	ENSG00000010404	115.853	44109	45.34	0.1034
PRSS3	ENSG00000010438	11.3484	48553	42.71	-0.1776
ZNF200	ENSG00000010539	2.49962	13897	43.67	0.4422
CD4	ENSG00000010610	1.29656	33942	48.56	0.0332
LRRC23	ENSG00000010626	5.37534	40673	47.35	-0.1009
SCMH1	ENSG00000010803	7.76127	214955	39.5	0.4267
FYN	ENSG00000010810	47.7495	213121	42.42	0.4581
HIVEP2	ENSG00000010818	23.3486	205230	38.72	0.439
ELOA	ENSG00000011007	6.63507	18905	45.7	0.5403
LYPLA2	ENSG00000011009	8.02846	4395	62.28	0.4121
CLCN6	ENSG00000011021	4.97167	41984	48.13	0.4895
MRC2	ENSG00000011028	2.21313	65928	52.16	0.2421
NME1-NME2	ENSG00000011052	106.812	18155	48.86	0.1273
SLC6A7	ENSG00000011083	5.19906	32727	54.63	0.0885
TSPAN9	ENSG00000011105	5.7183	209210	52.13	0.1503
BTBD7	ENSG00000011114	2.41261	95543	40.08	0.4843
APBA3	ENSG00000011132	2.68522	10921	56.61	0.2785
MKS1	ENSG00000011143	1.83413	14165	47.45	0.3698
ABHD5	ENSG00000011198	3.91949	44264	40.26	0.3002
ANOS1	ENSG00000011201	2.67118	203264	39.59	0.121
AKAP8L	ENSG00000011243	18.3453	39092	48.86	0.3921
MBTD1	ENSG00000011258	3.47954	82739	39.5	0.4502
UTP18	ENSG00000011260	8.77067	37391	40.36	0.3373
RNF216	ENSG00000011275	5.17868	161650	45.52	0.5934
TTC19	ENSG00000011295	10.5002	45232	40.8	0.4735
PTBP1	ENSG00000011304	10.3465	15253	61.17	0.2481
DPF1	ENSG00000011332	23.8428	18709	57.15	0.4499
SYT7	ENSG00000011347	22.0356	67435	57.18	0.261
LARS2	ENSG00000011376	3.55748	166166	42.34	0.3291
PIK3C2A	ENSG00000011405	1.90734	130254	39.84	0.2564
PLAUR	ENSG00000011422	1.49267	24453	49.94	0.1822
ANLN	ENSG00000011426	6.01425	63971	37.87	-0.009
WIZ	ENSG00000011451	12.1348	29979	58.15	0.4995
GPR21; RABGAP1	ENSG00000011454	8.92398	164034	38.49	0.5739
DCN	ENSG00000011465	27.3497	42734	34.9	-0.1248
QPCTL	ENSG00000011478	3.81276	11587	52.54	0.0711
PPP5C	ENSG00000011485	30.1036	45895	50.7	0.4257
CEP68	ENSG00000011523	9.19514	30639	47.81	0.5993
MAP4K3	ENSG00000011566	3.69805	188036	36.89	0.5121
TYROBP	ENSG00000011600	6.67293	3895	51.45	-0.1868
TMEM159	ENSG00000011638	11.9711	22240	43.7	0.361
GABRA3	ENSG00000011677	13.1933	285082	37.36	0.4847
ERCC1	ENSG00000012061	23.0612	71495	52.1	0.248
CD22	ENSG00000012124	1.4628	28101	50.24	-0.1018
SEMA3B	ENSG00000012171	7.51502	9989	60.71	-0.1677
MBTPS2	ENSG00000012174	3.36352	45807	38.5	0.5004
EXTL3	ENSG00000012232	18.7403	155131	44.36	0.5535
ELOVL5	ENSG00000012660	15.4718	81782	41.88	0.3633
KDM5D	ENSG00000012817	2.42158	41075	38.66	0.1871
CALCOCO1	ENSG00000012822	15.3333	19229	49.2	0.4063
UBR7	ENSG00000012963	10.4361	21975	43.11	0.4671
MAP4K5	ENSG00000012983	3.3281	142626	37.27	0.476
EHD3	ENSG00000013016	18.206	35300	50.24	0.0782
PSMC4	ENSG00000013275	31.5503	10600	49.94	0.4494
MAN2B2	ENSG00000013288	5.54526	48174	54.58	0.2636
SLC7A14	ENSG00000013293	2.87505	126528	42.15	0.1519
CLDN11	ENSG00000013297	27.2762	35866	43.14	-0.1008
SLC25A39	ENSG00000013306	17.9414	5246	61.11	0.2319
MVP	ENSG00000013364	3.29298	27646	52.54	-0.2554
NUB1	ENSG00000013374	6.28423	36751	44.96	0.4791
PGM3	ENSG00000013375	3.85702	32787	38.66	0.411
RWDD2A	ENSG00000013392	9.57031	5579	44.9	0.2269
CLK1	ENSG00000013441	15.1952	11736	41.85	0.1837
POLR3B	ENSG00000013503	1.94862	152451	39.73	0.4942
ANGEL1	ENSG00000013523	3.31437	40238	44.47	0.1767
RNF14	ENSG00000013561	13.7022	31965	42.05	0.3258
DNASE1L1	ENSG00000013563	4.0329	10877	54.46	0.0511
HEBP1	ENSG00000013583	13.1482	25396	43.51	0.0252
MAMLD1	ENSG00000013619	4.88604	152757	44.08	0.4558
TACC3	ENSG00000013810	3.0021	32281	56.91	0.1935
UFL1	ENSG00000014123	2.93258	33682	33.38	0.2775
POLA2	ENSG00000014138	2.11973	43670	47.81	0.2497
ZC3H3	ENSG00000014164	6.18144	103789	58.38	0.5316
CAPN1	ENSG00000014216	18.7288	31441	51.18	0.4651
MDH1	ENSG00000014641	159.609	18589	38.05	-0.0549
SLC30A9	ENSG00000014824	18.3846	99960	36.97	0.4591
COX15	ENSG00000014919	6.07977	21260	42.22	0.5015
CCDC88C	ENSG00000015133	2.5191	146522	51.25	0.2479
YAF2	ENSG00000015153	8.92887	81246	39.02	0.3045
ZMYND11	ENSG00000015171	22.9257	120173	37.8	0.5302
BID	ENSG00000015475	18.3965	40633	52.51	0.1426
MATR3	ENSG00000015479	117.494	38004	38.77	0.4208
XYLT2	ENSG00000015532	3.27049	17013	56.47	0.1213
STMN4	ENSG00000015592	157.873	23098	48.03	0.4059
NUDCD3	ENSG00000015676	42.7137	111540	44.47	0.4566
ISL1	ENSG00000016082	1.35728	11283	44.27	0.0842
CHDH	ENSG00000016391	2.09895	34085	49.35	-0.1885
GLT8D1	ENSG00000016864	7.33434	11545	44.49	0.3112
ATP2C1	ENSG00000017260	17.8661	166118	37.56	0.4657
SLC38A5	ENSG00000017483	9.53378	11724	54.9	0.0682
RALBP1	ENSG00000017797	10.6884	63106	41.37	0.3553
RUFY3	ENSG00000018189	24.5972	104416	39.9	0.4919
CNTN1	ENSG00000018236	34.2116	379977	35.21	0.4027
WWTR1	ENSG00000018408	2.78608	219480	41.07	0.1521
AGPS	ENSG00000018510	4.32493	166532	36.49	0.4345
STEEP1	ENSG00000018610	5.21425	27261	44.29	0.4082
ATP1A2	ENSG00000018625	39.2386	27833	50.38	-0.1801
TTC27	ENSG00000018699	2.37904	193020	39.46	0.4032
PHLDB1	ENSG00000019144	10.6982	51592	54.3	0.3189
PRDM11	ENSG00000019485	1.33371	139305	47.84	0.3685
SYT13	ENSG00000019505	37.6556	46040	46.29	0.4464
SNAI2	ENSG00000019549	2.02016	4143	40.53	0.2897
CD74	ENSG00000019582	13.5752	12889	53.07	-0.0825
ZRANB1	ENSG00000019995	16.0842	46067	39.68	0.5889
NCDN	ENSG00000020129	125.235	9802	57.71	0.0942
ADGRA2	ENSG00000020181	1.90817	60706	55.25	0.1631
ZFP64	ENSG00000020256	3.60761	152646	44.05	0.5362
MNAT1	ENSG00000020426	4.42429	235224	36.62	0.1785
SAMD4A	ENSG00000020577	2.11586	227199	43.24	0.067
PLEKHB1	ENSG00000021300	71.0875	16642	52.94	-0.2883
SERPINB1	ENSG00000021355	2.37768	9628	43.07	-0.2453
SPAST	ENSG00000021574	8.52124	94082	40	0.4515
NRXN3	ENSG00000021645	6.77244	1697919	39.46	0.2052
OSBPL5	ENSG00000021762	5.08555	79633	57	0.4337
AQR	ENSG00000021776	3.03349	117961	37.52	0.4673
FHL1	ENSG00000022267	42.0566	64658	42.07	0.4741
RTF2	ENSG00000022277	31.3051	50865	43.71	0.3118
GABRA1	ENSG00000022355	22.0696	52919	34.99	0.0854
NLRP2	ENSG00000022556	1.47781	48013	49.09	0.3438
SLC45A4	ENSG00000022567	2.64837	101140	52.64	0.1839
RNF10	ENSG00000022840	36.2829	44109	45.25	0.5563
ZNF839	ENSG00000022976	4.36148	25326	49.04	0.3985
ZDHHC6	ENSG00000023041	6.59639	22490	38.61	0.3765
GRAMD1B	ENSG00000023171	6.28361	269347	45.8	0.3142
RNH1	ENSG00000023191	37.4321	12789	60.36	0.2048
NDUFS1	ENSG00000023228	15.0128	44693	40.76	0.3232
RB1CC1	ENSG00000023287	13.3132	123386	37.73	0.4621
ERP44	ENSG00000023318	7.31545	119816	37.85	0.3957
ALAS1	ENSG00000023330	18.9681	16242	45.47	0.4106
AKAP11	ENSG00000023516	15.7229	51110	36.45	0.3708
GLRX2	ENSG00000023572	6.79625	15249	39.59	-0.1023
SNAPC1	ENSG00000023608	2.09772	34009	39.55	0.2783
DERA	ENSG00000023697	4.8273	126080	39.11	0.1053
STRAP	ENSG00000023734	36.5794	21092	36.48	0.4122
PLEKHO1	ENSG00000023902	44.5767	15538	51.63	0.3423
GCLM	ENSG00000023909	3.38701	24258	36.37	0.2533
UBR2	ENSG00000024048	1.76588	129477	39.11	0.5463
EHD2	ENSG00000024422	5.18249	29713	52.89	-0.0838
CCDC28A	ENSG00000024862	5.44376	19551	38.91	-0.039
RRAGD	ENSG00000025039	9.56371	47658	42.23	0.4229
HSF2	ENSG00000025156	9.9779	33569	35.55	0.421
PHF20	ENSG00000025293	7.11522	178397	44.08	0.5549
HSD17B6	ENSG00000025423	4.20249	35630	44.92	-0.3763
NR1H3	ENSG00000025434	2.74481	20734	50.86	-0.1168
TYMP	ENSG00000025708	1.40659	4281	64.42	-0.1863
NCAPH2	ENSG00000025770	12.2626	16557	55.48	0.3347
TOMM34	ENSG00000025772	10.7602	18268	44.95	0.0472
SEC63	ENSG00000025796	7.78363	90453	39.82	0.5252
KPNA6	ENSG00000025800	6.36213	68508	44.21	0.5806
VIM	ENSG00000026025	216.764	9353	46.3	0.2112
RNASET2	ENSG00000026297	4.09425	35079	48.85	-0.1167
KCNG1	ENSG00000026559	23.6221	19452	52.17	0.3072
AGPAT4	ENSG00000026652	7.46513	144095	45.36	0.404
BTN3A1	ENSG00000026950	2.27914	12972	44.46	0.3516
MIPEP	ENSG00000027001	2.04667	159212	39.76	0.2744
PRKCH	ENSG00000027075	1.93176	363418	42.48	0.0206
IFNGR1	ENSG00000027697	11.0317	21965	38.8	-0.0139
B4GALT7	ENSG00000027847	8.3498	10199	57.85	0.3776
VRK2	ENSG00000028116	4.23818	252292	35.24	0.1139
VEZT	ENSG00000028203	13.6802	85054	38.6	0.4904
BRD9	ENSG00000028310	8.10071	42511	55.12	0.5431
SNX1	ENSG00000028528	9.85276	51968	43.68	0.1975
TBPL1	ENSG00000028839	11.1625	38263	37.6	0.2891
ARNTL2	ENSG00000029153	1.51342	92436	39.26	0.1481
BCLAF1	ENSG00000029363	18.4124	33225	35.59	0.5094
SLC39A9	ENSG00000029364	8.18037	64376	40.2	0.5285
ANK1	ENSG00000029534	1.43716	243543	49.32	0.1147
TFB1M	ENSG00000029639	2.64295	58360	38.43	0.2166
RABEP1	ENSG00000029725	17.2785	104076	41.34	0.5226
HMGB3	ENSG00000029993	23.1224	10263	51.17	0.3307
NUP160	ENSG00000030066	3.02359	70469	41.86	0.4296
BAK1	ENSG00000030110	1.66131	7747	57.18	0.1861
GRN	ENSG00000030582	12.5313	7861	57.73	0.1825
FAM13B	ENSG00000031003	6.02607	114002	40.05	0.4719
ARHGAP31	ENSG00000031081	2.23998	126332	43.44	0.0203
CENPQ	ENSG00000031691	2.11223	29738	37.99	0.0249
SARS1	ENSG00000031698	58.3719	24265	43.12	0.4014
RANBP3	ENSG00000031823	11.681	62004	52.74	0.5393
ARID4A	ENSG00000032219	5.05541	75384	37.46	0.4714
EIPR1	ENSG00000032389	14.3826	188906	48.26	0.3249
PNPLA6	ENSG00000032444	11.9692	27761	55.88	0.2032
IFT88	ENSG00000032742	1.65533	124307	38.71	0.2616
ALG1	ENSG00000033011	2.92451	53457	49.3	0.2987
ZCCHC8	ENSG00000033030	3.56503	29475	42.68	0.4641
ABCF2	ENSG00000033050	10.2534	15722	48.3	0.5218
CHPF2	ENSG00000033100	6.62763	6339	56.82	0.3129
LRRC7	ENSG00000033122	4.8722	584024	35.38	0.4571
FUT8	ENSG00000033170	11.5731	333530	37.41	0.3791
UBA6	ENSG00000033178	3.17699	88504	35.51	0.4967
GAB2	ENSG00000033327	9.56448	203056	41.71	0.4322
ATP6V0A1	ENSG00000033627	30.4147	63739	45.46	0.2309
PIAS1	ENSG00000033800	6.21096	144295	38.06	0.5142
APBA2	ENSG00000034053	36.4459	233833	48.63	0.4984
MAP2K3	ENSG00000034152	2.81593	30561	56.98	0.3474
TMSB10	ENSG00000034510	2224.61	1016	63.48	0.214
ASTE1	ENSG00000034533	4.53979	13775	39.7	0.3915
RNF19A	ENSG00000034677	10.62	79159	38.61	0.4597
PEX3	ENSG00000034693	3.62582	39812	35.1	0.3172
GABARAPL2	ENSG00000034713	157.097	11507	47.12	0.0828
SH3YL1	ENSG00000035115	5.47382	48669	40.78	0.2821
FAM136A	ENSG00000035141	4.84953	6116	48.46	0.4271
VCL	ENSG00000035403	2.73373	126171	41.45	0.302
DEPDC1B	ENSG00000035499	1.88383	103279	38.63	0.1826
NSMAF	ENSG00000035681	1.76506	76346	38.41	0.4737
ADSS2	ENSG00000035687	13.0626	43416	38.09	0.4995
TIMP2	ENSG00000035862	60.5692	72411	52.6	0.4638
RFC1	ENSG00000035928	4.3615	78920	39.26	0.4702
TBC1D23	ENSG00000036054	3.94559	64260	36.47	0.4704
CUL3	ENSG00000036257	16.5472	115248	37.23	0.4621
MYOM2	ENSG00000036448	1.45442	120507	46.64	0.1762
CYP46A1	ENSG00000036530	21.4125	43004	47.29	-0.115
ZZZ3	ENSG00000036549	4.56808	121004	37.17	0.4898
USP2	ENSG00000036672	2.28787	26497	54.63	0.0549
TUBG2	ENSG00000037042	24.4731	7723	51.91	-0.132
RPL26L1	ENSG00000037241	17.0407	11043	46.12	0.2283
NSUN2	ENSG00000037474	4.89691	34053	43.29	0.4787
FBXO42	ENSG00000037637	8.29544	105641	43.86	0.5574
MFAP3	ENSG00000037749	8.90099	181573	43.54	0.4595
MRI1	ENSG00000037757	4.09829	9761	52.2	0.2977
METTL1	ENSG00000037897	2.60738	3649	52.12	0.0253
AGA	ENSG00000038002	3.00098	11664	39.69	0.0976
BOD1L1	ENSG00000038219	5.24952	58988	38.88	0.5275
MAT2B	ENSG00000038274	21.3323	16241	38.26	0.1483
EDC4	ENSG00000038358	10.9215	11448	57.3	0.5407
TRIO	ENSG00000038382	12.654	388787	43.38	0.5461
VCAN	ENSG00000038427	12.3171	110686	37.18	0.4141
CLEC16A	ENSG00000038532	2.76958	237623	48.05	0.5641
MTREX	ENSG00000039123	7.79181	117591	36.82	0.3968
ZFYVE16	ENSG00000039319	2.41491	75367	37.74	0.2658
RIPOR1	ENSG00000039523	19.9932	28371	57.05	0.4618
RAI14	ENSG00000039560	5.41856	176285	42.11	0.3826
PNKP	ENSG00000039650	5.10366	18470	59.53	0.2626
PHLPP2	ENSG00000040199	2.21926	86867	41.82	0.4297
SPDL1	ENSG00000040275	2.76406	21143	37.27	0.3312
STAU2	ENSG00000040341	19.2937	327340	38.25	0.4627
SLC66A1	ENSG00000040487	4.44888	16975	54.93	0.3731
CTNS	ENSG00000040531	1.67654	26645	54.27	0.2336
RTN4R	ENSG00000040608	25.6263	41832	60.45	0.1838
PHF23	ENSG00000040633	16.5874	4694	59.52	0.4466
CDH10	ENSG00000040731	8.94804	157879	34	0.2358
INPP4A	ENSG00000040933	8.27856	149539	47.33	0.5357
RAB27B	ENSG00000041353	2.46635	177657	37.74	0.0946
PSMA4	ENSG00000041357	36.0949	12013	42.32	0.1673
MYO16	ENSG00000041515	4.547	611854	38.48	0.2806
LSG1	ENSG00000041802	5.34819	31673	41.68	0.5607
PARP3	ENSG00000041880	2.93836	6523	59.21	-0.0912
TNC	ENSG00000041982	5.09506	98683	41.85	0.1613
THAP3	ENSG00000041988	7.44152	10721	56.77	0.3442
TDP1	ENSG00000042088	2.78404	89826	42.14	0.446
AIFM2	ENSG00000042286	1.49478	34712	50.25	-0.1353
SPATA7	ENSG00000042317	5.18289	85427	37.9	0.1717
MED17	ENSG00000042429	7.4558	30737	39.79	0.4291
RETSAT	ENSG00000042445	6.0608	12577	51.29	-0.0617
CAPG	ENSG00000042493	4.51309	23680	51.32	-0.0011
AP2S1	ENSG00000042753	84.8255	12711	52.84	0.035
DCUN1D1	ENSG00000043093	7.97933	47880	39.56	0.3981
JADE2	ENSG00000043143	3.48048	58919	53.79	0.0791
ZIC2	ENSG00000043355	12.5393	4982	56.62	0.1158
TRIT1	ENSG00000043514	2.3698	45402	42.31	0.4445
ADRB1	ENSG00000043591	3.10502	3039	58.77	0.0231
CUL7	ENSG00000044090	5.91025	16329	54.7	0.5339
CTNNA1	ENSG00000044115	24.513	324068	44.15	0.305
PHKA2	ENSG00000044446	1.98403	91817	45.6	0.471
EPHA3	ENSG00000044524	6.04808	374514	34.59	0.3035
HSPA5	ENSG00000044574	60.8338	6491	44.05	0.2935
GEMIN8	ENSG00000046647	8.14056	21615	40.79	0.3715
OFD1	ENSG00000046651	1.63827	34613	39.8	0.3009
GPM6B	ENSG00000046653	82.2622	167700	41.49	0.028
WDR37	ENSG00000047056	5.31756	82847	45.48	0.5409
YTHDC2	ENSG00000047188	2.6559	81592	34.67	0.5663
CTPS2	ENSG00000047230	2.0504	124938	43.51	0.3686
ATP6V1H	ENSG00000047249	32.4918	128016	39.2	0.0983
POLR2B	ENSG00000047315	21.684	53437	40.19	0.446
FAM214A	ENSG00000047346	3.1001	128501	37.21	0.3932
ARAP2	ENSG00000047365	2.10817	296294	35.53	0.0428
TPR	ENSG00000047410	5.51985	64042	34.16	0.5026
KATNIP	ENSG00000047578	1.32014	230237	47.84	0.4934
DTNBP1	ENSG00000047579	10.2709	140252	39.93	-0.0844
XK	ENSG00000047597	1.56479	46340	39.51	0.1863
C12orf4	ENSG00000047621	4.44153	50774	36.55	0.3853
SCML1	ENSG00000047634	2.23496	17540	38.89	0.3031
WWC3	ENSG00000047644	1.29168	129221	46.3	0.2324
FAM184B	ENSG00000047662	2.62364	152316	44.07	0.4253
MAP4	ENSG00000047849	22.2632	238583	43.43	0.0522
GOPC	ENSG00000047932	8.16491	42274	36.66	0.5469
USP28	ENSG00000048028	1.73023	77697	41.45	0.3901
HDAC9	ENSG00000048052	3.80725	915468	36.13	0.4223
TSPAN17	ENSG00000048140	7.24485	11668	58.7	0.3317
NOP16	ENSG00000048162	8.3558	4990	49.26	0.2689
CC2D2A	ENSG00000048342	1.30877	131688	40.21	0.3412
RRM2B	ENSG00000048392	3.98886	34460	37.81	0.4113
ZNF800	ENSG00000048405	2.15115	85135	37.8	0.4192
RUNDC2A	ENSG00000048471	2.53893	597554	47.13	0.5343
LMO3	ENSG00000048540	67.9988	62223	35.63	0.345
MRPS10	ENSG00000048544	8.30168	11055	41.02	0.3506
GUCA1A	ENSG00000048545	2.25858	25933	51.07	0.1672
RSF1	ENSG00000048649	7.91479	161022	39.04	0.4933
VPS13D	ENSG00000048707	2.83096	282018	42.34	0.418
CELF2	ENSG00000048740	16.842	538279	41.91	0.5651
FAM120A	ENSG00000048828	6.5876	114428	42.42	0.2993
R3HDM1	ENSG00000048991	16.2722	193816	37.98	0.3096
COL9A2	ENSG00000049089	5.37668	17325	57.43	0.0084
KITLG	ENSG00000049130	6.74097	88059	36.84	0.0902
ERCC8	ENSG00000049167	2.60764	78620	37.18	0.351
H6PD	ENSG00000049239	1.51869	36564	52.29	0.3793
VAMP3	ENSG00000049245	9.32308	10137	42.69	-0.1321
PER3	ENSG00000049246	2.58244	60858	40.53	0.0713
LTBP1	ENSG00000049323	1.98474	452557	40.26	0.1639
RCN1	ENSG00000049449	8.29808	14649	46.64	0.1947
ELN	ENSG00000049540	2.27196	42119	54.95	0.0765
RFC2	ENSG00000049541	9.15676	22960	48.96	0.3505
ARID1B	ENSG00000049618	8.08946	434760	40.89	0.5768
CLPTM1L	ENSG00000049656	13.0522	27348	56.18	0.5156
NEDD4L	ENSG00000049759	10.6065	357315	43.38	0.5101
PPP1R3F	ENSG00000049769	11.3694	31669	47.9	0.0924
HEXB	ENSG00000049860	5.59582	82625	42.11	0.016
PTCD2	ENSG00000049883	1.78169	48029	40.38	0.3493
NEXMIF	ENSG00000050030	3.50757	192617	39.49	0.5045
JKAMP	ENSG00000050130	9.80087	20968	36.78	0.2258
DKK3	ENSG00000050165	90.2689	53563	48.21	0.1795
NFE2L3	ENSG00000050344	2.02369	34940	44.68	0.3179
MCUR1	ENSG00000050393	7.59792	28012	41.24	0.2662
LIMA1	ENSG00000050405	3.74346	107759	42.32	0.2304
LETMD1	ENSG00000050426	12.9397	12463	45.34	0.4861
SLC4A8	ENSG00000050438	3.57853	124447	42.72	0.5228
MAPK9	ENSG00000050748	17.7257	58957	43.58	0.1962
BCAR1	ENSG00000050820	17.6714	39873	59.7	0.2917
FAM160A2	ENSG00000051009	7.91828	23367	44.55	0.5012
HERPUD1	ENSG00000051108	17.3868	12723	42.95	0.1018
HOMER3	ENSG00000051128	16.8702	12061	56.77	0.0612
PIK3CB	ENSG00000051382	6.16006	182231	40.59	0.3428
CYBA	ENSG00000051523	12.9054	7766	61.63	-0.1252
THOC3	ENSG00000051596	3.42572	116808	43.01	0.373
HEBP2	ENSG00000051620	15.4965	18667	47.12	0.0595
PLEKHA5	ENSG00000052126	3.76172	246649	38.09	0.5368
SIKE1	ENSG00000052723	5.02017	11207	36.9	0.3941
RRP12	ENSG00000052749	3.3317	69719	50.49	0.4312
FNIP2	ENSG00000052795	5.44824	139025	40.58	0.5314
MSMO1	ENSG00000052802	38.0998	15498	37	0.2879
TTC17	ENSG00000052841	4.34113	136014	37.9	0.5421
FSTL4	ENSG00000053108	2.04157	416087	46.68	0.0911
FOXN3	ENSG00000053254	8.10549	494279	44.31	0.4202
AKR7A2	ENSG00000053371	14.0266	8182	52.87	0.0242
MRTO4	ENSG00000053372	14.7604	8324	52.85	0.2852
NNAT	ENSG00000053438	398.467	2485	54.16	0.3251
USE1	ENSG00000053501	22.6444	4484	55.26	-0.1781
MCF2L2	ENSG00000053524	3.09636	250736	42.39	0.0142
NRIP2	ENSG00000053702	2.25598	10197	51.39	0.0179
AP5M1	ENSG00000053770	7.40099	29819	35.15	0.4456
ANAPC4	ENSG00000053900	2.96533	41236	37.91	0.1955
TRAPPC3	ENSG00000054116	19.557	19484	49.8	0.3345
THRAP3	ENSG00000054118	21.7633	80926	43.71	0.5271
PHPT1	ENSG00000054148	82.6684	2304	66.23	-0.0605
ENTPD2	ENSG00000054179	1.78438	5955	65.81	-0.1392
ARID4B	ENSG00000054267	5.04334	196586	39.95	0.5007
OPN3	ENSG00000054277	7.50085	87275	39.62	0.1649
SDCCAG8	ENSG00000054282	2.92043	244058	39.81	0.3207
PTPRN	ENSG00000054356	29.93	20026	53.59	0.0795
KIF1B	ENSG00000054523	15.582	171034	42.04	0.5937
FOXC1	ENSG00000054598	2.26339	3983	56.26	0.096
TBC1D22A	ENSG00000054611	3.56642	413083	49.42	0.333
SYNE2	ENSG00000054654	3.1752	464535	41.08	0.3932
PLEKHH1	ENSG00000054690	3.8364	56323	48.02	-0.0542
ATP9A	ENSG00000054793	30.4034	171877	46.63	0.5536
CBLN4	ENSG00000054803	10.5932	8163	44	0.1422
FAM168A	ENSG00000054965	18.1005	197703	41.55	0.555
RELT	ENSG00000054967	1.39309	21076	59.72	0.2768
GALC	ENSG00000054983	4.80757	155846	39.12	0.4353
NOP58	ENSG00000055044	7.58201	37926	41.15	0.3332
SZRD1	ENSG00000055070	14.955	45571	48.1	0.2458
KCNH2	ENSG00000055118	8.1371	33361	59.57	0.3749
CUL1	ENSG00000055130	12.8707	103197	41.21	0.5325
FAM114A2	ENSG00000055147	2.09608	48789	37.35	0.4059
CYFIP2	ENSG00000055163	34.9228	129517	44.29	0.3546
TAB2	ENSG00000055208	11.0824	192973	38.87	0.5008
GINM1	ENSG00000055211	8.29579	25455	42.05	0.1713
EIF2AK2	ENSG00000055332	2.45806	57856	41.14	0.4114
USP36	ENSG00000055483	2.37202	54061	50.03	0.4356
KMT2C	ENSG00000055609	3.40623	301082	38.65	0.5071
CCDC85A	ENSG00000055813	9.91433	202183	38.51	0.2642
PUM2	ENSG00000055917	15.6919	103544	37.42	0.5666
MRPL43	ENSG00000055950	21.2209	18058	53.18	0.219
HPF1	ENSG00000056050	15.9448	28475	38.61	0.219
ZFR	ENSG00000056097	22.0602	90391	38.32	0.5217
PHF21B	ENSG00000056487	3.50502	128844	52.73	0.3525
RC3H2	ENSG00000056586	5.60246	60804	40.51	0.5397
IL17RB	ENSG00000056736	4.0794	19227	45.39	-0.1645
TRAF3IP2	ENSG00000056972	1.25935	51526	44.49	-0.216
GYG2	ENSG00000056998	1.67917	53999	43.65	0.2448
DCBLD2	ENSG00000057019	1.93013	105755	38.59	0.378
SOAT1	ENSG00000057252	1.50901	64967	39.63	0.3605
GDI2	ENSG00000057608	50.9515	76910	43.74	0.3516
ATG5	ENSG00000057663	7.33322	280369	39.61	0.3534
TMCC3	ENSG00000057704	2.92733	83436	43.11	0.1199
PITHD1	ENSG00000057757	34.5216	9815	44.53	0.3276
MTA3	ENSG00000057935	6.60608	262379	43.08	0.4226
USP13	ENSG00000058056	1.63771	136362	42.66	0.5228
CDK14	ENSG00000058091	8.50935	744167	37.97	0.3008
SEC61A1	ENSG00000058262	21.0746	20043	47.3	0.4833
PPP1R12A	ENSG00000058272	4.98	161898	36.07	0.4927
RASGRF1	ENSG00000058335	13.8469	130875	49.94	0.112
CAMK2B	ENSG00000058404	26.1467	117428	55.17	0.1227
CROCC	ENSG00000058453	3.19184	232692	49.14	0.382
POLR3E	ENSG00000058600	4.77294	37727	51.68	0.5319
ATP2B4	ENSG00000058668	8.11546	117295	46.48	0.3219
ZC3H11A	ENSG00000058673	8.75277	59377	40.74	0.5274
RIOK2	ENSG00000058729	5.10462	22381	36.71	0.3209
YIPF1	ENSG00000058799	7.27215	38080	43.43	0.2192
NDC1	ENSG00000058804	2.52489	72986	40.2	0.435
DGKG	ENSG00000058866	1.78962	256567	44.7	0.0809
FLYWCH1	ENSG00000059122	8.17153	39278	52.32	0.3898
UNKL	ENSG00000059145	1.64295	51547	57.82	0.4836
ALDH18A1	ENSG00000059573	7.71017	50771	43.15	0.4554
TARBP1	ENSG00000059588	1.80837	87867	40.31	0.0867
GATB	ENSG00000059691	9.8341	90504	43.81	0.1229
MXD1	ENSG00000059728	2.53425	45258	40.74	0.4998
CDK17	ENSG00000059758	11.0384	122220	37.8	0.3666
DNAJC25	ENSG00000059769	2.40237	23018	42.76	0.2623
SLC2A3	ENSG00000059804	10.499	16958	44.55	0.2715
PSD	ENSG00000059915	66.2963	18923	59.67	0.0662
CTDP1	ENSG00000060069	3.63526	74708	53.37	0.5395
YBX3	ENSG00000060138	4.91185	24235	39.08	0.1128
STYK1	ENSG00000060140	1.94902	55396	39.44	0.0801
WNK1	ENSG00000060237	14.114	158874	38.73	0.1962
RPS17P5	ENSG00000060303	2.90181	408	47.79	0.2039
CCAR1	ENSG00000060339	6.12277	71366	41.75	0.3607
OGFR	ENSG00000060491	13.0088	9166	63.45	0.3864
PIGV	ENSG00000060642	2.866	13606	47.96	0.1156
PTPRU	ENSG00000060656	4.2091	90298	51.58	0.4234
SNRNP40	ENSG00000060688	8.77701	37221	42.02	0.3659
RIMBP2	ENSG00000060709	5.59074	320145	48.94	0.2479
COL11A1	ENSG00000060718	1.26856	232406	33.18	0.2083
QSER1	ENSG00000060749	3.49557	100506	38.69	0.4275
MPC1	ENSG00000060762	38.0084	18095	38.93	-0.2447
ACAA1	ENSG00000060971	13.6113	34114	51.46	-0.0621
BCAT1	ENSG00000060982	3.50224	139078	40.01	0.4035
HDAC7	ENSG00000061273	2.15978	50411	54.88	0.3338
LZTS1	ENSG00000061337	16.1902	57799	50.43	0.459
NCKAP1	ENSG00000061676	32.6777	129744	35.82	0.4152
MRPS35	ENSG00000061794	16.832	45474	38.61	0.3528
GUCY1B1	ENSG00000061918	21.5823	48820	36.48	0.1453
SFSWAP	ENSG00000061936	5.72098	88658	46.45	0.4116
TNK2	ENSG00000061938	15.1345	48582	58.27	-0.0199
MON2	ENSG00000061987	2.64358	133660	36.21	0.4996
CDH3	ENSG00000062038	1.95874	86428	49.26	0.3589
GPBP1	ENSG00000062194	23.4333	90732	40.02	0.4522
DGAT2	ENSG00000062282	3.31561	42024	52.02	0.0594
ZNF112	ENSG00000062370	2.54798	40663	38.31	0.4399
CS	ENSG00000062485	31.4636	28693	46.15	0.5736
MRPS24	ENSG00000062582	63.7688	3336	50.93	0.0297
ELMO2	ENSG00000062598	11.0118	66936	44.15	0.4598
WAPL	ENSG00000062650	4.61516	86537	39.86	0.4742
VMP1	ENSG00000062716	15.9803	135064	39.75	0.2786
APPBP2	ENSG00000062725	8.34187	83085	39.71	0.4673
POLD1	ENSG00000062822	2.55062	33815	55.06	0.2617
SEZ6	ENSG00000063015	34.7202	51540	54.21	0.4525
EIF4B	ENSG00000063046	33.0944	35934	42.71	0.4481
BICRA	ENSG00000063169	3.94615	95082	51.9	0.4914
SPHK2	ENSG00000063176	8.593	11427	56.78	0.0973
RPL18	ENSG00000063177	483.737	3857	55.98	0.1931
CA11	ENSG00000063180	121.787	8242	53.77	-0.2457
ISOC2	ENSG00000063241	16.4203	9359	56.69	-0.191
U2AF2	ENSG00000063244	43.5255	20571	56.03	0.4865
EPN1	ENSG00000063245	56.8733	34633	54.85	0.4061
MED29	ENSG00000063322	21.131	9339	52.37	0.1256
ZNF275	ENSG00000063587	2.49862	25964	49.09	0.5213
MTMR1	ENSG00000063601	4.96477	72138	42.48	0.5214
GPC1	ENSG00000063660	31.0728	32414	64.64	0.3603
ADCK1	ENSG00000063761	3.0912	134906	47.62	0.2479
HAGH	ENSG00000063854	42.9879	31538	53.32	-0.0485
RNF4	ENSG00000063978	11.9312	163101	47.38	0.5721
LIMCH1	ENSG00000064042	11.0395	340438	40.5	0.4034
INTS13	ENSG00000064102	2.9806	33146	36.38	0.3408
TM7SF3	ENSG00000064115	9.64214	42856	40.31	0.1939
SPA17	ENSG00000064199	5.61525	23675	37.93	-0.0578
ST3GAL6	ENSG00000064225	2.23003	88966	38.88	0.1021
NGFR	ENSG00000064300	2.89275	19716	56.75	0.2373
CDON	ENSG00000064309	3.00605	107540	39.95	0.1964
TAF2	ENSG00000064313	3.41535	102068	37.49	0.4943
HIPK2	ENSG00000064393	11.5409	216429	45.66	-0.0759
TNPO3	ENSG00000064419	9.04491	100994	39.8	0.5308
RFXANK	ENSG00000064490	10.1137	9641	54.66	0.0185
TMEM161A	ENSG00000064545	5.10329	19345	51.6	0.2883
LPAR2	ENSG00000064547	10.2549	5276	58.93	0.3634
CTSA	ENSG00000064601	10.673	8681	56.05	-0.0327
SUGP2	ENSG00000064607	26.0549	43136	50	0.5657
SLC12A2	ENSG00000064651	3.22714	105912	35.24	0.0797
SNX24	ENSG00000064652	2.28092	185916	40.32	0.1748
CNN2	ENSG00000064666	4.47983	12483	59.72	0.2409
SNCAIP	ENSG00000064692	4.87741	152866	39.26	0.3143
DDX20	ENSG00000064703	4.12687	12756	40.26	0.4401
BTBD1	ENSG00000064726	24.6945	50830	39.45	0.4437
FAR2	ENSG00000064763	5.57538	191878	38.9	0.3414
BCAS1	ENSG00000064787	25.8734	133818	40.73	-0.2791
SBNO2	ENSG00000064932	1.35949	66632	63.17	0.4067
PMS1	ENSG00000064933	3.14431	93545	36.81	0.308
HMG20B	ENSG00000064961	6.18672	6312	65.34	0.065
TAF11	ENSG00000064995	12.1367	10610	41.17	0.37
ANKS1A	ENSG00000064999	2.82604	202152	44.93	0.5062
AP3D1	ENSG00000065000	16.6315	63481	56.41	0.562
ZNF76	ENSG00000065029	4.48022	37077	48.23	0.2749
SLC9A3R2	ENSG00000065054	18.8716	13671	64.6	-0.2195
NTHL1	ENSG00000065057	15.1084	8052	61.44	0.1363
GNAI3	ENSG00000065135	19.755	51581	38.65	0.3498
IPO5	ENSG00000065150	22.2156	70639	40.27	0.4494
OAT	ENSG00000065154	42.5388	21674	42.49	0.0479
WDR3	ENSG00000065183	4.10904	36824	36.95	0.4762
PKN2	ENSG00000065243	2.0063	152034	36.25	0.371
WDR18	ENSG00000065268	18.1856	14107	62.24	0.3501
NTN1	ENSG00000065320	2.42562	222491	49.77	0.1567
DGKA	ENSG00000065357	1.57452	26709	48.71	0.0292
ERBB3	ENSG00000065361	1.91148	26707	50.12	-0.1195
ANKRD44	ENSG00000065413	1.70441	344157	40.24	0.435
KARS1	ENSG00000065427	26.1155	21170	45.57	0.4058
ADAT1	ENSG00000065457	2.37546	26320	44.65	0.5445
TBC1D22B	ENSG00000065491	4.02047	75199	43.34	0.5094
NDUFB4	ENSG00000065518	115.267	6180	39.34	-0.0846
SPEN	ENSG00000065526	9.02327	104362	43.57	0.509
MYLK	ENSG00000065534	2.28111	274284	45.34	-0.0304
ZC3H15	ENSG00000065548	21.6955	23109	37.09	0.3411
MAP2K4	ENSG00000065559	8.53167	123002	37.09	0.2708
PACC1	ENSG00000065600	11.8758	50974	44.57	0.3585
SNAP91	ENSG00000065609	26.8865	156812	36.62	0.356
SLK	ENSG00000065613	5.51091	62094	36.59	0.4248
CYB5R4	ENSG00000065615	2.31882	107768	37.45	0.3849
GSTO2	ENSG00000065621	2.22463	36078	43.48	-0.0661
SEC61A2	ENSG00000065665	11.4821	40325	43.14	0.4558
TLE2	ENSG00000065717	7.06167	49997	54.68	0.0995
ASB1	ENSG00000065802	5.18033	25509	47.31	0.2223
FAM107B	ENSG00000065809	8.62422	256341	43.19	0.3858
ME1	ENSG00000065833	4.61243	220650	36.91	-0.1719
TBC1D1	ENSG00000065882	4.88586	248092	42.84	0.346
CDK13	ENSG00000065883	5.4252	149460	38.73	0.573
MTHFD2	ENSG00000065911	4.37533	31394	43.85	0.3431
SLC9A7	ENSG00000065923	2.06635	159868	41.06	0.4042
FOXJ2	ENSG00000065970	5.21254	22802	47.53	0.5663
YBX1	ENSG00000065978	190.097	21388	40.63	0.3274
PDE4A	ENSG00000065989	5.61884	52858	54.53	0.1719
PPP2R5A	ENSG00000066027	6.56173	76444	39.33	0.0645
CTNNA2	ENSG00000066032	23.0056	1463631	38.65	0.4076
ELAVL1	ENSG00000066044	16.9419	47087	52.21	0.4434
TIE1	ENSG00000066056	2.79743	22127	54.59	0.0228
DIP2B	ENSG00000066084	4.51087	243673	41.84	0.47
SMARCD1	ENSG00000066117	14.1364	15508	48.48	0.4843
KDM4A	ENSG00000066135	10.4013	55370	46.76	0.5252
NFYC	ENSG00000066136	10.3868	79956	42.65	0.4946
SLC9A3	ENSG00000066230	1.56086	53994	61.24	0.2668
NGEF	ENSG00000066248	35.4954	134556	48.38	0.0751
ELOVL1	ENSG00000066322	19.117	4677	58.76	-0.1849
SPI1	ENSG00000066336	2.24043	23688	52.6	-0.1041
POLR1H	ENSG00000066379	9.07941	6011	41.39	0.2463
MPPED2	ENSG00000066382	17.4229	202380	40.01	0.3517
ZBTB11	ENSG00000066422	6.53449	28244	40.31	0.5243
ATXN3	ENSG00000066427	2.05532	62126	42.4	0.4015
GOLGA5	ENSG00000066455	7.29548	45643	39.58	0.5141
FGFR2	ENSG00000066468	8.02366	120127	45.41	-0.0236
LRRC40	ENSG00000066557	9.03844	60775	35.12	0.3736
ISOC1	ENSG00000066583	8.4623	19280	38.93	0.3514
EML1	ENSG00000066629	11.0607	204368	45.19	0.4209
TRMT11	ENSG00000066651	2.7656	217339	37.69	0.2107
THUMPD1	ENSG00000066654	5.52861	39269	40.19	0.5522
MSANTD3	ENSG00000066697	17.0812	24592	43.76	0.4444
KIF26A	ENSG00000066735	6.35863	42172	63.77	0.3676
ATG2B	ENSG00000066739	1.90015	84147	37.06	0.4586
ARFGEF1	ENSG00000066777	3.89103	170271	38.38	0.551
ZFAT	ENSG00000066827	1.46564	235262	44.79	0.5635
MTFR1	ENSG00000066855	2.12576	126528	40.22	0.3642
STAG3	ENSG00000066923	5.74484	43926	47.11	0.4032
FECH	ENSG00000066926	4.66332	42326	42.64	0.2515
MYO9A	ENSG00000066933	2.43358	296287	37.93	0.5586
DDX3Y	ENSG00000067048	2.83396	16371	37.7	0.2415
PFKP	ENSG00000067057	23.4014	71386	51.45	0.0853
IDI1	ENSG00000067064	27.7568	10019	43.02	0.2426
KLF6	ENSG00000067082	13.0592	9286	48.08	0.3889
PLPP1	ENSG00000067113	11.8738	110116	39.6	-0.1929
NEO1	ENSG00000067141	15.1017	253496	38.73	0.4358
TRAM1	ENSG00000067167	9.28885	35199	38.27	0.2219
TNFRSF1A	ENSG00000067182	4.7388	13358	54.08	-0.1689
CACNB1	ENSG00000067191	16.1574	24251	54.39	0.2842
STOML1	ENSG00000067221	23.4621	15697	52.84	0.1615
PKM	ENSG00000067225	181.174	32794	48.38	0.1236
DHX29	ENSG00000067248	4.42488	51640	37.07	0.4817
DNTTIP2	ENSG00000067334	12.4074	13635	39.28	0.3597
METTL22	ENSG00000067365	3.55012	27972	49.56	0.2788
TP53BP1	ENSG00000067369	12.021	107668	41.72	0.5967
TRO	ENSG00000067445	17.234	10970	51.41	0.5117
RRP15	ENSG00000067533	3.5435	52691	37.63	0.3651
RHOA	ENSG00000067560	92.431	53860	46.57	0.2224
DHX8	ENSG00000067596	5.38588	126474	47.76	0.5539
PRKCZ	ENSG00000067606	36.4707	134985	56.45	0.0974
IARS2	ENSG00000067704	9.39462	53910	39.19	0.4423
SYT1	ENSG00000067715	90.9409	588016	35.61	0.2557
NAV3	ENSG00000067798	5.34521	888370	35.89	0.508
IDH3G	ENSG00000067829	28.3858	8758	58.77	0.2885
ROGDI	ENSG00000067836	46.3288	5913	63.01	0.0917
PDZD4	ENSG00000067840	147.802	28400	56.35	0.3466
ATP2B3	ENSG00000067842	5.78313	65264	58.21	0.2757
ROCK1	ENSG00000067900	2.09302	164908	36.91	0.3683
CBFB	ENSG00000067955	6.67816	72075	40.51	0.4083
PDK3	ENSG00000067992	1.41132	85197	40.79	0.0809
HYAL2	ENSG00000068001	16.5753	4993	60.99	0.2786
HDAC4	ENSG00000068024	2.19645	353487	51.33	0.5428
RASSF1	ENSG00000068028	6.08344	11199	54.57	0.4342
FGFR3	ENSG00000068078	12.7362	15580	65.83	-0.0483
IFI35	ENSG00000068079	3.92491	7717	50.91	-0.3906
HEATR6	ENSG00000068097	2.81735	37915	40.88	0.5107
COASY	ENSG00000068120	12.9715	4811	57.56	0.2723
PLEKHH3	ENSG00000068137	1.87462	9081	62	0.0484
MEF2A	ENSG00000068305	8.86626	151050	36.86	0.3732
OTUD5	ENSG00000068308	19.3174	36363	49.92	0.3847
TFE3	ENSG00000068323	12.5475	14685	52.48	0.1389
TBC1D25	ENSG00000068354	10.1817	22896	47.97	0.4959
ACSL4	ENSG00000068366	11.955	109160	39.16	0.4153
INPP5A	ENSG00000068383	9.44902	245694	54.13	0.101
GPKOW	ENSG00000068394	7.38215	10329	50.86	0.4175
GRIPAP1	ENSG00000068400	14.0448	28545	50.22	0.3671
FTSJ1	ENSG00000068438	9.09986	10344	50.6	0.4775
REEP1	ENSG00000068615	24.061	124091	46.05	0.4424
ATP11A	ENSG00000068650	1.47362	196840	50.33	0.3282
POLR1A	ENSG00000068654	2.93524	85940	46.69	0.5812
LAPTM4A	ENSG00000068697	54.4152	18979	41.26	0.1939
TTC7A	ENSG00000068724	1.23976	159981	50.88	0.1131
IP6K2	ENSG00000068745	32.6244	52351	47.61	0.4313
SRBD1	ENSG00000068784	1.44237	223486	36.55	0.3454
KIF2A	ENSG00000068796	13.4674	84864	38.5	0.5182
RASGRP2	ENSG00000068831	7.08275	18546	55.63	0.0972
PSME4	ENSG00000068878	2.65769	106925	38.04	0.5344
IFT80	ENSG00000068885	3.29586	142895	36.52	0.2945
SIRT2	ENSG00000068903	32.7174	21308	53.55	-0.2196
ERLEC1	ENSG00000068912	11.9188	31776	38.1	0.2272
PPP2R5B	ENSG00000068971	26.9052	16923	54.41	0.2511
PYGM	ENSG00000068976	4.31928	13586	56.89	-0.3707
MAST4	ENSG00000069020	1.83234	573235	39.2	0.1907
ADGRF5	ENSG00000069122	2.8133	102422	41.65	-0.0389
NUP133	ENSG00000069248	6.29904	68083	40.26	0.4981
NUCKS1	ENSG00000069275	65.7883	37361	39.53	0.2969
VPS35	ENSG00000069329	25.2698	33387	38.86	0.4623
DNAJA2	ENSG00000069345	37.5657	18313	42.53	0.3369
KCNAB2	ENSG00000069424	18.3478	110267	56.04	0.006
FUNDC1	ENSG00000069509	11.9971	19221	41.03	0.0192
MAOB	ENSG00000069535	7.05256	115841	39.31	-0.1093
ATP1B3	ENSG00000069849	27.8697	50426	40.6	0.418
PIGB	ENSG00000069943	2.00854	36689	39.99	-0.3089
MAPK6	ENSG00000069956	24.8723	115270	43.13	0.4232
GNB5	ENSG00000069966	15.6411	76293	45.39	0.357
HDHD5	ENSG00000069998	16.1354	27777	50.12	0.3791
UFD1	ENSG00000070010	10.3238	29292	46.94	0.2429
LRP6	ENSG00000070018	2.70189	151020	38.54	0.4705
PHRF1	ENSG00000070047	7.4683	35753	56.31	0.5288
ELP1	ENSG00000070061	5.19505	67431	39.99	0.5409
NUCB2	ENSG00000070081	8.77364	141828	41.44	0.2403
PFN2	ENSG00000070087	182.457	85885	39.59	0.2704
PTPN3	ENSG00000070159	1.95987	122848	45.34	0.0161
SPTB	ENSG00000070182	4.68684	133625	48.21	0.2187
SLC44A1	ENSG00000070214	17.953	194550	38.86	-0.0463
SMG6	ENSG00000070366	5.80899	243947	45.76	0.5624
EXOC5	ENSG00000070367	9.27778	68399	35.94	0.4374
DGCR2	ENSG00000070413	20.169	86173	48.62	0.5567
RNF126	ENSG00000070423	17.9061	15708	63.49	0.3532
MNT	ENSG00000070444	6.72403	17032	61.64	0.5282
ZXDC	ENSG00000070476	4.91808	38291	48.66	0.5343
JMJD6	ENSG00000070495	6.7477	13968	48.83	0.4188
POLB	ENSG00000070501	14.5113	33355	40.44	0.1696
WIPI1	ENSG00000070540	2.19172	36566	46.58	-0.0378
GBA2	ENSG00000070610	19.2555	12363	50.7	0.319
NDST1	ENSG00000070614	11.7367	72394	52.04	0.5278
ASNS	ENSG00000070669	25.909	20866	38.47	0.2775
AP3M2	ENSG00000070718	11.6541	18728	41.4	0.4185
PABPC1	ENSG00000070756	109.725	36994	40.75	0.4332
CFAP20	ENSG00000070761	29.3664	15790	44.82	0.4272
CSNK2A2	ENSG00000070770	9.67658	40200	41.51	0.5433
PTPN21	ENSG00000070778	2.10725	89230	41.39	0.4667
EIF2B3	ENSG00000070785	8.78528	136201	42.55	0.3607
CAMK2A	ENSG00000070808	61.9788	70801	52.11	0.0177
TCOF1	ENSG00000070814	4.69462	42680	52.46	0.5292
CDC42	ENSG00000070831	63.5826	75850	43.81	0.3896
EPHA8	ENSG00000070886	1.48224	40107	56.84	0.1808
ATP2B1	ENSG00000070961	26.004	121252	36.37	0.2188
NCK2	ENSG00000071051	35.2645	149363	44.54	0.4991
MAP4K4	ENSG00000071054	31.9932	197840	41.04	0.4332
MGAT4A	ENSG00000071073	1.65043	112027	40.02	0.2792
RPL31	ENSG00000071082	609.915	21804	42.39	-0.0018
WDR1	ENSG00000071127	23.9844	42611	54.98	0.4182
SNX13	ENSG00000071189	3.04676	149741	35.09	0.4298
RPS6KA2	ENSG00000071242	7.00738	497088	46.48	0.4333
ING3	ENSG00000071243	2.65449	26454	35.56	0.3976
VASH1	ENSG00000071246	16.0787	21548	55.57	0.4621
LMCD1	ENSG00000071282	2.31092	72862	43.85	-0.0718
BUD23	ENSG00000071462	9.98179	22137	54.07	0.2631
SEL1L	ENSG00000071537	6.80097	62307	38.48	0.5403
TRIP13	ENSG00000071539	1.49121	26474	50.22	0.2891
ATP6AP1	ENSG00000071553	69.037	7884	56.77	0.2994
TCF3	ENSG00000071564	7.8298	43326	59.56	0.3023
TRIB2	ENSG00000071575	22.006	25846	47.68	0.3235
DAZAP1	ENSG00000071626	16.9224	28119	58.75	0.4654
MBD3	ENSG00000071655	33.3995	19270	58.14	0.3267
HLTF	ENSG00000071794	4.0574	56428	35.95	0.4966
FAM50A	ENSG00000071859	21.4191	6514	60.42	0.2405
FAM3A	ENSG00000071889	12.6686	10084	55.32	-0.0668
CPSF1	ENSG00000071894	7.49493	16107	59.96	0.4369
CYBRD1	ENSG00000071967	4.49317	35883	41.27	-0.1223
PDCD2	ENSG00000071994	12.5917	9398	41.64	0.3508
SLC6A15	ENSG00000072041	7.73128	54125	34.54	0.471
RDH11	ENSG00000072042	27.9247	18994	42.62	0.5005
PRKACA	ENSG00000072062	33.3297	26397	53.35	0.3235
ADGRL1	ENSG00000072071	31.4775	58445	56.42	0.5152
ACTN1	ENSG00000072110	10.3897	105313	50.81	0.1432
ZFYVE26	ENSG00000072121	1.33163	89217	43	0.5546
EPN2	ENSG00000072134	16.3867	121101	48.72	0.405
PTPN18	ENSG00000072135	1.74407	19361	47.6	0.385
LIMS2	ENSG00000072163	4.53323	43406	56.36	-0.2969
ASIC4	ENSG00000072182	1.8711	24603	56.96	-0.082
SPEG	ENSG00000072195	2.41351	58787	57.57	0.1817
LNX1	ENSG00000072201	12.3587	242105	41.42	0.2368
ALDH3A2	ENSG00000072210	10.1859	37625	45.09	0.3796
TFRC	ENSG00000072274	6.86557	54914	42.42	0.2617
SREBF1	ENSG00000072310	7.31765	26613	58.04	0.0439
AFF4	ENSG00000072364	7.42274	88240	40.42	0.5482
UBE2D1	ENSG00000072401	9.6462	35773	36.06	0.4152
MPP5	ENSG00000072415	4.03032	95349	37.7	0.1799
RHOBTB1	ENSG00000072422	3.31145	132003	38.94	0.3836
SMC1A	ENSG00000072501	6.54583	48580	45.54	0.4212
HSD17B10	ENSG00000072506	30.1986	3113	51.98	0.214
MARK2	ENSG00000072518	8.30334	72092	49.65	0.5349
CHFR	ENSG00000072609	4.45604	134118	48.69	0.5045
TRHDE	ENSG00000072657	2.15148	583493	36.14	0.1181
P4HA2	ENSG00000072682	2.22534	105169	49.23	0.1135
NFATC3	ENSG00000072736	2.71816	144509	41.53	0.3727
TRNT1	ENSG00000072756	4.57872	23947	38.87	0.3944
ACADVL	ENSG00000072778	17.567	8142	58.51	-0.1993
STK10	ENSG00000072786	1.53561	146146	48.99	0.2133
FBXW11	ENSG00000072803	15.3404	145325	39.72	0.5289
CRMP1	ENSG00000072832	182.744	145003	48.99	0.4378
DERL2	ENSG00000072849	6.28516	15558	41.38	0.3153
NDE1	ENSG00000072864	3.17055	91425	48.63	0.1607
IRAG1	ENSG00000072952	1.53997	120898	45.65	-0.1945
TMEM38A	ENSG00000072954	10.8012	28885	49.91	-0.0251
AP1M1	ENSG00000072958	25.7073	48053	51.53	0.5424
PVR	ENSG00000073008	4.88151	22365	50.03	0.475
XRCC1	ENSG00000073050	8.79407	37163	50.91	0.4214
SCARB1	ENSG00000073060	11.5013	105813	51.45	0.2347
MCM2	ENSG00000073111	7.53874	24027	50.56	0.2097
PANX2	ENSG00000073150	11.7712	9565	64.17	0.0241
SELENOO	ENSG00000073169	6.73374	16638	55.78	0.1437
PDE8A	ENSG00000073417	1.83498	158706	41.8	-0.0697
CLCN4	ENSG00000073464	17.1485	80686	45.22	0.504
NLE1	ENSG00000073536	5.87731	13575	52.09	0.4696
SDHA	ENSG00000073578	27.7019	38842	46.02	0.3394
SMARCE1	ENSG00000073584	25.0389	23693	37.88	0.3673
FNDC8	ENSG00000073598	1.45662	9118	48.33	0.4607
GSDMB	ENSG00000073605	1.31524	15260	48.85	0.0379
KDM5A	ENSG00000073614	2.65826	109264	39.44	0.4743
ADAM11	ENSG00000073670	5.14369	22859	59.33	0.1294
PPP2R3A	ENSG00000073711	3.49857	182167	39.06	0.4615
FERMT2	ENSG00000073712	10.3436	95168	39.3	0.2836
IGF2BP2	ENSG00000073792	4.20527	181913	42.56	0.3618
MAP3K13	ENSG00000073803	2.10658	206154	40.07	0.549
ST6GAL1	ENSG00000073849	9.28763	148229	44.4	0.4933
FRY	ENSG00000073910	4.38337	452413	39.24	0.4557
PICALM	ENSG00000073921	15.6562	112708	37.29	0.5077
NSF	ENSG00000073969	26.3484	166796	38.62	0.1417
CLASP1	ENSG00000074054	10.6993	311701	41.05	0.5518
MRPS34	ENSG00000074071	43.7456	1261	65.5	0.2474
NOTCH3	ENSG00000074181	7.15399	41958	54.88	0.1453
CLNS1A	ENSG00000074201	27.1774	122859	41.76	0.251
PPP2R2C	ENSG00000074211	42.8536	243023	51.48	0.0895
TEAD2	ENSG00000074219	4.79082	21863	53.57	0.1758
EED	ENSG00000074266	5.45113	34061	37.04	0.3675
SNCB	ENSG00000074317	151.94	10475	56.95	-0.0545
TSG101	ENSG00000074319	30.6435	58616	39.61	0.3723
NCBP3	ENSG00000074356	4.82606	44089	44.57	0.4853
ATP2A3	ENSG00000074370	1.81249	40595	56.9	0.0469
CA12	ENSG00000074410	3.23398	60469	48.38	0.2745
MGLL	ENSG00000074416	23.9036	363129	44.86	0.0814
NTN4	ENSG00000074527	7.42781	133383	40.1	0.3599
BCS1L	ENSG00000074582	10.7299	4680	54.42	0.311
NUAK1	ENSG00000074590	17.8741	76694	45.97	0.4282
DPP8	ENSG00000074603	3.11449	75242	40.97	0.2576
ZNF532	ENSG00000074657	17.5481	123881	43.34	0.5046
LMAN1	ENSG00000074695	3.80075	31443	36.9	0.453
HACD3	ENSG00000074696	21.4611	47932	42.55	0.3593
IPCEF1	ENSG00000074706	4.33508	202297	40.14	0.1471
ZZEF1	ENSG00000074755	2.13659	138586	44.49	0.5775
ENO1	ENSG00000074800	208.148	18191	50.15	0.0208
MYDGF	ENSG00000074842	32.1004	28989	54.73	0.2229
ANO8	ENSG00000074855	9.6499	11633	62.68	0.4447
TUBE1	ENSG00000074935	2.61651	16867	34.63	0.185
ARHGEF10L	ENSG00000074964	7.0229	158177	54.39	0.263
WSCD2	ENSG00000075035	5.71692	121250	47.04	0.0762
KCNQ2	ENSG00000075043	18.8154	72470	62.3	0.4749
ACTR6	ENSG00000075089	10.6524	42744	41	0.1686
TIPIN	ENSG00000075131	2.10987	50556	44.04	0.3128
SRI	ENSG00000075142	55.2655	21879	39.54	-0.1315
EIF4G3	ENSG00000075151	10.2385	370597	39.36	0.4952
NUP37	ENSG00000075188	2.35763	47018	36.52	0.1117
SEMA3A	ENSG00000075213	4.30125	536948	34.35	0.4169
GTSE1	ENSG00000075218	1.86078	33941	50.08	0.1908
SEMA3C	ENSG00000075223	16.2765	179822	35.82	0.3661
TTC38	ENSG00000075234	1.67672	26048	54.16	0.0803
ACAT1	ENSG00000075239	22.7348	30909	43.08	0.2937
GRAMD4	ENSG00000075240	5.62169	103779	57.68	0.5305
ZNF638	ENSG00000075292	9.29702	158509	38.16	0.5072
SLC25A40	ENSG00000075303	3.7827	42793	35.47	0.2395
TIMM21	ENSG00000075336	11.3376	12009	42.28	0.2729
ADD2	ENSG00000075340	24.9482	160608	44.81	0.5145
RASAL2	ENSG00000075391	3.42232	390044	37	0.5524
VPS9D1	ENSG00000075399	7.06674	13765	59.41	0.3423
ZNF37A	ENSG00000075407	2.00389	55960	39.11	0.4964
MARK3	ENSG00000075413	17.6428	118455	42.16	0.5122
SLC25A3	ENSG00000075415	128.142	12789	42.39	0.3082
FOSL2	ENSG00000075426	6.81032	24870	51.81	0.2468
CACNG4	ENSG00000075461	35.183	68692	52.47	0.398
FRYL	ENSG00000075539	1.90859	282966	36.94	0.4366
TMEM131	ENSG00000075568	4.55771	239616	39.3	0.5251
FSCN1	ENSG00000075618	136.953	13840	59.62	0.4834
ACTB	ENSG00000075624	1253.14	37494	56.77	0.454
DLG1	ENSG00000075711	5.72638	256771	36.59	0.1369
RAB7A	ENSG00000075785	66.5832	132274	45.18	0.4158
BCAP29	ENSG00000075790	10.4002	48925	37.26	0.1977
SART3	ENSG00000075856	8.78262	39187	42.57	0.5507
EXOSC7	ENSG00000075914	14.3183	60826	46.87	0.3591
KIFAP3	ENSG00000075945	36.8302	163883	34.27	0.4641
MKRN2	ENSG00000075975	10.6763	29152	45.49	0.4948
MCM6	ENSG00000076003	8.69648	36818	40.29	0.2965
REXO2	ENSG00000076043	9.44526	10845	39.48	0.0316
RBM7	ENSG00000076053	6.2196	14174	38.27	0.3502
BAZ2A	ENSG00000076108	4.84739	41221	48.64	0.5183
PTPN23	ENSG00000076201	10.4985	32425	51.52	0.5179
MLH1	ENSG00000076242	5.64749	57497	41.9	0.3621
UNG	ENSG00000076248	8.11694	13396	47.26	0.3423
KLHL20	ENSG00000076321	4.46741	71752	38.33	0.5179
RGS11	ENSG00000076344	3.78632	7680	64.56	-0.0215
SLC46A1	ENSG00000076351	3.19081	12556	52.44	0.4128
PLXNA2	ENSG00000076356	11.3503	222143	47.99	0.4822
SPAG5	ENSG00000076382	1.88804	21461	46.2	0.2073
ANKRD13A	ENSG00000076513	2.59536	40578	44	0.2843
TPD52	ENSG00000076554	14.4718	196488	41.15	0.0313
TRAF4	ENSG00000076604	21.3523	6952	59.58	0.3735
PAG1	ENSG00000076641	2.35795	144259	40.56	0.3741
GPATCH1	ENSG00000076650	2.19204	49644	45.71	0.5222
ICAM3	ENSG00000076662	2.56546	5886	55.88	-0.2014
NT5C2	ENSG00000076685	8.52794	190421	42.4	0.4947
MCAM	ENSG00000076706	7.15209	12993	59.59	0.0541
GPC4	ENSG00000076716	7.73801	115387	41.25	0.2045
CAMSAP3	ENSG00000076826	15.1125	22442	58.7	0.4547
RAP1GAP	ENSG00000076864	14.0714	73149	56.63	0.0858
XAB2	ENSG00000076924	13.5403	10021	60.81	0.4679
ARHGEF1	ENSG00000076928	2.22893	46978	58.24	0.0605
MAP2K7	ENSG00000076984	5.35787	10636	63.14	0.427
DGKD	ENSG00000077044	7.00946	117611	47.77	0.4932
CTTNBP2	ENSG00000077063	7.94236	163489	38.77	0.401
ACTL6B	ENSG00000077080	34.3501	13352	53.08	0.3938
RARB	ENSG00000077092	3.88902	423601	40.14	0.0988
TOP2B	ENSG00000077097	37.3122	67003	35.14	0.4468
TM9SF3	ENSG00000077147	14.6965	69343	37.03	0.5049
UBE2T	ENSG00000077152	12.021	10324	40.71	0.2157
PPP1R12B	ENSG00000077157	2.06033	244008	39.63	0.3774
DNAJC10	ENSG00000077232	5.24142	78424	36.39	0.4171
GTF3C1	ENSG00000077235	9.17083	90359	49.42	0.585
USP33	ENSG00000077254	14.0922	63866	38.35	0.4788
PAK3	ENSG00000077264	4.44133	283077	39.22	0.4521
DCX	ENSG00000077279	42.8671	118651	39.48	0.4479
SNRPA	ENSG00000077312	23.5287	14753	50.77	0.3629
EXOSC5	ENSG00000077348	15.9289	10986	52.36	0.261
DYNC1I2	ENSG00000077380	22.9937	62750	36.36	0.4096
LRCH4	ENSG00000077454	2.97135	12119	60.34	0.2537
FAM76B	ENSG00000077458	4.21416	21457	34.6	0.4067
SIRT6	ENSG00000077463	9.06808	8458	57.86	0.4026
POLD3	ENSG00000077514	2.6923	175267	41.72	0.3761
ACTN2	ENSG00000077522	10.4244	100491	42.49	0.1304
CAPZB	ENSG00000077549	39.5775	146765	49.21	0.3924
GPR137B	ENSG00000077585	8.42909	79361	43.63	-0.0825
JADE1	ENSG00000077684	7.12861	65525	44.2	0.4627
UBE2A	ENSG00000077721	17.3567	16548	40.03	0.2963
FGFR1	ENSG00000077782	6.96334	68620	49.49	0.201
FBLN1	ENSG00000077942	15.2677	98898	53.13	0.3006
MAP2	ENSG00000078018	71.3346	310061	35.9	0.5088
PIAS2	ENSG00000078043	5.25711	116943	38.59	0.5049
AMPH	ENSG00000078053	8.91077	247717	39.13	0.3347
ARAF	ENSG00000078061	4.12541	10821	51.23	0.1988
MCCC1	ENSG00000078070	4.91471	100858	41.62	0.4128
NEBL	ENSG00000078114	1.71983	513039	39.95	0.0239
ACER3	ENSG00000078124	2.07956	165931	38.74	0.1965
UBE2K	ENSG00000078140	29.2555	84684	41.99	0.4524
PIK3C3	ENSG00000078142	3.38373	132597	35.33	0.4835
N4BP2	ENSG00000078177	1.37978	101403	40.51	0.428
TIGAR	ENSG00000078237	4.74778	52266	41.85	0.3231
TULP3	ENSG00000078246	2.92558	63916	44.99	0.3141
SYNJ2	ENSG00000078269	3.33497	117314	49.67	0.0302
ADCY2	ENSG00000078295	10.5644	433944	40.93	0.071
PPP2R5C	ENSG00000078304	11.427	166192	44.63	0.4408
PMS2L1	ENSG00000078319	2.54496	17086	44.89	0.1995
RBFOX1	ENSG00000078328	19.9309	2473539	42.38	0.4606
GNB1	ENSG00000078369	256.132	105833	46.7	0.5496
EDN1	ENSG00000078401	1.94109	6834	42.83	-0.1792
MLLT10	ENSG00000078403	2.54697	218985	39.77	0.4788
ADCYAP1R1	ENSG00000078549	9.04322	59172	51.96	0.4391
ITM2A	ENSG00000078596	46.3838	7284	36.96	-0.1377
NRDC	ENSG00000078618	16.8338	89747	39.35	0.4584
VDAC3	ENSG00000078668	57.2866	14314	40.44	0.3797
PCM1	ENSG00000078674	9.4677	105136	36.57	0.5228
TNRC6C	ENSG00000078687	5.21538	149596	42.22	0.5404
CBFA2T2	ENSG00000078699	4.32647	159962	42.36	0.5205
BRINP1	ENSG00000078725	31.734	215978	40.76	0.1485
ITCH	ENSG00000078747	3.88547	177508	41.77	0.4397
TP53INP2	ENSG00000078804	20.8603	9101	55.18	-0.2349
SDF4	ENSG00000078808	29.7037	15159	61.39	0.3031
TOLLIP	ENSG00000078902	56.06	35284	57.49	0.0555
UBE2D4	ENSG00000078967	6.7906	29701	45.79	0.0375
CLUL1	ENSG00000079101	1.87393	53347	41.51	0.1995
RUNX1T1	ENSG00000079102	12.4421	148320	38.11	0.417
THOC1	ENSG00000079134	2.88534	53531	37.31	0.2385
FKBP7	ENSG00000079150	2.40977	14937	37.58	0.2757
OSBPL6	ENSG00000079156	2.51088	208413	39.34	0.4497
SLC1A3	ENSG00000079215	55.6174	81980	40.36	-0.1122
XRCC5	ENSG00000079246	36.0803	98840	39.46	0.4219
LXN	ENSG00000079257	2.18072	26827	36.91	0.0871
MKNK1	ENSG00000079277	2.17598	59437	48.24	0.2033
TNS1	ENSG00000079308	2.37996	234395	52.84	-0.0628
REXO1	ENSG00000079313	9.49712	33236	60.94	0.2423
SAR1A	ENSG00000079332	17.2903	23235	40.56	0.5329
RAPGEF3	ENSG00000079337	2.23597	36678	54.34	-0.2102
SENP1	ENSG00000079387	1.62359	63183	38.55	0.4456
CIC	ENSG00000079432	18.6762	27261	61.52	0.4784
LIPE	ENSG00000079435	5.03927	25875	54.96	0.0402
FDFT1	ENSG00000079459	86.2228	43732	44.37	0.3774
PAFAH1B3	ENSG00000079462	138.822	6514	53.73	0.353
OPHN1	ENSG00000079482	1.99828	391570	39.75	0.4689
KIF22	ENSG00000079616	11.2665	14666	50.18	0.237
SCGN	ENSG00000079689	2.64689	49583	39.57	0.127
CARMIL1	ENSG00000079691	1.56575	341453	39.54	0.1268
PGM1	ENSG00000079739	10.1577	66835	42.35	-0.0944
DDX1	ENSG00000079785	22.3891	43169	39.55	0.3806
DNM2	ENSG00000079805	10.6606	115410	53.07	0.3381
EPB41L2	ENSG00000079819	7.98481	223976	38.6	-0.1125
RIMS1	ENSG00000079841	6.87626	516441	35.57	0.1691
MOXD1	ENSG00000079931	4.52577	105421	37.05	0.1277
STX7	ENSG00000079950	24.0073	67332	37.41	0.4364
RABL2B	ENSG00000079974	2.81227	16162	50.06	0.454
KEAP1	ENSG00000079999	20.3713	17434	54.06	0.3757
SLC35C2	ENSG00000080189	10.5427	18479	53.97	0.1473
RFX3	ENSG00000080298	2.77825	307708	35	0.4437
RIF1	ENSG00000080345	2.64556	98131	38.04	0.4795
RAB21	ENSG00000080371	12.7614	45424	37.14	0.359
SLC4A4	ENSG00000080493	2.73596	509421	37.95	-0.0878
SMARCA2	ENSG00000080503	17.0297	213335	40.37	0.4697
SESN1	ENSG00000080546	7.39397	108383	37.66	0.2064
MID2	ENSG00000080561	1.33625	105883	39.96	0.2642
COL5A3	ENSG00000080573	1.46422	50944	52.35	-0.2565
SRCAP	ENSG00000080603	9.66967	43201	49.63	0.5463
PUM3	ENSG00000080608	2.57349	123627	39.59	0.4094
KCNN2	ENSG00000080709	3.53806	440575	37.71	0.3038
CNOT4	ENSG00000080802	6.07474	148333	37.19	0.5574
PSEN1	ENSG00000080815	10.7917	87274	42.73	0.4244
CPOX	ENSG00000080819	5.70382	14203	40.35	0.3308
CLDND1	ENSG00000080822	66.9729	25155	38.91	-0.11
MOK	ENSG00000080823	3.18463	80691	46.51	0.2634
HSP90AA1	ENSG00000080824	243.357	58958	47.25	0.3641
DLGAP4	ENSG00000080845	25.2883	222302	51.09	0.5257
NDC80	ENSG00000080986	1.45444	45079	36.33	0.1528
RSBN1	ENSG00000081019	5.71589	50645	37.22	0.4557
MAGI3	ENSG00000081026	3.44007	295409	37.14	0.5316
OSTM1	ENSG00000081087	6.90072	124446	42.48	0.4421
CDH7	ENSG00000081138	1.70658	140086	35.27	0.2161
PCNP	ENSG00000081154	35.1555	20286	39.69	0.3281
EXD2	ENSG00000081177	10.3084	52510	41.37	0.547
ARG2	ENSG00000081181	22.0718	31789	42.07	0.3868
MEF2C	ENSG00000081189	72.4413	187141	36.05	0.361
UBA5	ENSG00000081307	8.06529	25349	36.81	0.4992
STK17B	ENSG00000081320	1.2478	42921	37.67	0.0627
ZNF510	ENSG00000081386	4.25604	22265	38.98	0.4633
ZNF506	ENSG00000081665	3.02908	35913	40.49	0.4811
JMJD4	ENSG00000081692	8.19469	4987	61.26	0.3183
DUSP12	ENSG00000081721	9.51678	7481	39.87	0.4186
AACS	ENSG00000081760	7.96131	77900	51.2	0.4159
DELE1	ENSG00000081791	6.83412	18193	48.18	0.2335
CADPS2	ENSG00000081803	5.55878	568349	36.56	0.0704
PCDHB4	ENSG00000081818	1.95611	3806	45.69	0.3881
PCDHA6	ENSG00000081842	2.50152	184390	40.2	0.4509
PCDHGA2	ENSG00000081853	7.66102	174216	45.18	0.482
HSPB11	ENSG00000081870	10.4864	29126	39.89	-0.115
PHLPP1	ENSG00000081913	8.90942	264893	39.46	0.2169
SMARCD3	ENSG00000082014	65.826	39133	56.14	0.0673
WDR70	ENSG00000082068	5.55306	374151	38.99	0.4178
STRADB	ENSG00000082146	5.22164	92989	38.23	0.2659
BZW1	ENSG00000082153	9.92913	16745	41.12	0.4214
C1QTNF3	ENSG00000082196	3.64443	25356	39.58	0.0972
ME2	ENSG00000082212	9.11988	75178	38.58	0.4077
C5orf22	ENSG00000082213	3.94045	22767	39.87	0.4642
CCNT2	ENSG00000082258	6.32788	41108	37.48	0.5081
FAM135A	ENSG00000082269	3.45011	148234	36.09	0.4521
EPB41L3	ENSG00000082397	21.6414	238320	39.83	0.3475
COBLL1	ENSG00000082438	1.68739	190056	36.27	-0.0104
DLG3	ENSG00000082458	8.76532	60656	46.89	0.5117
KCNK2	ENSG00000082482	6.39144	231316	36.37	0.3769
SERTAD4	ENSG00000082497	3.68688	13836	43.14	0.169
TRAF5	ENSG00000082512	1.28653	48332	44.65	0.2281
MRPL22	ENSG00000082515	13.0069	28339	38.82	-0.0686
GEMIN5	ENSG00000082516	2.53155	50801	41.33	0.4884
OPRK1	ENSG00000082556	1.65799	25914	42.01	0.1375
NFE2L1	ENSG00000082641	39.8499	13217	54.26	0.3371
SEMA5B	ENSG00000082684	3.64679	119524	50.17	0.2886
GSK3B	ENSG00000082701	12.4984	273674	37.2	0.5865
ITGB5	ENSG00000082781	5.30119	139471	46.61	-0.1095
ERC1	ENSG00000082805	7.49102	505425	39.35	0.5072
XPO1	ENSG00000082898	15.3139	62710	41.09	0.4039
RNF13	ENSG00000082996	12.1145	149370	36.38	-0.0422
TRPM3	ENSG00000083067	1.42714	917845	38.04	0.2785
PALB2	ENSG00000083093	1.75287	38151	43.53	0.5006
DOP1A	ENSG00000083097	3.22352	103685	35.96	0.5075
BCKDHB	ENSG00000083123	2.92385	239624	36.82	0.1751
KAT6A	ENSG00000083168	7.96596	122516	38.89	0.5252
TUT7	ENSG00000083223	1.9433	66722	37.99	0.5102
ULK2	ENSG00000083290	9.52752	97108	41.45	0.5284
TNPO1	ENSG00000083312	7.71813	100422	37.25	0.4302
PLOD1	ENSG00000083444	6.0911	41334	53.54	0.2331
P2RX5	ENSG00000083454	2.83079	24042	57.89	0.0379
DIS3	ENSG00000083520	4.3642	29928	36.46	0.4897
PIBF1	ENSG00000083535	2.54479	234329	36.99	0.3021
TDRD3	ENSG00000083544	5.23081	177422	36.41	0.3666
NUFIP1	ENSG00000083635	2.19533	50223	38.71	0.5
PDS5B	ENSG00000083642	6.4884	191568	36.61	0.5273
OXCT1	ENSG00000083720	16.4625	140361	37.45	0.2307
RRAGB	ENSG00000083750	12.1495	41026	40.86	0.3173
CYLD	ENSG00000083799	4.92595	59886	36.42	0.1641
SLC27A5	ENSG00000083807	2.43811	32902	51.36	-0.3382
ZNF324	ENSG00000083812	3.16421	8392	57.75	0.5567
ZNF671	ENSG00000083814	6.63994	7874	49.44	0.434
ZNF416	ENSG00000083817	2.4995	7346	48.61	0.4326
ZNF586	ENSG00000083828	2.76587	50285	46.13	0.4065
ZNF446	ENSG00000083838	4.73091	7214	59.14	0.4582
ZNF264	ENSG00000083844	2.88017	31347	44.47	0.5123
RPS5	ENSG00000083845	553.563	8407	51.15	0.2319
FAT1	ENSG00000083857	3.31452	138929	41.53	0.1703
YTHDC1	ENSG00000083896	15.2257	39704	35.4	0.4764
CHMP2B	ENSG00000083937	12.7326	28286	34.77	0.3097
SMAP2	ENSG00000084070	26.9055	78477	41.95	0.3215
PPIE	ENSG00000084072	10.0981	71733	45.04	0.2569
ZMPSTE24	ENSG00000084073	7.60071	36140	40.81	0.313
STARD7	ENSG00000084090	34.8238	23967	42.97	0.5301
NOA1	ENSG00000084092	11.4606	14257	45.02	0.4487
SSH1	ENSG00000084112	2.23798	79400	48.43	0.5119
GSTP1	ENSG00000084207	152.208	2915	62.26	0.1627
APLP2	ENSG00000084234	58.7364	76665	43.97	0.2729
FAM234B	ENSG00000084444	10.9458	98141	43.2	0.4528
SLCO1A2	ENSG00000084453	3.34425	154995	36.64	-0.2321
WBP11	ENSG00000084463	22.2416	18905	37.11	0.5482
EIF3I	ENSG00000084623	50.3169	24321	51.24	0.3773
NKAIN1	ENSG00000084628	27.3394	60143	50.64	0.4232
COL16A1	ENSG00000084636	1.6582	52057	56	-0.1514
TXLNA	ENSG00000084652	5.15965	18611	50.29	0.4874
NCOA1	ENSG00000084676	13.7939	278789	37.1	0.4711
AGBL5	ENSG00000084693	7.58372	28259	48.47	0.4118
EFR3B	ENSG00000084710	9.46884	117060	48.39	0.5502
KIF3C	ENSG00000084731	78.4865	56152	48.25	0.572
RAB10	ENSG00000084733	43.4677	103371	40.63	0.4281
HADHA	ENSG00000084754	21.2075	54038	41.91	0.2796
MAPRE3	ENSG00000084764	81.1296	56583	45.88	0.217
CAD	ENSG00000084774	2.37962	26575	51.18	0.4306
CD59	ENSG00000085063	70.5922	33470	43.12	-0.1302
CD82	ENSG00000085117	8.25986	55932	53.56	-0.0535
BCORL1	ENSG00000085185	4.02277	76977	49.7	0.5238
ATRX	ENSG00000085224	9.26387	281354	37.73	0.5397
AK6	ENSG00000085231	41.5285	19030	41.64	0.2697
MYNN	ENSG00000085274	6.42135	16321	36.36	0.3518
SCAMP1	ENSG00000085365	19.4605	120129	37.55	0.4929
PREP	ENSG00000085377	12.957	180845	40.86	0.5243
HACE1	ENSG00000085382	2.80711	131826	37.39	0.331
SEH1L	ENSG00000085415	16.4014	40404	43.55	0.4004
WDR47	ENSG00000085433	37.0299	71900	41.17	0.4919
WDFY1	ENSG00000085449	5.15283	89642	42.71	0.4862
SLC25A24	ENSG00000085491	2.89141	66807	39.44	0.2919
MAP3K4	ENSG00000085511	2.71667	125659	38.79	0.5372
IGSF9	ENSG00000085552	3.13936	18575	55.8	0.3655
ABCB1	ENSG00000085563	2.43011	210307	37.02	-0.2015
ZNF213	ENSG00000085644	7.3228	13028	53.46	0.5107
AKR1B1	ENSG00000085662	38.6226	16929	50.04	0.3371
CPNE3	ENSG00000085719	6.8469	47064	37.62	0.3358
RRN3	ENSG00000085721	5.15136	34279	42.08	0.474
CTTN	ENSG00000085733	15.6617	38181	52.81	0.3503
MTIF2	ENSG00000085760	3.70141	32753	39.6	0.1688
DDHD2	ENSG00000085788	10.5335	50341	42.25	0.2728
EPS15	ENSG00000085832	14.194	165004	38.04	0.2352
MGST2	ENSG00000085871	7.0481	74978	43.46	-0.3199
CHERP	ENSG00000085872	11.2886	24544	57.25	0.5541
ATG16L1	ENSG00000085978	4.72829	85624	45.33	0.4989
POMGNT1	ENSG00000085998	15.6946	31624	49.39	0.1627
MAST2	ENSG00000086015	11.5795	249136	41.32	0.4756
DNAJA1	ENSG00000086061	114.794	14635	41.08	0.3822
CHMP5	ENSG00000086065	52.8273	17192	41.65	0.1599
NFX1	ENSG00000086102	4.39176	80646	42.57	0.5871
DIMT1	ENSG00000086189	6.12175	56656	37.8	0.2357
IPO11	ENSG00000086200	2.23745	224611	38.3	0.3773
FOLH1	ENSG00000086205	1.83855	63547	35.66	-0.1534
EIF2AK1	ENSG00000086232	15.5516	36929	44.67	0.5148
EPDR1	ENSG00000086289	12.23	268094	38.37	0.0553
SNX10	ENSG00000086300	16.6708	82522	42.67	0.0775
SEPHS1	ENSG00000086475	17.959	30871	45.78	0.2481
MRPL28	ENSG00000086504	39.9757	4321	62.21	-0.0168
HBQ1	ENSG00000086506	6.51876	721	71.71	-0.1485
ITPKC	ENSG00000086544	2.95199	23749	51.3	0.4861
FAT2	ENSG00000086570	2.73581	64852	46.35	0.0592
RBM22	ENSG00000086589	13.3014	10286	43.25	0.4842
TMED2	ENSG00000086598	48.2704	14050	42.26	0.3638
ERO1B	ENSG00000086619	1.26206	66858	37.44	0.2847
ZFAND6	ENSG00000086666	19.5897	78826	38.17	0.238
TXLNG	ENSG00000086712	2.52944	58088	42.93	0.4977
PPEF1	ENSG00000086717	2.35551	152013	41.71	0.0876
HUWE1	ENSG00000086758	11.521	154633	41.2	0.5833
ZW10	ENSG00000086827	2.31646	40549	39.08	0.3529
ALG9	ENSG00000086848	2.91395	89387	40.69	0.4861
ACOX3	ENSG00000087008	2.81317	74442	51.93	0.5426
MTMR2	ENSG00000087053	8.00705	103550	36.51	0.4853
PPP1R15A	ENSG00000087074	22.1988	3638	56.79	0.315
HSD17B14	ENSG00000087076	4.87366	23493	51.4	-0.4048
TRIP6	ENSG00000087077	5.42952	6068	56.08	-0.0713
ACHE	ENSG00000087085	10.8917	6981	64.49	0.0436
FTL	ENSG00000087086	659.813	1571	55.82	-0.2999
SRRT	ENSG00000087087	15.6176	13562	53.16	0.4331
BAX	ENSG00000087088	12.9445	6984	53.57	0.3427
NLK	ENSG00000087095	17.555	154645	37.3	0.2199
PIGS	ENSG00000087111	10.1626	18412	47.26	0.43
ATXN7L3	ENSG00000087152	26.6367	8309	59.15	0.4069
PGS1	ENSG00000087157	7.83844	46466	52.04	0.5083
PSMC5	ENSG00000087191	50.9532	4875	50.95	0.2245
UIMC1	ENSG00000087206	4.45386	117629	42.38	0.4194
MMP2	ENSG00000087245	3.00204	116992	45.67	0.1926
MT3	ENSG00000087250	812.336	2015	61.39	-0.4291
GNAO1	ENSG00000087258	84.0724	166055	49.47	0.4942
OGFOD1	ENSG00000087263	7.66219	27584	40.36	0.5124
SH3BP2	ENSG00000087266	7.31555	48028	59.2	0.3634
NOP14	ENSG00000087269	3.19797	25474	50.02	0.48
ADD1	ENSG00000087274	47.9667	86220	44.84	0.5872
L2HGDH	ENSG00000087299	1.65338	74667	40.66	0.5248
TXNDC16	ENSG00000087301	3.81371	121927	36.83	0.4829
RTRAF	ENSG00000087302	36.0284	21181	36.67	0.3186
GMCL1	ENSG00000087338	2.02252	51725	37.76	0.4187
SF3B2	ENSG00000087365	34.505	18580	48.41	0.5262
KLHL42	ENSG00000087448	7.26075	22993	43.01	0.4901
GNAS	ENSG00000087460	167.761	71475	47.09	0.3976
DNM1L	ENSG00000087470	15.8311	66451	38.21	0.4901
PTHLH	ENSG00000087494	3.3867	14650	40.27	-0.1048
PHACTR3	ENSG00000087495	24.1497	270203	47.63	0.4443
ERGIC2	ENSG00000087502	5.87433	43838	34.04	0.2446
TFAP2C	ENSG00000087510	2.28555	9978	48.95	0.1734
AURKA	ENSG00000087586	1.42808	22949	42.93	0.1805
PIR	ENSG00000087842	2.77975	108766	38.99	-0.3587
AAMDC	ENSG00000087884	5.09968	97324	41.82	-0.2699
METTL2A	ENSG00000087995	4.46304	29511	45.17	0.4346
ALG6	ENSG00000088035	1.52116	70979	37.94	0.2286
CNOT3	ENSG00000088038	7.63915	17933	57.9	0.5116
PTPN4	ENSG00000088179	3.53087	224978	36.97	0.287
DDX18	ENSG00000088205	7.36347	17687	39.2	0.4587
KHSRP	ENSG00000088247	19.1343	11447	59.03	0.5253
GNA11	ENSG00000088256	24.7184	29638	61.68	0.5015
ASAP3	ENSG00000088280	1.82592	56006	49.67	0.1644
EDEM2; MMP24-AS1-EDEM2	ENSG00000088298	4.58963	31973	45.8	0.1294
TPX2	ENSG00000088325	4.69335	62535	41.52	0.1883
PDRG1	ENSG00000088356	13.9947	7710	49.33	0.2696
EPB41L1	ENSG00000088367	12.3706	141296	49.98	0.3581
DOCK9	ENSG00000088387	6.11489	293197	41.78	0.4151
ANKRD10	ENSG00000088448	11.1823	36530	40	0.3993
DOCK3	ENSG00000088538	6.68653	709272	40.17	0.4054
C3orf18	ENSG00000088543	5.89888	13003	55.98	0.1553
COQ9	ENSG00000088682	10.7639	13846	45.83	0.0665
CRLS1	ENSG00000088766	10.3625	33961	39.36	0.2675
PPP1R13B	ENSG00000088808	5.83149	114381	44.49	0.3785
ATRN	ENSG00000088812	6.57224	180101	40.35	0.5708
SMOX	ENSG00000088826	11.3505	66768	49.87	-0.2299
FKBP1A	ENSG00000088832	44.9964	24188	45.46	0.3152
NSFL1C	ENSG00000088833	37.1801	31681	45.86	0.3561
C20orf194	ENSG00000088854	3.70343	158321	43.79	0.546
ZNF343	ENSG00000088876	1.86942	42886	43.04	0.4796
EBF4	ENSG00000088881	4.29627	67235	49.22	0.3003
CPXM1	ENSG00000088882	2.93331	6554	59.72	0.2639
MAVS	ENSG00000088888	2.91668	29325	52.52	0.3135
LZTS3	ENSG00000088899	28.0567	10976	59.4	0.0719
XRN2	ENSG00000088930	8.92684	86495	37.21	0.4301
KIZ	ENSG00000088970	4.08545	120640	41.17	0.192
DYNLL1	ENSG00000088986	260.343	28644	47.04	0.1804
TESC	ENSG00000088992	9.56	60557	51.4	-0.1629
SNX5	ENSG00000089006	8.87763	27384	42.13	-0.0193
RPL6	ENSG00000089009	85.8814	13649	45.67	0.2379
MAPKAPK5	ENSG00000089022	6.97168	59995	43.64	0.5239
P2RX7	ENSG00000089041	1.48838	55214	46.29	-0.0523
ESF1	ENSG00000089048	3.28915	70565	37.97	0.3271
RBBP9	ENSG00000089050	3.35397	10686	41.62	0.4328
ANAPC5	ENSG00000089053	27.244	91652	44.55	0.4295
SLC23A2	ENSG00000089057	8.21104	157938	44.93	0.4793
SLC8B1	ENSG00000089060	1.3141	60735	49.93	0.0293
TMEM230	ENSG00000089063	20.9314	44872	44.98	0.0125
KDM2B	ENSG00000089094	8.03431	151928	50.79	0.5196
TASP1	ENSG00000089123	1.79234	249541	37.32	0.2552
OAS1	ENSG00000089127	1.65475	26440	43.34	-0.2878
GCN1	ENSG00000089154	4.6016	67514	49.67	0.5233
RPLP0	ENSG00000089157	457.5	4537	48.95	0.2767
PXN	ENSG00000089159	2.41276	55333	53.01	0.261
SIRT4	ENSG00000089163	2.14428	10934	48.77	0.3238
RPH3A	ENSG00000089169	16.8641	328502	43.79	0.0352
TRMT6	ENSG00000089195	3.40217	13331	42.59	0.429
CHGB	ENSG00000089199	80.1496	13844	42.65	0.1101
PEBP1	ENSG00000089220	288.186	9461	48.71	0.1411
BRAP	ENSG00000089234	5.36594	43811	44.39	0.5504
ERP29	ENSG00000089248	51.7513	10102	47.17	0.3535
FUS	ENSG00000089280	77.8019	11468	47.07	0.4188
IGBP1	ENSG00000089289	34.5104	32878	42.89	0.3549
FXYD5	ENSG00000089327	2.21103	15152	49.86	-0.2788
ZNF302	ENSG00000089335	8.80961	8759	39.83	0.3436
GRAMD1A	ENSG00000089351	17.8222	31688	55.68	0.4536
HEPH	ENSG00000089472	2.06986	106319	38.51	-0.165
CDIP1	ENSG00000089486	31.5647	28160	51.97	0.0552
CMTM1	ENSG00000089505	1.61567	12745	43.3	0.4935
GANAB	ENSG00000089597	20.8463	21901	50.02	0.4959
GMIP	ENSG00000089639	4.34225	14182	56.13	0.4339
BIRC5	ENSG00000089685	4.48119	11451	49.27	0.1568
MLF2	ENSG00000089693	122.986	19480	52.27	0.2106
OTUB2	ENSG00000089723	2.10164	22591	52.76	0.3759
DDX24	ENSG00000089737	58.8587	32926	43.34	0.423
ZBTB25	ENSG00000089775	2.16769	56108	42.25	0.5009
NECAP1	ENSG00000089818	38.9615	20943	41.12	0.4405
ANKRD24	ENSG00000089847	5.6124	41461	53.6	0.0388
DHX32	ENSG00000089876	4.28684	60100	41.45	0.2385
RCOR1	ENSG00000089902	1.97308	137913	43.49	0.5035
GPATCH2L	ENSG00000089916	4.35464	102427	39.76	0.5323
LTBP4	ENSG00000090006	4.80805	36936	56.48	0.2787
BLVRB	ENSG00000090013	17.9119	18000	49.72	-0.2393
SLC9A1	ENSG00000090020	4.89169	68173	51.7	0.1687
SPTLC1	ENSG00000090054	7.86264	115327	41.69	0.2451
PAPOLA	ENSG00000090060	11.4427	65679	36.57	0.4295
CCNK	ENSG00000090061	5.74514	53876	50.14	0.4706
PCBP4	ENSG00000090097	20.218	16563	58.75	0.3084
RGS1	ENSG00000090104	1.70813	4262	33.81	-0.1091
YPEL3	ENSG00000090238	85.1427	4602	58.41	0.0499
MRPS33	ENSG00000090263	23.4072	12619	41.83	-0.1177
NDUFB2	ENSG00000090266	69.5012	32014	43.57	-0.2561
NUDC	ENSG00000090273	52.0403	46634	48.43	0.3
MAEA	ENSG00000090316	18.6388	50261	55.01	0.4662
STRN4	ENSG00000090372	26.8239	27484	57.35	0.511
MUL1	ENSG00000090432	9.58296	8704	47.5	0.4677
TFAP4	ENSG00000090447	3.34717	15890	56.39	0.3901
PDCD7	ENSG00000090470	5.63278	16430	45.71	0.464
SPG21	ENSG00000090487	18.3276	27289	44.04	0.3539
DNAJB11	ENSG00000090520	14.4048	18398	40.07	0.2952
CHRD	ENSG00000090539	3.4769	10664	59.37	0.0093
RAB11FIP3	ENSG00000090565	14.9191	97363	52.85	0.3683
GNPTG	ENSG00000090581	25.2896	12183	56.47	-0.2203
ZNF268	ENSG00000090612	3.02413	33424	41.98	0.4456
GOLGA3	ENSG00000090615	5.57394	60165	53.6	0.5095
PABPC4	ENSG00000090621	15.5962	16082	47.21	0.5137
CERS4	ENSG00000090661	15.218	55686	52.88	0.3449
MCOLN1	ENSG00000090674	10.0673	11386	57.01	0.3968
USP48	ENSG00000090686	6.41175	105309	41.84	0.5279
EFNB1	ENSG00000090776	15.4334	13140	56.39	0.2494
PDPR	ENSG00000090857	1.33442	48206	47.1	0.4551
AARS1	ENSG00000090861	33.2723	37725	49.58	0.2455
GLG1	ENSG00000090863	12.3023	159718	42.38	0.5676
TNRC6A	ENSG00000090905	4.22252	217424	42.59	0.5137
PLEKHG2	ENSG00000090924	4.21598	15747	56.66	0.4318
DLL3	ENSG00000090932	10.5271	9587	56.84	0.3039
NAT14	ENSG00000090971	20.4232	2381	65.69	0.0989
PITPNM2	ENSG00000090975	4.62674	166536	51.35	0.1764
EXOC1	ENSG00000090989	8.31696	51439	34.98	0.4613
RBM27	ENSG00000091009	3.4646	85619	38.67	0.4947
OSBPL8	ENSG00000091039	7.20809	208013	36.48	0.4419
PUS7	ENSG00000091127	1.62832	82611	43	0.4299
NRCAM	ENSG00000091129	22.221	309095	39	0.4347
LAMB1	ENSG00000091136	3.72148	79415	42.41	0.3226
DLD	ENSG00000091140	15.9445	40569	36.56	0.3723
WDR7	ENSG00000091157	6.57417	378469	36.24	0.4245
TXNL1	ENSG00000091164	40.7263	54392	38.58	0.2583
CMTM6	ENSG00000091317	2.93086	21541	38.52	0.2443
ITGA6	ENSG00000091409	2.47066	79106	41.78	0.0923
RAPGEF4	ENSG00000091428	21.3295	317620	40.56	-0.1395
FH	ENSG00000091483	26.4457	22153	36.86	0.3235
SEL1L3	ENSG00000091490	8.64464	116328	43.64	0.4224
TF	ENSG00000091513	58.5567	50602	43.58	-0.1629
CDV3	ENSG00000091527	15.5587	16576	42.48	0.497
ALKBH5	ENSG00000091542	24.8378	26877	50.24	0.4648
PITPNM3	ENSG00000091622	6.37691	105293	52.01	0.1048
SPAG7	ENSG00000091640	26.3058	8592	51.59	0.2233
ORC6	ENSG00000091651	2.33675	8752	44.16	0.2729
ZFHX4	ENSG00000091656	1.36513	186043	36.38	0.2284
SLC17A6	ENSG00000091664	4.03084	41123	36.46	0.0511
ZC3HC1	ENSG00000091732	4.4643	33165	44.46	0.4393
RGS17	ENSG00000091844	4.4222	126824	37.44	0.3958
TMEM101	ENSG00000091947	11.147	12759	49.94	0.2446
CD200	ENSG00000091972	35.2323	30466	38.61	0.5048
CCDC80	ENSG00000091986	2.95376	52734	40.28	-0.1136
PSME1	ENSG00000092010	16.7696	2805	57.43	-0.071
PPP2R3C	ENSG00000092020	9.9228	37051	42.2	0.0866
HAUS4	ENSG00000092036	6.35302	10934	45.59	0.2343
JPH4	ENSG00000092051	54.5386	10756	56.68	0.3534
SLC7A8	ENSG00000092068	3.26613	58380	47.13	0.1244
OSGEP	ENSG00000092094	7.79983	8689	45.08	0.1466
SLC22A17	ENSG00000092096	131.455	6607	57.86	0.1099
RNF31	ENSG00000092098	5.44589	13978	52.92	0.4472
SCFD1	ENSG00000092108	5.91164	115404	36.13	0.354
G2E3	ENSG00000092140	3.78492	60907	35.46	0.3984
HECTD1	ENSG00000092148	9.13657	107693	39.35	0.5746
HNRNPC	ENSG00000092199	71.1173	60359	39.78	0.329
SUPT16H	ENSG00000092201	14.9119	32544	40.35	0.459
TOX4	ENSG00000092203	17.693	22579	43.81	0.5216
GEMIN2	ENSG00000092208	4.24918	22751	39.65	0.3132
TINF2	ENSG00000092330	16.3813	3032	53.3	0.4318
SEMA6A	ENSG00000092421	8.89957	131269	40.55	0.3799
TYRO3	ENSG00000092445	18.1197	25915	53.18	0.1204
WDR76	ENSG00000092470	2.39076	41433	41.85	0.2867
CAPN3	ENSG00000092529	1.82259	53452	46.78	-0.1527
SNAP23	ENSG00000092531	3.34272	54124	42.25	-0.0665
PHGDH	ENSG00000092621	29.8955	95808	43.78	-0.0618
COL9A3	ENSG00000092758	4.39463	24916	61.84	0.0877
EZR	ENSG00000092820	36.5719	53628	46.15	0.2484
MYL6	ENSG00000092841	343.895	5151	51.25	-0.0387
AGO1	ENSG00000092847	3.9341	60725	44.84	0.4145
TEKT2	ENSG00000092850	2.52756	4182	58.32	0.2991
RFFL	ENSG00000092871	5.98003	83330	43.34	0.364
MFSD11	ENSG00000092931	2.75215	45585	44.16	0.4164
DPYSL2	ENSG00000092964	144.405	144148	44.97	0.5227
TGFB2	ENSG00000092969	4.33416	99284	42.03	0.194
GPATCH2	ENSG00000092978	2.71295	204099	36.36	0.4304
NUP50	ENSG00000093000	4.44309	24093	43.51	0.5247
COMT	ENSG00000093010	34.1334	28605	53.46	-0.1031
ADA2	ENSG00000093072	1.24236	79446	48.88	0.1735
ECHDC1	ENSG00000093144	10.3416	54898	36	0.2804
LRRFIP2	ENSG00000093167	3.49294	131064	38.6	0.3895
SEC22C	ENSG00000093183	8.71813	53112	43.29	0.4018
HDAC6	ENSG00000094631	8.60838	23606	50.55	0.4886
KRT31	ENSG00000094796	4.15272	3888	49.85	0.1907
CDC6	ENSG00000094804	1.35867	16779	43.52	0.1544
UPRT	ENSG00000094841	4.12387	148498	39.9	0.4749
CDC23	ENSG00000094880	3.68101	25694	41.22	0.4476
AAAS	ENSG00000094914	8.84701	17409	49.39	0.3768
CBX5	ENSG00000094916	21.5783	49192	42.96	0.3353
SUCO	ENSG00000094975	3.60252	79485	36.42	0.4542
MSH2	ENSG00000095002	7.14539	260080	45.38	0.3849
DHPS	ENSG00000095059	44.5307	6164	54.72	0.4267
HOOK2	ENSG00000095066	2.43226	109738	53.64	0.3207
ARCN1	ENSG00000095139	17.3978	30644	42.33	0.5401
EPB41L4B	ENSG00000095203	2.14204	148990	45.2	0.1017
TMEM38B	ENSG00000095209	3.45113	82089	37.53	0.1986
PSMD5	ENSG00000095261	3.39806	27456	40.53	0.4758
NUP188	ENSG00000095319	3.7094	59398	46.07	0.4743
CRAT	ENSG00000095321	12.8881	16396	58.43	0.3062
SH2D3C	ENSG00000095370	5.31428	40394	53.99	0.4677
NANS	ENSG00000095380	13.69	26346	46.23	0.1279
WHRN	ENSG00000095397	2.57535	103394	48.36	0.0303
CWF19L1	ENSG00000095485	4.172	35383	42.57	0.3508
SEMA4G	ENSG00000095539	6.60863	16354	52.88	0.4124
BTAF1	ENSG00000095564	2.2637	106556	37.37	0.5291
IKZF5	ENSG00000095574	5.93707	18006	38.31	0.4274
CYP26A1	ENSG00000095596	5.96322	4411	52.98	0.2781
SORBS1	ENSG00000095637	4.18139	249644	44.47	0.3258
CRTAC1	ENSG00000095713	9.88673	165829	48.15	0.0071
BAMBI	ENSG00000095739	6.19236	5423	46.04	-0.2456
WAC	ENSG00000095787	23.629	90620	37.79	0.4918
CREM	ENSG00000095794	3.80091	86168	39.22	-0.1953
NUBP2	ENSG00000095906	25.9985	6255	62.16	0.1858
HIVEP1	ENSG00000095951	3.12869	156238	39.37	0.5388
TREM2	ENSG00000095970	2.7741	4681	54.22	-0.0757
FKBP5	ENSG00000096060	1.59439	154999	41.97	0.1858
SRPK1	ENSG00000096063	7.20139	88377	40.48	0.4816
BRPF3	ENSG00000096070	7.673	36047	47.04	0.5705
MRPS18A	ENSG00000096080	9.85685	16590	49.08	-0.0535
TMEM14A	ENSG00000096092	56.6409	15476	41.72	0.1454
EFHC1	ENSG00000096093	3.33377	167764	41.58	0.2308
HSP90AB1	ENSG00000096384	298.95	7723	49.1	0.4396
CDC5L	ENSG00000096401	12.2364	62720	38.46	0.4572
ZNF184	ENSG00000096654	5.37152	22376	38.79	0.4022
SIRT1	ENSG00000096717	6.48233	33735	40.88	0.4601
HNRNPH3	ENSG00000096746	64.223	12018	39.82	0.3666
IFT74	ENSG00000096872	1.42945	119096	37.42	0.2069
JAK2	ENSG00000096968	1.37642	145559	37.57	0.4534
ABL1	ENSG00000097007	12.2723	174660	44.57	0.4897
ACOT7	ENSG00000097021	65.7833	129499	53.97	0.2781
SH3GLB1	ENSG00000097033	12.5276	43615	36.11	0.3865
CDC7	ENSG00000097046	3.68061	24914	36.66	0.4219
SCD	ENSG00000099194	81.4981	17594	46.86	0.0946
TMED1	ENSG00000099203	8.89985	4252	56.75	0.089
ABLIM1	ENSG00000099204	5.16586	336949	42.03	0.2103
ERMP1	ENSG00000099219	2.6113	68042	39	0.0892
RAB18	ENSG00000099246	18.0038	38066	36.65	0.373
NRP1	ENSG00000099250	3.42663	158771	41.34	0.1895
PRTFDC1	ENSG00000099256	6.56594	103993	41.87	0.2653
PALMD	ENSG00000099260	4.92861	48429	37.49	0.2282
TSPAN15	ENSG00000099282	8.03976	56202	51.45	-0.1371
MACROH2A2	ENSG00000099284	30.9634	59739	45.85	0.3778
MAST3	ENSG00000099308	14.3194	53900	54.87	0.0642
MZF1	ENSG00000099326	9.01932	11645	55.33	0.2658
OCEL1	ENSG00000099330	5.5377	3007	58.66	-0.1091
MYO9B	ENSG00000099331	3.73141	138757	52.36	0.3257
PSMD8	ENSG00000099341	77.2816	9289	53.6	0.2436
FBXL19	ENSG00000099364	21.0252	25729	55.33	0.4135
STX1B	ENSG00000099365	32.9562	21383	55.21	0.2473
HSD3B7	ENSG00000099377	1.34518	3941	60.62	0.0137
SETD1A	ENSG00000099381	3.87508	26911	55.65	0.5315
BCL7C	ENSG00000099385	17.4162	60677	48.75	0.0997
EFNA2	ENSG00000099617	6.38477	15559	63.78	0.3498
CIRBP	ENSG00000099622	83.1788	15497	62.55	0.3911
ATP5F1D	ENSG00000099624	103.328	3080	62.95	-0.124
CBARP	ENSG00000099625	12.1296	9741	70.01	0.1913
HNRNPM	ENSG00000099783	48.8678	44348	46.68	0.4031
MARCHF2	ENSG00000099785	34.1627	25748	51.12	-0.2146
NDUFB7	ENSG00000099795	131.014	5989	57.47	-0.1846
TECR	ENSG00000099797	26.4442	48896	53.54	-0.0942
TIMM13	ENSG00000099800	60.4456	1962	63.97	0.1083
CDC34	ENSG00000099804	47.5646	10333	64.64	0.2901
MTAP	ENSG00000099810	1.66516	135016	40.07	0.3205
CEP170B	ENSG00000099814	17.3842	31503	64.32	0.1643
POLR2E	ENSG00000099817	69.8838	8807	61.47	0.3684
POLRMT	ENSG00000099821	7.60446	16317	61.1	0.4181
HCN2	ENSG00000099822	32.0458	27279	63.15	-0.0873
IZUMO4	ENSG00000099840	1.67848	3165	66.13	-0.3474
RASSF7	ENSG00000099849	4.35579	3622	69.11	0.0153
GADD45B	ENSG00000099860	6.96609	2138	60.24	-0.2364
PALM	ENSG00000099864	85.5302	39395	59.66	0.3573
MKNK2	ENSG00000099875	9.62739	13780	64.23	0.2692
ARVCF	ENSG00000099889	8.8041	46928	58.04	0.3755
TRMT2A	ENSG00000099899	6.41455	5518	63.28	0.2654
RANBP1	ENSG00000099901	14.4449	11418	57.68	0.2913
ZDHHC8	ENSG00000099904	9.46265	18552	63.57	0.1629
KLHL22	ENSG00000099910	15.6899	54326	49.08	0.4727
MED15	ENSG00000099917	7.16057	91720	50.5	0.4778
SNAP29	ENSG00000099940	9.36221	32208	48.84	0.4087
CRKL	ENSG00000099942	18.677	36341	45.77	0.4889
LZTR1	ENSG00000099949	5.93432	16764	58.23	0.4959
MMP11	ENSG00000099953	2.74668	16091	57.83	0.3467
CECR2	ENSG00000099954	1.42892	198201	44.03	0.3562
SMARCB1	ENSG00000099956	47.0448	51079	51.42	0.4345
SLC7A4	ENSG00000099960	2.52689	4123	62.43	0.0486
BCL2L13	ENSG00000099968	7.99612	102001	42.8	0.4407
DDTL; DDT	ENSG00000099977	10.4809	8464	53.26	-0.1095
GSTT2	ENSG00000099984	1.3479	3858	57.52	-0.1636
CABIN1	ENSG00000099991	7.43739	167437	50.24	0.4627
TBC1D10A	ENSG00000099992	6.6944	34958	52.41	0.1189
SF3A1	ENSG00000099995	21.018	24932	49.02	0.5505
GGT5	ENSG00000099998	2.83746	25489	52.07	-0.2977
RNF215	ENSG00000099999	6.19316	52961	53.32	0.2953
SEC14L2	ENSG00000100003	5.4003	28363	50.37	-0.2202
SPECC1L	ENSG00000100014	6.42385	146923	42.29	0.5526
PPIL2	ENSG00000100023	3.50746	34007	54.06	0.5561
YPEL1	ENSG00000100027	21.4032	38259	49.27	0.4537
SNRPD3	ENSG00000100028	45.5454	26095	45.46	0.3715
PES1	ENSG00000100029	12.933	30459	50.48	0.4559
MAPK1	ENSG00000100030	33.4141	108024	43.44	0.2862
PRODH	ENSG00000100033	7.58822	23777	58.95	-0.3211
PPM1F	ENSG00000100034	4.84226	33424	55.32	0.5084
SLC35E4	ENSG00000100036	2.58743	33236	50.88	0.3058
TOP3B	ENSG00000100038	1.93137	25789	54.98	0.4973
ESS2	ENSG00000100056	9.76275	14406	55.92	0.4995
MFNG	ENSG00000100060	2.26418	17331	56.66	0.1461
CARD10	ENSG00000100065	1.26872	29181	57.09	0.2967
SLC25A1	ENSG00000100075	19.3847	3159	67.08	0.3523
GRK3	ENSG00000100077	3.74746	164620	40.6	0.4764
GGA1	ENSG00000100083	8.17734	24840	56.55	0.4841
HIRA	ENSG00000100084	9.86719	116753	46.11	0.5601
SH3BP1	ENSG00000100092	15.005	21464	57.36	0.1137
SEZ6L	ENSG00000100095	18.4393	214136	44.57	0.38
LGALS1	ENSG00000100097	134.709	4167	56.68	-0.2783
HPS4	ENSG00000100099	6.4228	40415	46.81	0.4936
PIK3IP1	ENSG00000100100	6.50242	10941	51.26	0.0199
SRRD	ENSG00000100104	7.4324	10782	45.15	0.4289
PATZ1	ENSG00000100105	17.2011	20543	52.93	0.4659
TRIOBP	ENSG00000100106	3.92476	79509	54.36	0.4082
TFIP11	ENSG00000100109	10.3015	21281	44.89	0.5097
GCAT	ENSG00000100116	5.54785	9272	54.21	-0.2586
ANKRD54	ENSG00000100124	6.94293	18473	50.74	0.352
EIF3L	ENSG00000100129	135.797	40540	46	0.3986
SNU13	ENSG00000100138	99.5767	16572	46.8	0.228
MICALL1	ENSG00000100139	4.91691	37166	55.92	0.4487
POLR2F	ENSG00000100142	15.6515	89309	53.44	0.1141
SOX10	ENSG00000100146	11.9695	16737	57.55	-0.175
DEPDC5	ENSG00000100150	1.8519	154167	45.28	0.5198
PICK1	ENSG00000100151	11.3282	19391	54.9	0.3756
TTC28	ENSG00000100154	7.54619	701852	39.91	0.4299
SLC16A8	ENSG00000100156	1.35242	5960	62.38	0.0248
CENPM	ENSG00000100162	1.83348	8416	53.24	0.1777
SEPTIN3	ENSG00000100167	132.282	28747	52.28	0.5438
DDX17	ENSG00000100201	48.8243	24223	43.03	0.5175
TCF20	ENSG00000100207	10.2809	183604	49.75	0.562
HSCB	ENSG00000100209	3.38005	15477	46.7	-0.0795
CBY1	ENSG00000100211	12.2726	17219	47.17	0.3454
TOMM22	ENSG00000100216	31.1646	3465	48.69	0.2697
RSPH14	ENSG00000100218	6.6443	85607	55.52	0.2226
XBP1	ENSG00000100219	11.8001	6043	44.93	0.1729
RTCB	ENSG00000100220	19.6418	24667	41.29	0.4161
JOSD1	ENSG00000100221	16.8265	16014	47.81	0.5782
FBXO7	ENSG00000100225	19.4737	24154	38.81	0.1295
GTPBP1	ENSG00000100226	20.0628	32558	51.11	0.5447
POLDIP3	ENSG00000100227	19.0722	31242	49.1	0.4846
RAB36	ENSG00000100228	2.29409	19025	55.45	0.2533
TIMP3	ENSG00000100234	13.3025	61337	47.17	-0.0454
PPP6R2	ENSG00000100239	13.053	101787	51.13	0.4756
SBF1	ENSG00000100241	25.2078	30036	60.68	0.4454
SUN2	ENSG00000100242	19.9402	59419	54.74	0.3768
CYB5R3	ENSG00000100243	42.8866	31553	55.85	0.3093
DNAL4	ENSG00000100246	14.3437	15691	51.3	0.3167
LMF2	ENSG00000100258	7.50539	4754	67.14	0.2958
RHBDD3	ENSG00000100263	7.15306	8338	55.98	0.2484
PACSIN2	ENSG00000100266	9.55886	179738	48.59	0.4468
TTLL1	ENSG00000100271	12.0112	49904	51.27	0.4592
RASL10A	ENSG00000100276	23.0433	6747	60.13	-0.0439
AP1B1	ENSG00000100280	14.0156	95500	49.33	0.4937
HMGXB4	ENSG00000100281	4.42946	38356	41.49	0.4796
TOM1	ENSG00000100284	7.00212	48718	53.52	0.034
NEFH	ENSG00000100285	18.5723	11173	52.84	0.024
CHKB	ENSG00000100288	6.50141	22497	50.64	0.1584
HMOX1	ENSG00000100292	1.85379	13854	51.11	-0.0067
MCAT	ENSG00000100294	12.5318	11190	52.52	0.3355
THOC5	ENSG00000100296	3.70436	49338	47.17	0.4461
MCM5	ENSG00000100297	4.99925	25298	52.45	0.2262
ARSA	ENSG00000100299	6.31111	5420	61.2	0.0564
TSPO	ENSG00000100300	24.9808	11696	57.74	0.1626
RASD2	ENSG00000100302	15.6373	13169	55.59	-0.0187
TTLL12	ENSG00000100304	13.3937	20513	58.3	0.4878
CBX7	ENSG00000100307	12.2724	32514	54.25	0.0023
PDGFB	ENSG00000100311	3.6636	21624	58.15	0.1948
CABP7	ENSG00000100314	3.52064	11831	62.96	0.1425
RPL3	ENSG00000100316	357.434	7508	53.41	0.3004
ZMAT5	ENSG00000100319	14.8061	36056	52.77	0.1123
RBFOX2	ENSG00000100320	20.3721	290089	39.37	0.5302
SYNGR1	ENSG00000100321	29.3634	35651	55.76	0.169
TAB1	ENSG00000100324	8.8337	37283	51.35	0.5066
ASCC2	ENSG00000100325	4.63804	49696	48.94	0.438
MTMR3	ENSG00000100330	7.16836	147700	40.64	0.5449
MIEF1	ENSG00000100335	8.34215	18701	49.85	0.5593
PNPLA3	ENSG00000100344	1.91772	40697	49.36	0.4122
MYH9	ENSG00000100345	11.3631	106688	52.36	0.1776
CACNA1I	ENSG00000100346	1.70642	118983	56.05	0.1694
SAMM50	ENSG00000100347	14.9149	55090	47.17	0.349
TXN2	ENSG00000100348	49.2437	14595	51.29	0.1516
FOXRED2	ENSG00000100350	8.35697	19854	52.63	0.4714
EIF3D	ENSG00000100353	31.3586	18330	46.83	0.4074
TNRC6B	ENSG00000100354	2.68471	290992	42.15	0.4516
SGSM3	ENSG00000100359	11.0685	39699	47.84	0.2261
IFT27	ENSG00000100360	13.0437	18055	51.18	0.0072
PVALB	ENSG00000100362	42.0497	18796	51.49	-0.058
KIAA0930	ENSG00000100364	29.0938	48651	54.64	0.2628
SLC25A17	ENSG00000100372	8.95587	49770	41.77	0.4419
FAM118A	ENSG00000100376	2.68349	32988	49.58	0.4833
KCTD17	ENSG00000100379	23.258	11655	60.2	0.0021
ST13	ENSG00000100380	17.5067	32105	38.21	0.4223
RBX1	ENSG00000100387	89.7465	21963	44.92	-0.029
EP300	ENSG00000100393	8.13526	87486	42.02	0.5673
L3MBTL2	ENSG00000100395	7.78577	25990	52.38	0.5165
CHADL	ENSG00000100399	5.2136	11422	58.1	-0.2162
RANGAP1	ENSG00000100401	31.5544	41409	53.25	0.2998
ZC3H7B	ENSG00000100403	19.8148	58623	54.29	0.557
PHF5A	ENSG00000100410	14.8596	8976	46.22	0.2595
ACO2	ENSG00000100412	52.2284	81444	49.69	0.0715
POLR3H	ENSG00000100413	21.4768	18808	55.14	0.114
TRMU	ENSG00000100416	5.41119	26466	52.44	0.1438
PMM1	ENSG00000100417	28.8219	12972	54.81	0.0784
DESI1	ENSG00000100418	13.6506	23016	46.9	0.2237
CERK	ENSG00000100422	11.9308	53843	51.43	0.3985
BRD1	ENSG00000100425	7.80692	54230	54	0.5219
ZBED4	ENSG00000100426	7.00592	36237	47.49	0.4806
MLC1	ENSG00000100427	24.1014	26036	55.49	-0.2445
HDAC10	ENSG00000100429	4.576	6223	64.5	0.147
KCNK10	ENSG00000100433	2.43494	146805	43.94	0.3974
ABHD4	ENSG00000100439	4.16073	14979	48.25	0.0445
KHNYN	ENSG00000100441	2.61466	12558	52.18	0.2354
FKBP3	ENSG00000100442	53.5604	19721	40.63	0.1284
SDR39U1	ENSG00000100445	20.8839	3140	53.54	0.2312
RBM23	ENSG00000100461	11.8071	25979	45.96	0.4725
PRMT5	ENSG00000100462	12.8229	8884	47.51	0.4159
COCH	ENSG00000100473	4.6804	20552	39.92	0.0731
AP4S1	ENSG00000100478	3.40949	105891	41.95	0.0968
VCPKMT	ENSG00000100483	2.40217	7969	39.75	0.377
SOS2	ENSG00000100485	4.81768	114449	38.28	0.4679
NIN	ENSG00000100503	2.45734	111400	41.16	0.4638
TRIM9	ENSG00000100505	12.0319	120800	40.47	0.2873
PSMC6	ENSG00000100519	13.4424	21413	37.88	0.1353
GNPNAT1	ENSG00000100522	3.46721	16476	37.87	0.4659
DDHD1	ENSG00000100523	4.00912	116579	38.27	0.5184
CDKN3	ENSG00000100526	2.44092	23370	40.35	0.1137
CNIH1	ENSG00000100528	30.1034	17831	38.2	0.1869
CGRRF1	ENSG00000100532	7.61059	29481	37.45	-0.3192
ATP6V1D	ENSG00000100554	40.3221	65895	38.54	0.1638
PIGH	ENSG00000100564	8.66303	18332	43.92	0.2417
PSMA3	ENSG00000100567	15.6487	27170	40.28	0.1726
VTI1B	ENSG00000100568	57.6877	27736	42.96	0.0472
TIMM9	ENSG00000100575	13.3598	19037	40.88	0.2283
GSTZ1	ENSG00000100577	3.09711	10602	54.28	-0.2065
KIAA0586	ENSG00000100578	1.60086	123913	37.04	0.5072
TMED8	ENSG00000100580	3.48326	42066	41.15	0.4855
AHSA1	ENSG00000100591	58.5304	11603	46.04	0.3044
DAAM1	ENSG00000100592	7.88464	182760	39.75	0.4577
SPTLC2	ENSG00000100596	4.35431	110641	41.31	0.2431
LGMN	ENSG00000100600	11.0131	44873	47.28	0.2555
ALKBH1	ENSG00000100601	3.39961	35620	42.35	0.4175
SNW1	ENSG00000100603	13.1386	43609	41.12	0.4298
CHGA	ENSG00000100604	71.8143	12136	56.29	0.1491
ITPK1	ENSG00000100605	46.5357	179407	53.85	0.2275
DHRS7	ENSG00000100612	18.1199	25738	39.65	-0.0724
PPM1A	ENSG00000100614	16.8257	53336	36.08	0.4467
GALNT16	ENSG00000100626	5.27855	97757	48.62	0.1922
ERH	ENSG00000100632	106.002	18172	40.2	0.2569
HIF1A	ENSG00000100644	19.3521	52747	37.25	0.469
SUSD6	ENSG00000100647	3.82933	103549	44.82	0.2501
SRSF5	ENSG00000100650	49.1115	45106	43.68	0.2148
EIF5	ENSG00000100664	41.8888	11482	44.94	0.406
SLC8A3	ENSG00000100678	4.98101	144856	43.55	0.4601
DICER1	ENSG00000100697	4.05752	71783	38	0.5174
ZFYVE21	ENSG00000100711	15.5605	17939	56.98	-0.1182
MTHFD1	ENSG00000100714	7.79788	75427	43.75	0.4174
ZC3H14	ENSG00000100722	5.60387	64627	40.17	0.5163
TELO2	ENSG00000100726	6.24833	17114	63.09	0.4491
PCNX1	ENSG00000100731	4.14886	207978	36.87	0.579
GSKIP	ENSG00000100744	12.6409	23837	38.94	0.176
VRK1	ENSG00000100749	7.20394	134341	38.97	0.2577
PSMC1	ENSG00000100764	2.68898	18903	44.78	0.3585
RPS6KA5	ENSG00000100784	2.09461	212781	38.79	0.3916
PPP4R3A	ENSG00000100796	7.57492	52944	40.03	0.4769
C14orf93	ENSG00000100802	2.41382	24273	45.67	0.3734
PSMB5	ENSG00000100804	106.64	18688	46.64	0.2911
YY1	ENSG00000100811	23.6235	44491	45.56	0.514
ACIN1	ENSG00000100813	13.9083	37051	45.36	0.4425
CCNB1IP1	ENSG00000100814	22.0139	21945	39.52	0.2025
TRIP11	ENSG00000100815	1.70919	74906	37.97	0.4446
APEX1	ENSG00000100823	83.0814	2582	47.06	0.3781
PABPN1	ENSG00000100836	45.2124	4897	50.48	0.3048
EFS	ENSG00000100842	11.5891	9350	54.29	0.3298
ARHGAP5	ENSG00000100852	11.1367	83615	36.95	0.3176
CINP	ENSG00000100865	14.9699	21815	46.49	0.0925
SRP54	ENSG00000100883	9.67662	47730	39.06	0.3673
CPNE6	ENSG00000100884	23.9444	7264	58.07	-0.0342
CHD8	ENSG00000100888	8.67891	70933	42.52	0.5728
PCK2	ENSG00000100889	2.07485	16546	49.2	0.0194
PRORP	ENSG00000100890	5.60797	155777	40.29	0.2923
DCAF11	ENSG00000100897	17.4847	11048	50.99	0.3715
PSMA6	ENSG00000100902	52.1827	38861	42.27	0.0931
NFKBIA	ENSG00000100906	13.7703	3237	56.53	0.1863
EMC9	ENSG00000100908	11.6963	2633	53.51	0.0141
PSME2	ENSG00000100911	8.52602	4209	52.29	-0.257
BRMS1L	ENSG00000100916	7.4056	105988	38.93	0.2675
REC8	ENSG00000100918	9.10267	8405	55.21	0.3927
TM9SF1	ENSG00000100926	9.0235	6539	50.99	0.3128
SEC23A	ENSG00000100934	10.9865	77728	38.8	0.4444
GMPR2	ENSG00000100938	14.3323	6821	46.62	0.3421
PNN	ENSG00000100941	20.1553	8038	40.64	0.3329
RABGGTA	ENSG00000100949	7.53526	6202	57.92	0.3413
NFATC4	ENSG00000100968	1.78966	13932	56.84	0.1382
PLTP	ENSG00000100979	15.682	13535	51.86	-0.0779
PCIF1	ENSG00000100982	12.5885	13341	53.8	0.4673
GSS	ENSG00000100983	12.473	27596	46.44	0.4115
TRPC4AP	ENSG00000100991	19.6304	90404	42.92	0.517
PYGB	ENSG00000100994	26.4126	49928	52.16	0.4707
ABHD12	ENSG00000100997	23.1788	96094	47.38	0.0285
PROCR	ENSG00000101000	2.64045	44169	42.85	0.0564
NINL	ENSG00000101004	2.63507	132835	49.07	0.4313
UQCC1	ENSG00000101019	7.82706	109466	43	0.2143
ZMYND8	ENSG00000101040	7.9928	147676	46.13	0.5543
IFT52	ENSG00000101052	11.1942	56363	44.5	0.3445
MYBL2	ENSG00000101057	3.41113	49477	49.88	0.171
NDRG3	ENSG00000101079	22.5042	94325	44.5	0.2269
RAB5IF	ENSG00000101084	38.0986	6779	49.02	0.0543
RIMS4	ENSG00000101098	15.2949	58739	49.67	0.3951
STK4	ENSG00000101109	2.76992	113543	38.46	0.5533
ADNP	ENSG00000101126	29.4564	42522	41.67	0.529
PFDN4	ENSG00000101132	32.9048	19966	41.63	0.0555
DOK5	ENSG00000101134	45.3598	175577	39.92	0.2302
CSTF1	ENSG00000101138	7.91671	13992	41.14	0.4666
BMP7	ENSG00000101144	6.74493	97889	49.99	-0.0048
RAE1	ENSG00000101146	12.1241	27989	44.53	0.4678
TPD52L2	ENSG00000101150	13.4011	26318	54.36	0.3751
DNAJC5	ENSG00000101152	35.7189	40906	51.41	0.4405
NELFCD	ENSG00000101158	14.4652	13926	48.57	0.4429
CTSZ	ENSG00000101160	11.8972	12070	56.78	0.0007
PRPF6	ENSG00000101161	31.2202	51969	50.53	0.4595
PRELID3B	ENSG00000101166	12.195	9665	40.51	0.3326
HRH3	ENSG00000101180	6.82354	5319	66.1	-0.0617
MTG2	ENSG00000101181	4.1586	20540	49.97	0.4868
PSMA7	ENSG00000101182	75.7005	6708	52.27	0.2688
SLCO4A1	ENSG00000101187	1.65479	43283	58.19	-0.0964
NTSR1	ENSG00000101188	3.80622	53936	55.17	0.3673
MRGBP	ENSG00000101189	7.23754	5257	59.24	0.3846
TCFL5	ENSG00000101190	7.58902	20818	48.85	-0.1144
DIDO1	ENSG00000101191	4.42979	60215	49.19	0.5532
GID8	ENSG00000101193	19.8665	10329	48.76	0.5537
NKAIN4	ENSG00000101198	9.42542	31911	59.79	-0.185
ARFGAP1	ENSG00000101199	5.9776	17006	59.73	0.4902
AVP	ENSG00000101200	1.36016	2169	67.96	-0.0056
CHRNA4	ENSG00000101204	11.9369	35179	63.44	0.328
EEF1A2	ENSG00000101210	438.645	11227	63.37	0.2176
GMEB2	ENSG00000101216	2.87282	39500	53.45	0.5219
C20orf27	ENSG00000101220	36.3077	14274	55.81	-0.0033
SPEF1	ENSG00000101222	3.80874	3945	57.54	-0.1939
CDC25B	ENSG00000101224	5.58714	19350	53.03	0.1749
RNF24	ENSG00000101236	5.01342	88250	40.49	0.5466
ARFRP1	ENSG00000101246	9.37715	9384	62.43	0.3539
NDUFAF5	ENSG00000101247	8.64554	36574	39.86	0.1663
TRIB3	ENSG00000101255	3.53317	34725	50.47	0.3495
RASSF2	ENSG00000101265	13.1895	43586	49.01	0.353
CSNK2A1	ENSG00000101266	7.47773	71338	41.35	0.5601
RPS10L	ENSG00000101278	1.47958	531	54.99	-0.0831
CDS2	ENSG00000101290	11.8706	71009	44.8	0.4183
PROKR2	ENSG00000101292	2.83182	17737	46.21	0.2313
HM13	ENSG00000101294	18.2744	63514	49.85	0.3444
SNPH	ENSG00000101298	16.1486	43049	50.5	0.0879
SEC23B	ENSG00000101310	10.147	53896	42.97	0.4845
PDYN	ENSG00000101327	10.4334	15529	48.91	0.0531
CCM2L	ENSG00000101331	1.69573	21743	50.16	-0.0446
PLCB4	ENSG00000101333	1.91539	412480	39.14	0.1655
MYL9	ENSG00000101335	20.4863	9951	58.6	-0.3296
TM9SF4	ENSG00000101337	8.66607	57545	47.43	0.5227
CRNKL1	ENSG00000101343	6.04397	21679	39.08	0.4444
POFUT1	ENSG00000101346	3.0747	30779	47.66	0.4638
SAMHD1	ENSG00000101347	4.84227	61615	43.82	0.4332
PAK5	ENSG00000101349	16.5744	301707	39.34	0.5019
KIF3B	ENSG00000101350	20.8549	57361	43.82	0.5115
NOP56	ENSG00000101361	24.4625	5801	52.9	0.4491
MANBAL	ENSG00000101363	30.083	27623	47.37	0.0893
IDH3B	ENSG00000101365	26.9235	5825	51.38	0.3088
MAPRE1	ENSG00000101367	32.625	30452	44.38	0.3983
JAG1	ENSG00000101384	2.53235	36316	47.45	0.2332
CDK5RAP1	ENSG00000101391	4.50625	42723	44.4	0.4365
SNTA1	ENSG00000101400	28.909	35807	50.31	-0.4043
OXT	ENSG00000101405	1.53579	898	71.94	-0.0036
TTI1	ENSG00000101407	5.52079	50455	43.33	0.5389
E2F1	ENSG00000101412	4.38017	10909	55.49	0.1457
RPRD1B	ENSG00000101413	5.03706	94056	42.34	0.5065
PXMP4	ENSG00000101417	3.81711	17562	49.46	0.4717
CHMP4B	ENSG00000101421	77.7302	43019	46.39	0.3059
SLC32A1	ENSG00000101438	14.2509	4887	60.73	0.1304
CST3	ENSG00000101439	937.447	11768	51.65	-0.4445
ACTR5	ENSG00000101442	2.69751	24061	44.81	0.4798
WFDC2	ENSG00000101443	8.78831	11780	46.72	0.1469
AHCY	ENSG00000101444	28.698	31535	50.38	0.352
PPP1R16B	ENSG00000101445	13.8631	117328	47.52	0.0749
FAM83D	ENSG00000101447	2.05995	26795	46.5	0.1956
DHX35	ENSG00000101452	1.53245	77425	41.33	0.5002
DNTTIP1	ENSG00000101457	6.80929	19474	45.98	0.3372
MAP1LC3A	ENSG00000101460	114.115	13492	52.56	-0.0197
SYNDIG1	ENSG00000101463	16.1488	196988	46.09	0.2685
PIGU	ENSG00000101464	6.74669	138249	44.54	0.3965
ACOT8	ENSG00000101473	20.715	15685	49.07	-0.1487
APMAP	ENSG00000101474	33.5008	29827	46.35	0.3862
CELF4	ENSG00000101489	18.4904	322788	52.36	0.2762
ZNF516	ENSG00000101493	1.83812	137561	47.6	0.3427
CDH20	ENSG00000101542	3.59857	222350	39.06	-0.0241
ADNP2	ENSG00000101544	5.50201	38262	41.68	0.5177
RBFA	ENSG00000101546	8.55149	16263	48.51	0.408
USP14	ENSG00000101557	8.63143	56247	38.05	0.433
VAPA	ENSG00000101558	50.4226	46006	37.12	0.3707
METTL4	ENSG00000101574	1.90509	33985	36.78	0.3811
LPIN2	ENSG00000101577	5.72331	96151	41.56	0.4882
SMCHD1	ENSG00000101596	2.78161	149292	36.81	0.4769
MYL12A	ENSG00000101608	26.9609	8756	38.81	-0.1473
CEP76	ENSG00000101624	2.43259	40945	40.84	0.2145
ST8SIA5	ENSG00000101638	5.25238	91437	47.59	0.1577
CEP192	ENSG00000101639	1.35237	133691	40.44	0.3599
RNMT	ENSG00000101654	5.68952	37897	39.02	0.4794
SMAD7	ENSG00000101665	4.56848	32200	52.56	0.2909
LIPG	ENSG00000101670	2.55832	38487	47.91	0.2205
ANKRD12	ENSG00000101745	6.30905	149758	37.33	0.4804
NOL4	ENSG00000101746	12.3123	373853	34.88	0.4863
POLI	ENSG00000101751	3.04951	51863	36.47	0.359
MIB1	ENSG00000101752	6.38429	165997	38.64	0.4194
RBBP8	ENSG00000101773	1.47633	228228	37.83	0.1412
RIOK3	ENSG00000101782	6.15242	33317	41.69	0.4494
CSTF2	ENSG00000101811	3.66273	21162	38.71	0.5041
PSMD10	ENSG00000101843	29.932	7343	37.71	0.3695
STS	ENSG00000101846	3.97938	657122	39.69	0.2094
TBL1X	ENSG00000101849	1.53966	277743	45.26	0.1934
PGRMC1	ENSG00000101856	80.1632	8222	42.58	0.3687
POLA1	ENSG00000101868	1.27866	303114	38.8	0.297
MID1	ENSG00000101871	4.30925	388345	39.28	0.3254
NKAP	ENSG00000101882	3.53199	23080	41.81	0.2946
ALG13	ENSG00000101901	2.15322	94839	37.51	0.4727
PRPS2	ENSG00000101911	8.05619	32868	42.76	0.2118
MOSPD1	ENSG00000101928	2.64203	27626	40.82	0.4148
CHRDL1	ENSG00000101938	6.72043	121964	39.45	0.2074
WDR13	ENSG00000101940	50.6191	18828	51.72	0.191
SUV39H1	ENSG00000101945	1.50746	13463	54.34	0.3383
SRPX	ENSG00000101955	1.50764	71589	41.48	-0.066
GLRA2	ENSG00000101958	14.282	202515	37.68	0.356
XIAP	ENSG00000101966	3.72707	54253	41.98	0.5225
STAG2	ENSG00000101972	7.38322	462453	39.19	0.387
ABCD1	ENSG00000101986	1.44384	19900	58.35	0.3989
CCDC22	ENSG00000101997	3.8529	15051	53.55	0.3796
SYP	ENSG00000102003	175.694	12385	52.52	0.0866
PLP2	ENSG00000102007	3.45463	3338	54.07	0.2457
PLS3	ENSG00000102024	10.2553	89688	38.9	0.1675
NAA10	ENSG00000102030	27.3289	5856	57.53	0.0558
RENBP	ENSG00000102032	1.94783	9419	55.76	-0.3345
SMARCA1	ENSG00000102038	8.56894	77000	36.87	0.4415
RBBP7	ENSG00000102054	13.9097	31080	42.19	0.3676
SLC25A14	ENSG00000102078	6.47343	33474	37.86	0.2561
FMR1	ENSG00000102081	8.02398	39207	36.37	0.4583
PIM2	ENSG00000102096	6.07426	5843	53.5	0.1271
SLC35A2	ENSG00000102100	4.37212	8779	52.04	0.4203
PQBP1	ENSG00000102103	32.9087	12947	54.41	0.2522
PCSK1N	ENSG00000102109	342.579	4515	55.39	-0.0506
EMD	ENSG00000102119	32.3737	2251	61.75	0.3803
TAZ	ENSG00000102125	2.48839	10203	56.1	0.2286
PGK1	ENSG00000102144	86.493	218557	39.63	0.1178
MAGT1	ENSG00000102158	2.62934	69847	40.86	0.0574
SMS	ENSG00000102172	23.7544	54129	43.39	0.3825
UBL4A	ENSG00000102178	13.2683	2899	60.68	0.3954
CD99L2	ENSG00000102181	15.2079	132481	43.02	0.258
EEA1	ENSG00000102189	1.70005	158695	36.99	0.3526
RP2	ENSG00000102218	3.11798	45316	39.26	0.3139
JADE3	ENSG00000102221	2.44935	148967	40.39	0.4265
CDK16	ENSG00000102225	39.5809	12138	54.42	0.3926
USP11	ENSG00000102226	72.3319	15463	48.29	0.4559
PCYT1B	ENSG00000102230	4.60736	114591	42.38	0.53
HTATSF1	ENSG00000102241	36.9817	15268	37.88	0.3914
TIMP1	ENSG00000102265	6.40353	4382	53.47	-0.1444
KLHL4	ENSG00000102271	3.61486	152642	35.54	0.1671
[truncated: 10,253 more rows]

## Sheet: mRNA_Abundance (RPKM)
Supplemental_Table_S1. List of total genes and hcASDs included in this study.
mRNA_Abundance (RPKM) ranked
Gene_Symbol	Ensembl_Gene_ID	mRNA_Abundance (RPKM)	Co-expression_Coefficient_with_hcASDs
MKX	ENSG00000150051	1.23244	0.099
XPO4	ENSG00000132953	1.23362	0.4652
FST	ENSG00000134363	1.23417	0.1481
B3GNT9	ENSG00000237172	1.23547	-0.0913
VPS13B	ENSG00000132549	1.23566	0.5435
NEMP1	ENSG00000166881	1.2369	0.2879
SOX17	ENSG00000164736	1.23699	-0.1359
EPG5	ENSG00000152223	1.23753	0.5777
C2orf15	ENSG00000273045	1.23778	0.185
TTC7A	ENSG00000068724	1.23976	0.1131
AC124319.1	ENSG00000262979	1.23982	0.3576
CCDC142	ENSG00000135637	1.23995	0.4592
THAP6	ENSG00000174796	1.24006	0.4072
UNC93B1	ENSG00000110057	1.24013	-0.1977
PIEZO1	ENSG00000103335	1.24072	-0.1345
SLC9B1	ENSG00000164037	1.24084	0.1358
C10orf82	ENSG00000165863	1.24094	0.2627
LRP1B	ENSG00000168702	1.24161	0.3958
EAF2	ENSG00000145088	1.24179	-0.3873
TNFSF9	ENSG00000125657	1.24224	0.0672
FAM183A	ENSG00000186973	1.24227	-0.0307
ADA2	ENSG00000093072	1.24236	0.1735
SLC6A13	ENSG00000010379	1.24486	-0.1164
ART3	ENSG00000156219	1.24499	-0.0885
PLK4	ENSG00000142731	1.24514	0.2247
TRPM4	ENSG00000130529	1.24545	0.1623
PRPH2	ENSG00000112619	1.24646	0.3605
ARSG	ENSG00000141337	1.24651	0.139
ZNF283	ENSG00000167637	1.24718	0.3888
STK17B	ENSG00000081320	1.2478	0.0627
SGO2	ENSG00000163535	1.24813	0.1675
ETV4	ENSG00000175832	1.24957	-0.069
AC091849.2	ENSG00000251532	1.24962	0.3601
GEM	ENSG00000164949	1.25253	0.0241
SETD9	ENSG00000155542	1.25295	-0.2504
DPF3	ENSG00000205683	1.25343	0.1758
FAM120C	ENSG00000184083	1.2538	0.3546
NEUROG1	ENSG00000181965	1.25541	0.1424
CRYGS	ENSG00000213139	1.25672	-0.0713
DPH6	ENSG00000134146	1.25694	0.156
CD27	ENSG00000139193	1.25737	-0.0111
THAP9	ENSG00000168152	1.25864	0.2978
CEP83	ENSG00000173588	1.25929	0.2137
TRAF3IP2	ENSG00000056972	1.25935	-0.216
CD58	ENSG00000116815	1.26034	-0.2475
SCAND2	ENSG00000176700	1.2606	0.2973
MYSM1	ENSG00000162601	1.26105	0.4738
MTX3	ENSG00000177034	1.26114	0.324
DHX58	ENSG00000108771	1.26128	-0.299
STAT4	ENSG00000138378	1.26133	-0.0007
ZNF44	ENSG00000197857	1.2618	0.4797
ZNF699	ENSG00000196110	1.262	0.4872
ERO1B	ENSG00000086619	1.26206	0.2847
C6orf52	ENSG00000137434	1.26257	-0.0081
FAM111A	ENSG00000166801	1.26302	0.1882
BUB1B	ENSG00000156970	1.2632	0.1873
AC027763.1	ENSG00000262503	1.26383	-0.2252
METTL8	ENSG00000123600	1.26495	0.4246
MTF1	ENSG00000188786	1.26531	0.5301
CCDC157	ENSG00000187860	1.26538	0.3717
USP37	ENSG00000135913	1.2655	0.4832
ICOSLG	ENSG00000160223	1.26677	-0.0779
SQOR	ENSG00000137767	1.26707	-0.2316
SNTB1	ENSG00000172164	1.26709	-0.0338
TUBD1	ENSG00000108423	1.26756	0.269
IL27RA	ENSG00000104998	1.26801	0.3724
LNPEP	ENSG00000113441	1.26844	0.283
NEK3	ENSG00000136098	1.26854	0.2337
COL11A1	ENSG00000060718	1.26856	0.2083
CARD10	ENSG00000100065	1.26872	0.2967
NFXL1	ENSG00000170448	1.27062	0.5174
TRADD	ENSG00000102871	1.27075	-0.1801
SCLT1	ENSG00000151466	1.27109	0.2863
VSIG10L	ENSG00000186806	1.2713	0.2385
FRMD6	ENSG00000139926	1.27195	0.2349
TCP10L	ENSG00000242220	1.27349	0.1717
GNB3	ENSG00000111664	1.2735	0.1203
ZNF57	ENSG00000171970	1.27464	0.373
SLC22A18	ENSG00000110628	1.27465	-0.0129
SLC13A3	ENSG00000158296	1.2756	0.2069
MET	ENSG00000105976	1.27578	0.1147
WWC2	ENSG00000151718	1.27626	0.359
TAF8	ENSG00000137413	1.27691	0.17
BARD1	ENSG00000138376	1.2771	0.317
PDE7B	ENSG00000171408	1.27727	0.0579
FADS6	ENSG00000172782	1.27845	0.0229
TET1	ENSG00000138336	1.27863	0.3424
POLA1	ENSG00000101868	1.27866	0.297
PRX	ENSG00000105227	1.27904	0.1069
C8orf48	ENSG00000164743	1.27919	0.2923
ZNF311	ENSG00000197935	1.2795	0.3892
SIX5	ENSG00000177045	1.2795	0.1091
AC009113.2	ENSG00000260659	1.27968	-0.0029
USP9Y	ENSG00000114374	1.28062	0.2602
MIS18BP1	ENSG00000129534	1.28093	0.2137
FGF18	ENSG00000156427	1.28105	0.3241
SNTG1	ENSG00000147481	1.28209	0.1452
TTC30B	ENSG00000196659	1.28263	0.2793
PPP1R3G	ENSG00000219607	1.28266	-0.2458
CLCN2	ENSG00000114859	1.2828	0.2097
IDE	ENSG00000119912	1.28281	0.4708
NOC3L	ENSG00000173145	1.28323	0.3018
ACY3	ENSG00000132744	1.28352	0.0009
FZD10	ENSG00000111432	1.28397	0.085
CHODL	ENSG00000154645	1.28462	0.1062
SNTB2	ENSG00000168807	1.28489	0.3745
C1QTNF6	ENSG00000133466	1.28536	0.3166
CHRNE	ENSG00000108556	1.2864	0.2748
TRAF5	ENSG00000082512	1.28653	0.2281
CENPL	ENSG00000120334	1.28765	0.2582
DFFB	ENSG00000169598	1.28771	0.4717
CEP85L	ENSG00000111860	1.28776	0.4709
TRABD2A	ENSG00000186854	1.28793	-0.0411
SMAGP	ENSG00000170545	1.2899	-0.0038
PRXL2C	ENSG00000158122	1.29095	-0.1099
ADGRL4	ENSG00000162618	1.29141	-0.0187
WWC3	ENSG00000047644	1.29168	0.2324
INTU	ENSG00000164066	1.29381	0.2731
GPR83	ENSG00000123901	1.29601	0.0711
IRX1	ENSG00000170549	1.29654	0.0781
CD4	ENSG00000010610	1.29656	0.0332
UTRN	ENSG00000152818	1.29673	0.2029
TRIM25	ENSG00000121060	1.29728	0.1025
IL1RAP	ENSG00000196083	1.29759	0.1089
LRRC6	ENSG00000129295	1.29762	0.0838
SPICE1	ENSG00000163611	1.29865	0.2912
TRIM21	ENSG00000132109	1.30071	-0.0675
PCDHA5	ENSG00000204965	1.30192	0.3709
RARG	ENSG00000172819	1.30235	0.1207
TRIM22	ENSG00000132274	1.3046	-0.1681
DSE	ENSG00000111817	1.30464	0.3065
PIP5KL1	ENSG00000167103	1.30521	0.1538
IL13RA2	ENSG00000123496	1.30528	0.0629
LAMA5	ENSG00000130702	1.30557	0.1418
EYA3	ENSG00000158161	1.30635	0.4668
GRIP2	ENSG00000144596	1.30771	0.2838
ERMAP	ENSG00000164010	1.30789	0.1941
MEGF11	ENSG00000157890	1.30804	0.1499
CC2D2A	ENSG00000048342	1.30877	0.3412
SLC22A6	ENSG00000197901	1.30895	0.0136
HLA-G	ENSG00000204632	1.3114	-0.2992
ZBTB7C	ENSG00000184828	1.31251	0.1166
STON1	ENSG00000243244	1.31314	0.2296
SLC8B1	ENSG00000089060	1.3141	0.0293
TMSB4Y	ENSG00000154620	1.3145	0.1223
ARAP3	ENSG00000120318	1.31451	0.2773
DENND6A	ENSG00000174839	1.31488	0.4122
GSDMB	ENSG00000073605	1.31524	0.0379
ENPP6	ENSG00000164303	1.31594	-0.0926
AL109918.1	ENSG00000216775	1.31618	-0.0288
ZNF519	ENSG00000175322	1.31659	0.3774
AC015936.1	ENSG00000267334	1.31711	0.2935
ITSN2	ENSG00000198399	1.31712	0.1651
MSRB3	ENSG00000174099	1.31716	-0.0844
TGFBI	ENSG00000120708	1.31828	0.0356
TMEM241	ENSG00000134490	1.31914	0.4906
RDH10	ENSG00000121039	1.31928	0.0876
PCDHB12	ENSG00000120328	1.31967	0.5238
CBWD1	ENSG00000172785	1.31993	0.0985
KATNIP	ENSG00000047578	1.32014	0.4934
AC092338.1	ENSG00000260635	1.32031	0.2736
CD93	ENSG00000125810	1.32072	0.3565
GRM8	ENSG00000179603	1.32126	0.1205
TRMT13	ENSG00000122435	1.32129	0.2543
AC012123.1	ENSG00000228835	1.32259	0.2933
TMEM221	ENSG00000188051	1.32261	-0.0251
SSPN	ENSG00000123096	1.3232	-0.0836
DUSP9	ENSG00000130829	1.32421	0.2761
ZFAND4	ENSG00000172671	1.32457	0.3022
TNNI3K	ENSG00000116783	1.32549	0.2501
KIAA1958	ENSG00000165185	1.32581	0.3313
CCDC93	ENSG00000125633	1.32702	0.481
CCR10	ENSG00000184451	1.32722	-0.1
DGKI	ENSG00000157680	1.3278	0.5043
ACAD11	ENSG00000240303	1.32826	0.1788
MFSD14C	ENSG00000196312	1.32856	0.3669
ATG10	ENSG00000152348	1.32889	0.0154
CFD	ENSG00000197766	1.3292	-0.1108
CENPP	ENSG00000188312	1.32952	0.0696
FKTN	ENSG00000106692	1.33033	0.5159
LCNL1	ENSG00000214402	1.33068	-0.2134
FPR1	ENSG00000171051	1.33106	-0.0044
ADAMTS3	ENSG00000156140	1.3312	0.259
RABL2A	ENSG00000144134	1.33121	0.3908
FUT1	ENSG00000174951	1.33121	0.1003
ZNF101	ENSG00000181896	1.33156	0.2983
KIF7	ENSG00000166813	1.33162	0.4121
ZFYVE26	ENSG00000072121	1.33163	0.5546
PCDHB3	ENSG00000113205	1.33225	0.494
PTPRB	ENSG00000127329	1.33356	-0.0487
PRDM11	ENSG00000019485	1.33371	0.3685
PDPR	ENSG00000090857	1.33442	0.4551
DYNLRB2	ENSG00000168589	1.33487	-0.0972
ACAP2	ENSG00000114331	1.33523	0.3681
PROS1	ENSG00000184500	1.33607	0.1205
C19orf81	ENSG00000235034	1.33614	-0.0854
MID2	ENSG00000080561	1.33625	0.2642
ZDHHC11B	ENSG00000206077	1.33655	0.0974
KCNH5	ENSG00000140015	1.33733	0.1449
HERC6	ENSG00000138642	1.33896	-0.1275
TANC1	ENSG00000115183	1.33941	0.0667
FLNC	ENSG00000128591	1.34009	0.1197
HDX	ENSG00000165259	1.34093	0.4731
EMILIN3	ENSG00000183798	1.34206	0.1659
BEND3	ENSG00000178409	1.3422	0.4611
TP53TG5	ENSG00000124251	1.34262	0.2932
HCRTR1	ENSG00000121764	1.34342	0.1225
SLC13A5	ENSG00000141485	1.34423	-0.2884
HSD3B7	ENSG00000099377	1.34518	0.0137
PWWP3B	ENSG00000157502	1.34528	0.0561
GPSM3	ENSG00000213654	1.34541	-0.1568
CCNE2	ENSG00000175305	1.347	0.1049
PCDH12	ENSG00000113555	1.34755	0.3706
GASK1A	ENSG00000144649	1.34771	0.0181
GSTT2	ENSG00000099984	1.3479	-0.1636
FKBP14	ENSG00000106080	1.34914	0.1979
C3orf47	ENSG00000206417	1.34931	0.0149
AC008403.1	ENSG00000268465	1.34962	0.197
FAM185A	ENSG00000222011	1.35054	0.3716
MALT1	ENSG00000172175	1.35068	0.4358
IL3RA	ENSG00000185291	1.35104	0.0311
LOX	ENSG00000113083	1.35224	0.2007
CEP192	ENSG00000101639	1.35237	0.3599
SLC16A8	ENSG00000100156	1.35242	0.0248
RALGAPA1	ENSG00000174373	1.35322	0.5162
ZBED3	ENSG00000132846	1.35524	0.3334
CDH15	ENSG00000129910	1.35626	0.0235
SAMD12	ENSG00000177570	1.35668	0.1876
ISL1	ENSG00000016082	1.35728	0.0842
LRRC29	ENSG00000125122	1.35747	-0.2627
CDC6	ENSG00000094804	1.35867	0.1544
LRR1	ENSG00000165501	1.35894	0.1601
SBNO2	ENSG00000064932	1.35949	0.4067
NOTCH4	ENSG00000204301	1.35956	0.0153
AVP	ENSG00000101200	1.36016	-0.0056
JHY	ENSG00000109944	1.36099	0.4245
FGGY	ENSG00000172456	1.3628	-0.3128
FANCI	ENSG00000140525	1.36303	0.1787
TMEM229A	ENSG00000234224	1.36368	-0.106
DUSP19	ENSG00000162999	1.36427	0.3422
GCNT1	ENSG00000187210	1.36458	0.1999
POC1B	ENSG00000139323	1.36481	0.201
ZKSCAN3	ENSG00000189298	1.36494	0.4958
MORN5	ENSG00000185681	1.36502	-0.0801
ZFHX4	ENSG00000091656	1.36513	0.2284
C10orf85	ENSG00000177234	1.36632	0.0742
NKAPL	ENSG00000189134	1.36803	0.1578
NUDT17	ENSG00000186364	1.36892	0.0401
AC124319.2	ENSG00000276863	1.36931	0.2815
TEAD1	ENSG00000187079	1.37078	0.252
HAS1	ENSG00000105509	1.37192	0.0288
NRG2	ENSG00000158458	1.37285	0.1056
SLC39A4	ENSG00000147804	1.37306	0.0588
RNF213	ENSG00000173821	1.37309	0.2591
KIF19	ENSG00000196169	1.37441	-0.1387
MDN1	ENSG00000112159	1.37509	0.4425
TRIM45	ENSG00000134253	1.3752	0.319
NDST3	ENSG00000164100	1.37537	0.3001
JAK2	ENSG00000096968	1.37642	0.4534
TGFA	ENSG00000163235	1.37646	0.1297
APOL3	ENSG00000128284	1.37708	-0.3206
ABCC1	ENSG00000103222	1.37713	0.5386
C19orf54	ENSG00000188493	1.37716	0.3153
TENM1	ENSG00000009694	1.37739	0.2437
AMIGO3	ENSG00000176020	1.37756	0.3679
TTC31	ENSG00000115282	1.37763	0.3609
CLGN	ENSG00000153132	1.37776	0.2192
CPM	ENSG00000135678	1.37923	-0.1689
N4BP2	ENSG00000078177	1.37978	0.428
PARP4	ENSG00000102699	1.38106	0.1351
ATP10A	ENSG00000206190	1.38148	-0.2009
AC093726.2	ENSG00000273183	1.38545	0.1541
DCAF17	ENSG00000115827	1.38654	0.4894
ADARB2	ENSG00000185736	1.38738	0.0387
FAM117A	ENSG00000121104	1.38741	0.1705
ASCC3	ENSG00000112249	1.38798	0.4294
MOV10	ENSG00000155363	1.38859	0.0085
CYP4V2	ENSG00000145476	1.3894	-0.0742
REEP4	ENSG00000168476	1.38997	0.1599
GINS3	ENSG00000181938	1.39011	0.2074
ITGB2	ENSG00000160255	1.3917	0.1328
HBZ	ENSG00000130656	1.39171	0.1769
CCDC159	ENSG00000183401	1.39227	-0.311
ZNF236	ENSG00000130856	1.39231	0.5862
RELT	ENSG00000054967	1.39309	0.2768
MTHFD2L	ENSG00000163738	1.39335	0.2605
ANKRD33B	ENSG00000164236	1.39346	0.218
OPA3	ENSG00000125741	1.39537	0.3219
NEURL2	ENSG00000124257	1.39665	0.1663
STK36	ENSG00000163482	1.3977	0.2378
AC022400.3	ENSG00000270808	1.3977	0.3398
CREB5	ENSG00000146592	1.39786	0.166
FCSK	ENSG00000157353	1.39916	0.2119
OSTN	ENSG00000188729	1.39995	0.1345
MAML2	ENSG00000184384	1.40013	0.2815
ZNF585B	ENSG00000245680	1.40067	0.5479
C5orf56	ENSG00000197536	1.40091	-0.3658
POGLUT3	ENSG00000178202	1.40172	0.2458
SSTR3	ENSG00000278195	1.40192	0.0055
SLC9A8	ENSG00000197818	1.40254	0.3226
ZKSCAN4	ENSG00000187626	1.40296	0.4686
HLA-DMA	ENSG00000204257	1.40397	-0.1585
ACTG2	ENSG00000163017	1.40427	-0.1846
SWT1	ENSG00000116668	1.40491	0.3791
HSD11B1	ENSG00000117594	1.40621	-0.0402
TYMP	ENSG00000025708	1.40659	-0.1863
WDR35	ENSG00000118965	1.40763	0.4686
DOCK10	ENSG00000135905	1.40823	-0.0054
EDEM1	ENSG00000134109	1.40846	0.52
ZNF599	ENSG00000153896	1.41085	0.4221
CLDND2	ENSG00000160318	1.41106	-0.313
PDK3	ENSG00000067992	1.41132	0.0809
NEDD1	ENSG00000139350	1.41135	0.2012
AC005632.4	ENSG00000271609	1.41194	0.3374
OIP5	ENSG00000104147	1.41263	0.1544
ZNF141	ENSG00000131127	1.41276	0.4325
SOCS3	ENSG00000184557	1.41277	0.0164
PCTP	ENSG00000141179	1.41278	-0.083
CD302	ENSG00000241399	1.4139	-0.2328
ZNF70	ENSG00000187792	1.41594	0.4596
CEP44	ENSG00000164118	1.4164	0.3454
POGLUT1	ENSG00000163389	1.41661	0.4532
HIC2	ENSG00000169635	1.41772	0.4068
PDE6B	ENSG00000133256	1.41837	0.0063
SFMBT1	ENSG00000163935	1.41863	0.5029
TPTE2P1	ENSG00000253771	1.41917	0.2728
DENND3	ENSG00000105339	1.41924	0.0816
SMC5	ENSG00000198887	1.41945	0.3792
CDAN1	ENSG00000140326	1.42027	0.4311
TRPV1	ENSG00000196689	1.42051	0.3921
ZNF267	ENSG00000185947	1.42087	0.2999
AL354993.1	ENSG00000231703	1.42106	0.1084
TTC36	ENSG00000172425	1.4229	0.32
BOLA2	ENSG00000183336	1.42393	0.2819
ACP6	ENSG00000162836	1.4241	-0.1642
HSPBAP1	ENSG00000169087	1.42462	0.2836
DLGAP2	ENSG00000198010	1.42488	0.1691
PCGF6	ENSG00000156374	1.42698	0.3553
TRPM3	ENSG00000083067	1.42714	0.2785
AURKA	ENSG00000087586	1.42808	0.1805
TBX2	ENSG00000121068	1.42809	-0.1924
MAP3K2	ENSG00000169967	1.4282	0.4992
CSPP1	ENSG00000104218	1.42833	0.4233
SLC2A12	ENSG00000146411	1.42846	0.0166
CECR2	ENSG00000099954	1.42892	0.3562
IFT74	ENSG00000096872	1.42945	0.2069
CARF	ENSG00000138380	1.43057	0.4666
PCDHB16	ENSG00000272674	1.43307	0.5321
PHC1	ENSG00000111752	1.43318	0.5059
TRERF1	ENSG00000124496	1.43486	0.4221
CCNO	ENSG00000152669	1.4361	-0.046
ZNF233	ENSG00000159915	1.43699	0.4569
ANK1	ENSG00000029534	1.43716	0.1147
KDR	ENSG00000128052	1.43758	0.2456
PRICKLE4	ENSG00000278224	1.43859	0.1283
KCNA5	ENSG00000130037	1.43924	0.0899
DCBLD1	ENSG00000164465	1.44147	0.2111
SRBD1	ENSG00000068784	1.44237	0.3454
C8orf44	ENSG00000288596	1.44257	0.1691
SPAG8	ENSG00000137098	1.44268	-0.0266
UNC5C	ENSG00000182168	1.44332	0.1555
ABCD1	ENSG00000101986	1.44384	0.3989
NAA25	ENSG00000111300	1.44646	0.5536
HCST	ENSG00000126264	1.44727	-0.2161
PTCH2	ENSG00000117425	1.44739	0.3427
GIMAP6	ENSG00000133561	1.44773	-0.1188
CKAP2L	ENSG00000169607	1.44946	0.1881
ADAM19	ENSG00000135074	1.44963	0.4736
SCARF2	ENSG00000244486	1.44971	0.1085
POLE	ENSG00000177084	1.45035	0.3806
AC026740.1	ENSG00000271781	1.45037	-0.0602
USP53	ENSG00000145390	1.45053	0.1676
PARP9	ENSG00000138496	1.45098	-0.2719
DPY19L4	ENSG00000156162	1.45289	0.2357
AC034102.1	ENSG00000237493	1.45334	-0.0262
STON2	ENSG00000140022	1.45384	0.0653
OMA1	ENSG00000162600	1.45424	-0.1163
MYOM2	ENSG00000036448	1.45442	0.1762
NDC80	ENSG00000080986	1.45444	0.1528
CENPC	ENSG00000145241	1.45563	0.3041
MRGPRF	ENSG00000172935	1.45621	0.013
FNDC8	ENSG00000073598	1.45662	0.4607
RADX	ENSG00000147231	1.45692	0.2728
LACC1	ENSG00000179630	1.4586	0.0716
CLDN15	ENSG00000106404	1.45886	0.2304
DES	ENSG00000175084	1.45994	-0.1318
ECEL1	ENSG00000171551	1.46125	0.0846
CEP290	ENSG00000198707	1.46131	0.3398
ZNF235	ENSG00000159917	1.46146	0.4271
UTP15	ENSG00000164338	1.46163	0.4259
CD22	ENSG00000012124	1.4628	-0.1018
RPGRIP1L	ENSG00000103494	1.46348	0.4946
ZSCAN1	ENSG00000152467	1.46368	-0.0398
GNL3L	ENSG00000130119	1.46384	0.4399
COL5A3	ENSG00000080573	1.46422	-0.2565
MYADML2	ENSG00000185105	1.46487	0.0545
RC3H1	ENSG00000135870	1.46514	0.5173
ZFAT	ENSG00000066827	1.46564	0.5635
ZNF596	ENSG00000172748	1.46697	0.3259
ADA	ENSG00000196839	1.46716	-0.2795
C21orf67	ENSG00000183250	1.46889	0.0527
CHST3	ENSG00000122863	1.4689	0.1916
CDIN1	ENSG00000186073	1.46932	0.3929
SLC25A41	ENSG00000181240	1.46948	-0.0536
SOX13	ENSG00000143842	1.47021	-0.1193
MRM1	ENSG00000278619	1.47089	0.2395
LCLAT1	ENSG00000172954	1.47107	0.5312
CAMKMT	ENSG00000143919	1.47123	-0.0043
C19orf44	ENSG00000105072	1.47191	0.4896
ST7L	ENSG00000007341	1.47268	0.3628
NPFF	ENSG00000139574	1.47322	-0.0817
MINDY4	ENSG00000106125	1.47346	-0.0127
ATP11A	ENSG00000068650	1.47362	0.3282
DDI2	ENSG00000197312	1.47373	0.5361
AC092111.1	ENSG00000275367	1.47377	0.2275
SLC30A6	ENSG00000152683	1.47492	0.3907
GVQW3	ENSG00000179240	1.47511	0.4637
RWDD4	ENSG00000182552	1.47558	0.3643
CPT1B	ENSG00000205560	1.4758	0.0647
RBBP8	ENSG00000101773	1.47633	0.1412
LENG9	ENSG00000275183	1.47659	0.3668
SMIM5	ENSG00000204323	1.47735	-0.2001
NLRP2	ENSG00000022556	1.47781	0.3438
HELQ	ENSG00000163312	1.47816	0.3897
PLN	ENSG00000198523	1.47829	-0.1725
KIF2C	ENSG00000142945	1.47853	0.1804
PCDHA2	ENSG00000204969	1.47943	0.4668
RPS10L	ENSG00000101278	1.47958	-0.0831
FGF2	ENSG00000138685	1.4798	0.0017
ECHDC3	ENSG00000134463	1.48023	0.272
GRB14	ENSG00000115290	1.48086	0.0987
ZNF547	ENSG00000152433	1.48181	0.3729
LTBR	ENSG00000111321	1.48203	-0.1683
EPHA8	ENSG00000070886	1.48224	0.1808
FAM78A	ENSG00000126882	1.48291	0.0755
CDHR3	ENSG00000128536	1.48318	0.3782
ECT2	ENSG00000114346	1.48321	0.19
CXorf38	ENSG00000185753	1.48332	0.4467
CCDC66	ENSG00000180376	1.48362	0.2593
NCR3LG1	ENSG00000188211	1.48603	0.3408
FRMPD3	ENSG00000147234	1.48772	0.3764
FANCC	ENSG00000158169	1.48811	0.3944
P2RX7	ENSG00000089041	1.48838	-0.0523
MAPK13	ENSG00000156711	1.48882	0.1165
PLD4	ENSG00000166428	1.48932	0.0687
FOSB	ENSG00000125740	1.4898	0.0099
NANP	ENSG00000170191	1.49029	0.4164
LOXL1	ENSG00000129038	1.49041	0.1466
TRIP13	ENSG00000071539	1.49121	0.2891
PLAUR	ENSG00000011422	1.49267	0.1822
OAZ3	ENSG00000143450	1.493	0.1202
AKNA	ENSG00000106948	1.49301	0.2888
AIFM2	ENSG00000042286	1.49478	-0.1353
VPS13C	ENSG00000129003	1.49506	0.4846
CCDC77	ENSG00000120647	1.49548	0.3535
OSBPL7	ENSG00000006025	1.49585	0.283
ATXN7	ENSG00000163635	1.49629	0.4885
SZT2	ENSG00000198198	1.49684	0.4637
NPHP4	ENSG00000131697	1.49703	0.4355
IGFLR1	ENSG00000126246	1.49936	-0.1554
KIF20A	ENSG00000112984	1.49974	0.1849
MTRF1	ENSG00000120662	1.49986	0.3028
CMPK2	ENSG00000134326	1.50037	0.0824
KIF13B	ENSG00000197892	1.50088	-0.0369
TMEM117	ENSG00000139173	1.50205	0.1898
FOXS1	ENSG00000179772	1.50403	-0.0171
ZSCAN23	ENSG00000187987	1.50419	0.4703
C15orf37	ENSG00000259642	1.50434	0.2336
MAN2A1	ENSG00000112893	1.50437	0.3096
EDNRA	ENSG00000151617	1.50446	0.2708
A4GALT	ENSG00000128274	1.50448	-0.2238
ZDHHC23	ENSG00000184307	1.5045	0.2064
LGALS9	ENSG00000168961	1.50481	-0.2933
FER	ENSG00000151422	1.50485	0.4487
PCDHB6	ENSG00000113211	1.50575	0.4928
SPHK1	ENSG00000176170	1.50576	0.1068
SUV39H1	ENSG00000101945	1.50746	0.3383
SRPX	ENSG00000101955	1.50764	-0.066
C6orf61	ENSG00000111877	1.50789	0.4122
PLCB3	ENSG00000149782	1.50801	0.1611
SOAT1	ENSG00000057252	1.50901	0.3605
C9orf85	ENSG00000155621	1.50946	0.2518
BMP2K	ENSG00000138756	1.50956	0.421
OTUD3	ENSG00000169914	1.50957	0.3845
ANKRD35	ENSG00000198483	1.51057	-0.2005
STYX	ENSG00000198252	1.51085	0.3904
POLM	ENSG00000122678	1.51094	0.3832
SHPRH	ENSG00000146414	1.51198	0.5218
BMP2	ENSG00000125845	1.51299	0.2374
ARNTL2	ENSG00000029153	1.51342	0.1481
TKTL1	ENSG00000007350	1.5135	0.127
ZNF347	ENSG00000197937	1.5148	0.4906
NSUN5B	ENSG00000223705	1.51605	0.0341
PABPC5	ENSG00000174740	1.5166	0.294
AP002748.2	ENSG00000250105	1.51789	0.1628
PROCA1	ENSG00000167525	1.51841	0.1794
H6PD	ENSG00000049239	1.51869	0.3793
USF3	ENSG00000176542	1.51873	0.5491
SP8	ENSG00000164651	1.51993	0.2113
FRAT1	ENSG00000165879	1.52044	0.3861
ALG6	ENSG00000088035	1.52116	0.2286
MAP10	ENSG00000212916	1.52137	0.4543
ADAMTS7	ENSG00000136378	1.52208	0.3293
LIPT2	ENSG00000175536	1.5227	0.3607
CTBS	ENSG00000117151	1.52313	-0.1256
MFSD8	ENSG00000164073	1.5233	0.4216
TYW1	ENSG00000198874	1.52364	0.4811
ZNF577	ENSG00000161551	1.5245	0.2394
CBWD2	ENSG00000136682	1.52453	0.4068
CFH	ENSG00000000971	1.52517	0.0561
ATP6V0A2	ENSG00000185344	1.5257	0.4666
PAWR	ENSG00000177425	1.52619	0.2073
MORN1	ENSG00000116151	1.5266	0.0838
AC078899.2	ENSG00000268461	1.52664	0.3878
AHCTF1	ENSG00000153207	1.52673	0.5074
ARL13B	ENSG00000169379	1.52738	0.3008
AL512631.1	ENSG00000271046	1.5276	0.3179
CDK3	ENSG00000250506	1.52765	0.1444
CTH	ENSG00000116761	1.5281	0.227
RAB3IL1	ENSG00000167994	1.52879	0.271
TIGD6	ENSG00000164296	1.52948	0.3514
HHIP	ENSG00000164161	1.5301	-0.0796
LYL1	ENSG00000104903	1.53026	-0.0692
EDN3	ENSG00000124205	1.53027	-0.1888
HRH1	ENSG00000196639	1.53219	0.0866
DHX35	ENSG00000101452	1.53245	0.5002
CEP350	ENSG00000135837	1.53291	0.5109
DSN1	ENSG00000149636	1.5332	0.2201
CLEC2B	ENSG00000110852	1.53341	-0.4091
RBPMS	ENSG00000157110	1.53371	-0.3145
NUF2	ENSG00000143228	1.53427	0.1283
FAM76A	ENSG00000009780	1.53483	0.445
MTM1	ENSG00000171100	1.53529	0.101
STK10	ENSG00000072786	1.53561	0.2133
AC131097.1	ENSG00000215023	1.5357	-0.4223
OXT	ENSG00000101405	1.53579	-0.0036
LIMD1	ENSG00000144791	1.53623	0.2987
ZIC5	ENSG00000139800	1.53724	0.1363
TLX3	ENSG00000164438	1.53746	0.0226
F11R	ENSG00000158769	1.53867	0.2724
ZNF879	ENSG00000234284	1.53923	0.4017
MATN2	ENSG00000132561	1.53944	0.0259
TBL1X	ENSG00000101849	1.53966	0.1934
IRAG1	ENSG00000072952	1.53997	-0.1945
KCNH8	ENSG00000183960	1.5407	0.3042
RIPK1	ENSG00000137275	1.5407	0.2687
GPC6	ENSG00000183098	1.54353	0.2808
KRT8P12	ENSG00000229320	1.54489	0.2524
CD53	ENSG00000143119	1.54496	0.058
SLC66A3	ENSG00000162976	1.54571	0.1252
NHLRC2	ENSG00000196865	1.54588	0.3682
SPX	ENSG00000134548	1.54638	-0.324
AC008622.1	ENSG00000269014	1.54728	0.2352
GABRG3	ENSG00000182256	1.54793	0.4776
ZRSR1	ENSG00000212643	1.54833	0.2813
SPRY3	ENSG00000168939	1.54881	0.4477
TOM1L1	ENSG00000141198	1.55009	0.0003
ZNF736	ENSG00000234444	1.5501	0.4607
POLH	ENSG00000170734	1.55023	0.4418
BBS5	ENSG00000163093	1.55027	0.258
B3GALNT2	ENSG00000162885	1.55067	0.3651
EFCAB2	ENSG00000203666	1.5529	-0.1445
MYO1E	ENSG00000157483	1.55313	0.1961
CALHM6	ENSG00000188820	1.55332	-0.0588
ZNF557	ENSG00000130544	1.55733	0.4605
SPRED3	ENSG00000188766	1.5577	0.2587
GREM1	ENSG00000166923	1.55783	0.0207
RNFT1	ENSG00000189050	1.55796	0.1934
IGF2BP1	ENSG00000159217	1.55918	0.2408
ACAD10	ENSG00000111271	1.55958	0.3717
DLGAP5	ENSG00000126787	1.56069	0.1511
SLC9A3	ENSG00000066230	1.56086	0.2668
THEM4	ENSG00000159445	1.56116	-0.0224
PLEKHA8	ENSG00000106086	1.56141	0.4766
TREX2	ENSG00000183479	1.56173	-0.1278
AC011477.3	ENSG00000267581	1.56176	0.1775
RASGRP3	ENSG00000152689	1.56253	-0.0728
ZNF480	ENSG00000198464	1.56383	0.4271
XK	ENSG00000047597	1.56479	0.1863
LRIG2	ENSG00000198799	1.5649	0.5101
CARMIL1	ENSG00000079691	1.56575	0.1268
SYDE1	ENSG00000105137	1.56583	0.0464
IBA57	ENSG00000181873	1.56773	0.3993
BUB1	ENSG00000169679	1.56811	0.1813
ZNF454	ENSG00000178187	1.56869	0.4918
CEP57L1	ENSG00000183137	1.56895	0.3634
LAMA4	ENSG00000112769	1.56943	0.2623
ZNF626	ENSG00000188171	1.56978	0.4262
MIA2	ENSG00000150527	1.57066	0.2778
NUP210	ENSG00000132182	1.57083	0.3438
PPARGC1A	ENSG00000109819	1.57256	0.2221
CDC42EP5	ENSG00000167617	1.57306	-0.0864
ODR4	ENSG00000157181	1.57349	0.3071
DGKA	ENSG00000065357	1.57452	0.0292
ZNF568	ENSG00000198453	1.57469	0.4794
KDM8	ENSG00000155666	1.57507	0.3773
PGBD2	ENSG00000185220	1.5751	0.4282
TRIM58	ENSG00000162722	1.57607	0.4008
CCL2	ENSG00000108691	1.57709	-0.141
ARHGEF6	ENSG00000129675	1.57867	0.0649
RICTOR	ENSG00000164327	1.57888	0.4886
TBC1D2B	ENSG00000167202	1.57891	0.466
ANKS6	ENSG00000165138	1.57894	0.1803
LHX1	ENSG00000273706	1.57909	0.0787
ATL3	ENSG00000184743	1.57951	0.2749
DLEU1	ENSG00000176124	1.57961	0.0942
NPIPA2; NPIPA1	ENSG00000183426	1.58069	-0.0811
ZNF440	ENSG00000171295	1.58191	0.4951
ZNF844	ENSG00000223547	1.58342	0.3139
TTC39C	ENSG00000168234	1.58374	0.4775
ARHGEF26	ENSG00000114790	1.5842	0.0647
PTH1R	ENSG00000160801	1.58434	-0.3669
GPNMB	ENSG00000136235	1.58509	-0.0635
MROH1	ENSG00000179832	1.58519	0.3411
GALNT7	ENSG00000109586	1.58602	0.2244
PIGW	ENSG00000277161	1.58627	0.3889
TMSL1	ENSG00000236876	1.58656	0.042
RSKR	ENSG00000167524	1.58672	0.2203
TRIM69	ENSG00000185880	1.58724	-0.1123
KCNN3	ENSG00000143603	1.58793	0.2187
TRBV19	ENSG00000211746	1.58877	-0.0611
EPHX2	ENSG00000120915	1.58985	-0.2111
SHMT1	ENSG00000176974	1.58993	0.1578
TMEM86A	ENSG00000151117	1.59174	0.3743
RASSF5	ENSG00000266094	1.59224	0.075
ZNF662	ENSG00000182983	1.5942	0.4136
FKBP5	ENSG00000096060	1.59439	0.1858
PDGFD	ENSG00000170962	1.59463	0.1988
AC007613.1	ENSG00000262420	1.59466	0.3617
LOC102723728; NOMO2	ENSG00000185164	1.59471	0.2349
TMEM52	ENSG00000178821	1.59518	0.0976
ETV6	ENSG00000139083	1.59574	0.3782
RALGAPA2	ENSG00000188559	1.59613	0.4932
TFPI	ENSG00000003436	1.59717	0.1561
G0S2	ENSG00000123689	1.59729	-0.1142
BAZ1A	ENSG00000198604	1.59746	0.2908
WHAMM	ENSG00000156232	1.59824	0.3219
CCDC57	ENSG00000176155	1.59829	0.2191
FHDC1	ENSG00000137460	1.59891	0.3985
CCSER1	ENSG00000184305	1.59892	0.4195
TMTC3	ENSG00000139324	1.59995	0.3557
DBF4	ENSG00000006634	1.60014	0.1956
ANKRD29	ENSG00000154065	1.60055	-0.019
APOOL	ENSG00000155008	1.60072	0.3199
KIAA0586	ENSG00000100578	1.60086	0.5072
CNTN6	ENSG00000134115	1.60167	0.0741
C4orf39	ENSG00000250486	1.60171	0.4583
C1QTNF2	ENSG00000145861	1.60172	0.004
CACNA1C	ENSG00000151067	1.60189	0.3902
HMGA2	ENSG00000149948	1.60195	0.0938
ETAA1	ENSG00000143971	1.60205	0.3401
RAB37	ENSG00000172794	1.60214	0.0109
ELF1	ENSG00000120690	1.60219	0.0885
WASHC4	ENSG00000136051	1.60233	0.4058
ABRAXAS1	ENSG00000163322	1.60277	0.2991
CDCA8	ENSG00000134690	1.60324	0.1678
FIBCD1	ENSG00000130720	1.6045	0.0254
DLL4	ENSG00000128917	1.60619	0.1566
INHBA	ENSG00000122641	1.60678	0.2777
PARP11	ENSG00000111224	1.60726	0.4332
PCSK9	ENSG00000169174	1.60837	0.236
C15orf39	ENSG00000167173	1.6088	0.1593
C16orf74	ENSG00000154102	1.60921	-0.3774
SH2B3	ENSG00000111252	1.60941	0.3622
PRRT4	ENSG00000224940	1.61055	0.3584
LARP1B	ENSG00000138709	1.61081	0.4588
AHR	ENSG00000106546	1.6111	0.3675
AL160006.1	ENSG00000258634	1.61119	0.4071
KCNMB2	ENSG00000197584	1.61206	0.0602
C16orf86	ENSG00000159761	1.61315	-0.0398
LRRC1	ENSG00000137269	1.61406	0.2942
IGF2BP3	ENSG00000136231	1.6143	0.3273
ZNF773	ENSG00000152439	1.6143	0.4873
PGBD3	ENSG00000257308	1.61475	0.4989
CMTM1	ENSG00000089505	1.61567	0.4935
H3-3A	ENSG00000163041	1.61619	0.2447
LRRC26	ENSG00000184709	1.61646	0.1248
CDK6	ENSG00000105810	1.61671	0.2044
SYT14	ENSG00000143469	1.61717	0.45
UEVLD	ENSG00000151116	1.6173	0.2778
CENPN	ENSG00000166451	1.61878	0.1166
CSF1	ENSG00000184371	1.61883	-0.1241
EFCAB11	ENSG00000140025	1.61897	-0.0193
TMEM143	ENSG00000161558	1.61923	0.1791
AC100793.2	ENSG00000267042	1.62046	0.2756
EGR2	ENSG00000122877	1.621	0.0379
OBSCN	ENSG00000154358	1.62225	0.31
AC005005.3	ENSG00000273387	1.62271	0.3241
SENP1	ENSG00000079387	1.62359	0.4456
ANXA3	ENSG00000138772	1.62363	-0.141
FGL2	ENSG00000127951	1.62428	0.0469
SLC6A6	ENSG00000131389	1.62435	0.3856
ABCA5	ENSG00000154265	1.6249	0.1201
CHRNA5	ENSG00000169684	1.62617	0.3174
GOLGA1	ENSG00000136935	1.62623	0.4522
SLC13A4	ENSG00000164707	1.62658	0.0006
PUS7	ENSG00000091127	1.62832	0.4299
ZBTB39	ENSG00000166860	1.62955	0.4937
ERCC4	ENSG00000175595	1.62984	0.5093
ACSF2	ENSG00000167107	1.62997	-0.2969
MYO1C	ENSG00000197879	1.63046	0.269
GIMAP1	ENSG00000213203	1.63323	-0.1966
STEAP2	ENSG00000157214	1.63436	0.056
NNMT	ENSG00000166741	1.63482	-0.2167
GAS2L3	ENSG00000139354	1.63536	0.2477
ZNF426	ENSG00000130818	1.63567	0.476
USP13	ENSG00000058056	1.63771	0.5228
OFD1	ENSG00000046651	1.63827	0.3009
C1orf133	ENSG00000203706	1.63874	-0.0999
CHAC2	ENSG00000143942	1.63904	0.0822
C17orf107	ENSG00000205710	1.63954	0.3078
PTPDC1	ENSG00000158079	1.63959	0.2701
MDGA2	ENSG00000139915	1.64138	0.4332
TEK	ENSG00000120156	1.64176	0.0727
IFI30	ENSG00000216490	1.64214	-0.0957
ERCC6	ENSG00000225830	1.64231	0.5657
CSKMT	ENSG00000214756	1.64236	0.3727
UNKL	ENSG00000059145	1.64295	0.4836
AL357673.1	ENSG00000256407	1.64296	0.2901
ZGLP1	ENSG00000220201	1.64309	0.0958
RDH5	ENSG00000135437	1.64337	0.1831
ARMC9	ENSG00000135931	1.64344	0.4146
ATOH7	ENSG00000179774	1.64394	0.0652
ATG16L2	ENSG00000168010	1.64478	-0.0738
CDHR1	ENSG00000148600	1.64596	0.1571
ZNF681	ENSG00000196172	1.64647	0.4078
CHRNB1	ENSG00000170175	1.64865	0.2722
GIN1	ENSG00000145723	1.64987	0.2124
RALGPS2	ENSG00000116191	1.64994	0.4499
MGAT4A	ENSG00000071073	1.65043	0.2792
ZNF20	ENSG00000132010	1.65237	0.3311
ADGRV1	ENSG00000164199	1.65284	0.1482
L2HGDH	ENSG00000087299	1.65338	0.5248
MDM4	ENSG00000198625	1.65381	0.3133
ASF1B	ENSG00000105011	1.65447	0.1811
ZIC3	ENSG00000156925	1.65469	0.1247
OAS1	ENSG00000089127	1.65475	-0.2878
SLCO4A1	ENSG00000101187	1.65479	-0.0964
IFT88	ENSG00000032742	1.65533	0.2616
ATAD3B	ENSG00000160072	1.6564	0.1608
OPRK1	ENSG00000082556	1.65799	0.1375
COL16A1	ENSG00000084636	1.6582	-0.1514
NRL	ENSG00000129535	1.65968	0.1545
GCFC2	ENSG00000005436	1.65983	0.3386
BAK1	ENSG00000030110	1.66131	0.1861
NEK11	ENSG00000114670	1.66307	0.1652
ZMAT1	ENSG00000166432	1.66416	0.1595
ZNF155	ENSG00000204920	1.66444	0.3796
FBN3	ENSG00000142449	1.66459	0.3865
FAM92A2	ENSG00000157021	1.6649	0.2836
CTSK	ENSG00000143387	1.66516	0.0118
MTAP	ENSG00000099810	1.66516	0.3205
L3HYPDH	ENSG00000126790	1.66517	-0.0923
OLFML2B	ENSG00000162745	1.66549	0.0869
HIST1H2BG	ENSG00000273802	1.66703	0.1271
FCHO2	ENSG00000157107	1.66706	0.466
GSTTP1	ENSG00000276950	1.66719	-0.0485
ZNF77	ENSG00000175691	1.66759	0.3406
ANGPTL6	ENSG00000130812	1.66761	-0.1671
PYROXD1	ENSG00000121350	1.66808	0.3881
LRRC56	ENSG00000161328	1.6701	0.03
SLC22A5	ENSG00000197375	1.67072	0.2813
TRPV2	ENSG00000187688	1.67106	-0.0407
EPB41L5	ENSG00000115109	1.67127	0.3875
DENND4C	ENSG00000137145	1.67171	0.4567
ENOX2	ENSG00000165675	1.67274	0.3794
ZFHX3	ENSG00000140836	1.67277	0.1997
ZFC3H1	ENSG00000133858	1.67316	0.4747
TRMT44	ENSG00000155275	1.67427	0.5285
E2F3	ENSG00000112242	1.67527	0.4268
HJURP	ENSG00000123485	1.6759	0.1807
BEST1	ENSG00000167995	1.67599	-0.129
CTNS	ENSG00000040531	1.67654	0.2336
TTC38	ENSG00000075234	1.67672	0.0803
MRAP	ENSG00000170262	1.6772	0.2884
ZNF587	ENSG00000198466	1.67762	0.2995
TRMT2B	ENSG00000188917	1.67765	0.2483
ZC3HAV1L	ENSG00000146858	1.67781	0.4406
IZUMO4	ENSG00000099840	1.67848	-0.3474
CAST	ENSG00000153113	1.67885	0.0207
GYG2	ENSG00000056998	1.67917	0.2448
RRAD	ENSG00000166592	1.67924	-0.0633
GDPGP1	ENSG00000183208	1.68119	0.2132
FAM162B	ENSG00000183807	1.68134	-0.0797
ARHGEF33	ENSG00000214694	1.68223	0.054
HIC1	ENSG00000177374	1.68278	0.1915
CNKSR3	ENSG00000153721	1.68278	0.25
ANKDD1A	ENSG00000166839	1.68461	0.4214
ALOX5AP	ENSG00000132965	1.68468	-0.0411
TBC1D4	ENSG00000136111	1.68662	0.3727
GSTCD	ENSG00000138780	1.68672	0.3881
CYP7B1	ENSG00000172817	1.68688	0.1777
COBLL1	ENSG00000082438	1.68739	-0.0104
ADPRHL1	ENSG00000153531	1.68777	0.0577
PUS7L	ENSG00000129317	1.68815	0.427
CHEK1	ENSG00000149554	1.68916	0.1898
TFR2	ENSG00000106327	1.68931	0.0411
CHAF1B	ENSG00000159259	1.68946	0.2737
ZBTB49	ENSG00000168826	1.68996	0.481
TBC1D19	ENSG00000109680	1.69069	0.4088
TRPC3	ENSG00000138741	1.69099	0.1028
TMEM39A	ENSG00000176142	1.69177	0.3244
CNTNAP5	ENSG00000155052	1.69205	0.3979
SMAD6	ENSG00000137834	1.69222	-0.121
IDI2	ENSG00000148377	1.69253	0.1983
PARS2	ENSG00000162396	1.69376	0.3993
FAM47E	ENSG00000189157	1.69463	-0.14
GPR63	ENSG00000112218	1.69502	0.451
CCM2L	ENSG00000101331	1.69573	-0.0446
RPS6KA1	ENSG00000117676	1.69683	0.1011
FAM243A	ENSG00000222018	1.69712	0.2197
ZFP2	ENSG00000198939	1.69733	0.333
TNNI3	ENSG00000129991	1.69835	-0.1959
F12	ENSG00000131187	1.69866	0.0635
NFKB1	ENSG00000109320	1.69883	0.3654
B3GNTL1	ENSG00000175711	1.69939	0.1446
HAUS5	ENSG00000249115	1.69978	0.3651
EEA1	ENSG00000102189	1.70005	0.3526
TEDC2	ENSG00000162062	1.70358	0.3339
ANKRD44	ENSG00000065413	1.70441	0.435
PLEKHA2	ENSG00000169499	1.70607	0.0692
CACNA1I	ENSG00000100346	1.70642	0.1694
CDH7	ENSG00000081138	1.70658	0.2161
AC004223.3	ENSG00000267618	1.70679	0.5029
ACTC1	ENSG00000159251	1.70702	0.0076
ZNF780A	ENSG00000197782	1.70765	0.4669
RGS1	ENSG00000090104	1.70813	-0.1091
TRIP11	ENSG00000100815	1.70919	0.4446
SVIL	ENSG00000197321	1.70971	0.3926
ZNF391	ENSG00000124613	1.71005	0.3998
HSD17B7	ENSG00000132196	1.71188	0.3738
CNTN3	ENSG00000113805	1.71335	0.3397
MLIP	ENSG00000146147	1.714	0.2072
HEATR5A	ENSG00000129493	1.71653	0.2314
RIC1	ENSG00000107036	1.71679	0.565
KCNJ6	ENSG00000157542	1.71683	0.419
ZNF470	ENSG00000197016	1.71733	0.5244
SMC6	ENSG00000163029	1.71748	0.4056
CEP126	ENSG00000110318	1.71779	0.2736
NLGN4Y	ENSG00000165246	1.71791	0.2588
ANAPC1	ENSG00000153107	1.71822	0.5707
CCDC61	ENSG00000104983	1.71849	0.2002
NEBL	ENSG00000078114	1.71983	0.0239
CHTF18	ENSG00000127586	1.71983	0.3526
PEX11G	ENSG00000104883	1.72034	-0.1073
SELPLG	ENSG00000110876	1.72326	0.0711
EPHA10	ENSG00000183317	1.72447	0.2958
ZNF382	ENSG00000161298	1.7245	0.3886
THUMPD2	ENSG00000138050	1.72452	0.3192
SFT2D2	ENSG00000213064	1.72478	0.4395
PLOD2	ENSG00000152952	1.72508	0.0482
UBR1	ENSG00000159459	1.72516	0.5496
ZNF700	ENSG00000196757	1.72546	0.4072
SLC25A30	ENSG00000174032	1.72557	0.4833
NHLRC1	ENSG00000187566	1.72692	0.3555
NUDT7	ENSG00000140876	1.727	-0.1531
ZNF468	ENSG00000204604	1.72723	0.4032
COL4A5	ENSG00000188153	1.72732	0.1014
MTHFSD	ENSG00000103248	1.72984	0.4723
E2F6	ENSG00000169016	1.73005	0.3724
USP28	ENSG00000048028	1.73023	0.3901
GPR34	ENSG00000171659	1.73231	-0.0417
EBF3	ENSG00000108001	1.73249	0.082
SLC43A3	ENSG00000134802	1.73325	0.286
FILIP1	ENSG00000118407	1.73331	0.1583
ZNF749	ENSG00000186230	1.73383	0.4932
AC005908.1	ENSG00000243507	1.73397	0.1115
ZC3H12C	ENSG00000149289	1.73631	0.3835
POGLUT2	ENSG00000134901	1.73704	0.3031
NEK1	ENSG00000137601	1.73708	0.4635
RSPH3	ENSG00000130363	1.73835	0.2948
WDFY2	ENSG00000139668	1.73959	0.3137
TMEM235	ENSG00000204278	1.74097	-0.1762
GALNT10	ENSG00000164574	1.74135	0.268
PCBD2	ENSG00000132570	1.7417	0.1036
HLA-DQB1	ENSG00000179344	1.74191	-0.0656
EPHB4	ENSG00000196411	1.74329	0.2169
CHD1	ENSG00000153922	1.74397	0.4339
PTPN18	ENSG00000072135	1.74407	0.385
GPR6	ENSG00000146360	1.74419	0.0078
SMPD2	ENSG00000135587	1.74425	-0.0601
TMEM213	ENSG00000214128	1.74513	0.4921
SFR1	ENSG00000156384	1.74527	0.1677
SFI1	ENSG00000198089	1.74656	0.1803
RHBDD1	ENSG00000144468	1.74726	0.4151
WNK3	ENSG00000196632	1.74743	0.4876
FGF17	ENSG00000158815	1.74874	0.0171
ARHGAP26	ENSG00000145819	1.74934	0.1609
SDK1	ENSG00000146555	1.74981	0.4209
PCDHA1	ENSG00000204970	1.75075	0.3792
GRK4	ENSG00000125388	1.75114	0.3619
SLC29A3	ENSG00000198246	1.75146	0.1983
PALB2	ENSG00000083093	1.75287	0.5006
AC108134.3	ENSG00000262370	1.75335	0.1513
P2RY1	ENSG00000169860	1.75463	0.0842
HIF3A	ENSG00000124440	1.7553	0.2075
ZNF594	ENSG00000180626	1.75687	0.4954
FCER1G	ENSG00000158869	1.75722	-0.109
UNC80	ENSG00000144406	1.7575	0.1116
AMER1	ENSG00000184675	1.7588	0.5074
ZNF430	ENSG00000118620	1.75987	0.4662
ITPRIP	ENSG00000148841	1.76038	0.2501
NLRX1	ENSG00000160703	1.76043	-0.0961
AC024619.2	ENSG00000263613	1.76067	-0.0471
TMEM209	ENSG00000146842	1.76294	0.471
AGO2	ENSG00000123908	1.76306	0.4743
MOSPD2	ENSG00000130150	1.76348	0.1459
C3orf71	ENSG00000221883	1.76349	0.2471
VPS54	ENSG00000143952	1.76494	0.4422
NSMAF	ENSG00000035681	1.76506	0.4737
SOWAHB	ENSG00000186212	1.7652	0.1699
DNASE1	ENSG00000213918	1.76521	0.4316
HBM	ENSG00000206177	1.76549	0.1276
UBR2	ENSG00000024048	1.76588	0.5463
NDNF	ENSG00000173376	1.76592	0.1936
SSH3	ENSG00000172830	1.76636	-0.0178
HSPA6	ENSG00000173110	1.76658	-0.0378
TTC30A	ENSG00000197557	1.76695	0.3929
ZNF678	ENSG00000181450	1.76814	0.4304
LIPT1	ENSG00000144182	1.76942	-0.0162
ZNF781	ENSG00000196381	1.7699	0.3102
PDE1C	ENSG00000154678	1.77	0.2884
CHUK	ENSG00000213341	1.77234	0.4645
AL355488.1	ENSG00000273373	1.77247	0.2945
TAF1B	ENSG00000115750	1.77249	0.4041
ELK4	ENSG00000158711	1.77333	0.3927
SCYL3	ENSG00000000457	1.7735	0.4916
GLDN	ENSG00000186417	1.77391	-0.0704
TNFRSF14	ENSG00000157873	1.7742	-0.2282
PPCDC	ENSG00000138621	1.77433	-0.0792
PMM2	ENSG00000140650	1.77481	0.4206
ASPRV1	ENSG00000244617	1.77507	0.2873
TAF1	ENSG00000147133	1.7756	0.5459
AP002956.1	ENSG00000252119	1.77581	0.129
TTLL4	ENSG00000135912	1.77582	0.29
PKD1P6	ENSG00000250251	1.77758	0.2468
GABRB1	ENSG00000163288	1.77801	0.1369
SLC25A13	ENSG00000004864	1.77881	0.2549
PRSS35	ENSG00000146250	1.78152	-0.0984
PTCD2	ENSG00000049883	1.78169	0.3493
ZNF124	ENSG00000196418	1.78193	0.3791
TRIP10	ENSG00000125733	1.78202	0.1101
ECE2	ENSG00000145194	1.78287	-0.0794
COL5A2	ENSG00000204262	1.78361	0.2769
KLHL3	ENSG00000146021	1.78375	0.1669
ENTPD2	ENSG00000054179	1.78438	-0.1392
C17orf65	ENSG00000267080	1.78497	0.353
SLC41A2	ENSG00000136052	1.78522	0.4231
SEMA3G	ENSG00000010319	1.78548	-0.0977
SCNN1D	ENSG00000162572	1.7864	0.0276
AC080013.1	ENSG00000240207	1.78677	-0.026
ZNF625	ENSG00000257591	1.78714	0.3692
ZNF354B	ENSG00000178338	1.78799	0.4206
ZNF75D	ENSG00000186376	1.78836	0.4544
TUFT1	ENSG00000143367	1.78867	0.4787
CRISPLD1	ENSG00000121005	1.78943	0.188
IKBKB	ENSG00000104365	1.78959	0.3195
DGKG	ENSG00000058866	1.78962	0.0809
NFATC4	ENSG00000100968	1.78966	0.1382
RXFP1	ENSG00000171509	1.79019	0.0264
FAM24B	ENSG00000213185	1.79065	0.1986
SETDB2	ENSG00000136169	1.79147	0.353
ZNF217	ENSG00000171940	1.79172	0.3262
TASP1	ENSG00000089123	1.79234	0.2552
NCKAP5	ENSG00000176771	1.79266	0.4071
ODF2L	ENSG00000122417	1.79313	0.2835
AC132812.1	ENSG00000265298	1.79487	0.0712
CEP164	ENSG00000110274	1.79493	0.3555
KIAA1755	ENSG00000149633	1.79504	-0.0884
ERBB4	ENSG00000178568	1.79555	0.3471
MASTL	ENSG00000120539	1.79557	0.2581
TNFAIP2	ENSG00000185215	1.79601	0.1812
TSNARE1	ENSG00000171045	1.79635	0.4785
OTULIN	ENSG00000154124	1.79691	0.4373
ZNF761; ZNF765-ZNF761	ENSG00000160336	1.79736	0.4316
ZNF845	ENSG00000213799	1.79756	0.4319
ZNF341	ENSG00000131061	1.79777	0.5109
GPR3	ENSG00000181773	1.79852	0.0298
PHOSPHO2	ENSG00000144362	1.80162	0.1729
MDFIC	ENSG00000135272	1.80169	0.1536
MICALL2	ENSG00000164877	1.80183	-0.1642
LRCH3	ENSG00000186001	1.80235	0.5068
FUOM	ENSG00000148803	1.80359	-0.0589
SLC1A5	ENSG00000105281	1.80367	0.241
GID4	ENSG00000141034	1.8038	0.4952
DARS2	ENSG00000117593	1.8048	0.3765
FICD	ENSG00000198855	1.80545	0.1411
AKAP13	ENSG00000170776	1.80608	0.5221
ARHGAP22	ENSG00000128805	1.80726	-0.1734
ZNF221	ENSG00000159905	1.8077	0.4809
RBM11	ENSG00000185272	1.80802	0.1679
AL645608.4	ENSG00000241180	1.80807	0.3003
ANO3	ENSG00000134343	1.80832	0.0072
TARBP1	ENSG00000059588	1.80837	0.0867
PIFO	ENSG00000173947	1.80857	-0.0506
ZNF502	ENSG00000196653	1.80898	0.398
BARHL2	ENSG00000143032	1.81037	0.0486
SPIN2B	ENSG00000186787	1.8116	0.1334
H3-5	ENSG00000188375	1.81161	0.3808
MYO1D	ENSG00000176658	1.81231	0.0733
ATP2A3	ENSG00000074370	1.81249	0.0469
SYCE1	ENSG00000171772	1.81263	-0.0979
COPZ2	ENSG00000005243	1.81307	-0.4224
RCL1	ENSG00000120158	1.81373	0.4289
DGKE	ENSG00000153933	1.814	0.3071
CYP1B1	ENSG00000138061	1.81448	0.1628
MYCT1	ENSG00000120279	1.81462	-0.0701
ZKSCAN7	ENSG00000196345	1.81627	0.4489
PIGL	ENSG00000108474	1.81655	0.3591
CMTM8	ENSG00000170293	1.81721	-0.2234
RYR2	ENSG00000198626	1.81732	0.1905
PRR16	ENSG00000184838	1.81741	0.3023
RBKS	ENSG00000171174	1.81784	-0.041
SDR16C5	ENSG00000170786	1.81984	-0.0652
SERPINB9	ENSG00000170542	1.82006	0.0914
AC092171.4	ENSG00000272953	1.82148	0.3391
HSPA12B	ENSG00000132622	1.82194	-0.0022
C19orf73	ENSG00000221916	1.82216	0.1671
CAPN3	ENSG00000092529	1.82259	-0.1527
AC018638.5	ENSG00000243679	1.82377	0.2335
GLT8D2	ENSG00000120820	1.82451	0.117
ZNF404	ENSG00000176222	1.82472	-0.0288
SHLD2	ENSG00000122376	1.82537	0.412
AC010265.1	ENSG00000248350	1.8254	0.349
AC008969.2	ENSG00000286949	1.82568	0.4793
ASAP3	ENSG00000088280	1.82592	0.1644
DND1	ENSG00000256453	1.82606	0.3114
IQCC	ENSG00000160051	1.82763	0.3519
KLF4	ENSG00000136826	1.82767	-0.1622
ALKBH8	ENSG00000137760	1.82774	0.519
NCAPD3	ENSG00000151503	1.82873	0.3585
C1orf74	ENSG00000162757	1.82925	0.1896
HSPA1L	ENSG00000204390	1.83137	0.2585
FLI1	ENSG00000151702	1.832	0.1597
MAST4	ENSG00000069020	1.83234	0.1907
PFKFB2	ENSG00000123836	1.83337	0.1893
CENPM	ENSG00000100162	1.83348	0.1777
ORC2	ENSG00000115942	1.83361	0.4853
MKS1	ENSG00000011143	1.83413	0.3698
PDE8A	ENSG00000073417	1.83498	-0.0697
RBAK	ENSG00000146587	1.83588	0.501
SLC38A9	ENSG00000177058	1.83599	0.4169
HEY2	ENSG00000135547	1.8363	0.0383
ELK3	ENSG00000111145	1.83707	0.2222
ZNF516	ENSG00000101493	1.83812	0.3427
PRMT3	ENSG00000185238	1.83839	0.2903
FOLH1	ENSG00000086205	1.83855	-0.1534
RHEBL1	ENSG00000167550	1.83903	-0.0542
PRR35	ENSG00000161992	1.84038	0.0018
ZNF433	ENSG00000197647	1.84095	0.3745
ZNF790	ENSG00000197863	1.84207	0.3993
PRKD1	ENSG00000184304	1.84234	0.2248
MCHR2	ENSG00000152034	1.84323	0.0636
PLD2	ENSG00000129219	1.84354	0.0656
ZNF624	ENSG00000197566	1.84378	0.4207
ZMYM5	ENSG00000132950	1.84491	0.3719
BHLHA15	ENSG00000180535	1.84548	0.2774
ZNF273	ENSG00000198039	1.84612	0.3846
MFSD9	ENSG00000135953	1.8491	0.5039
SCAI	ENSG00000173611	1.85022	0.4682
SULF1	ENSG00000137573	1.8507	0.1064
TES	ENSG00000135269	1.85148	0.287
DEPDC5	ENSG00000100150	1.8519	0.5198
ARHGEF37	ENSG00000183111	1.85209	-0.0797
HMOX1	ENSG00000100292	1.85379	-0.0067
PLAGL2	ENSG00000126003	1.85391	0.4505
ZNF620	ENSG00000177842	1.85398	0.4344
PEBP4	ENSG00000134020	1.85509	-0.2791
ZNF79	ENSG00000196152	1.85569	0.4883
MAGIX	ENSG00000269313	1.8557	-0.0788
PRKN	ENSG00000185345	1.85585	0.2036
FARP2	ENSG00000006607	1.85633	0.3097
CREB3L4	ENSG00000143578	1.85662	0.299
PBX4	ENSG00000105717	1.85835	0.3316
PXDN	ENSG00000130508	1.85969	0.3395
GTSE1	ENSG00000075218	1.86078	0.1908
TRANK1	ENSG00000168016	1.86144	0.2538
GULP1	ENSG00000144366	1.86201	0.171
ZNF182	ENSG00000147118	1.86389	0.504
EDRF1	ENSG00000107938	1.86812	0.5125
KCNA3	ENSG00000177272	1.86816	0.476
HAPLN3	ENSG00000140511	1.86847	0.1398
CD99	ENSG00000002586	1.86854	0.0076
ZNF383	ENSG00000188283	1.86873	0.4111
CENPJ	ENSG00000151849	1.86887	0.3906
TRMT10B	ENSG00000165275	1.86931	0.3302
ZNF343	ENSG00000088876	1.86942	0.4796
RECQL5	ENSG00000108469	1.8698	0.2531
ELOVL7	ENSG00000164181	1.87038	-0.091
ASIC4	ENSG00000072182	1.8711	-0.082
B3GNT7	ENSG00000156966	1.87259	-0.096
CLUL1	ENSG00000079101	1.87393	0.1995
PLEKHH3	ENSG00000068137	1.87462	0.0484
GPR61	ENSG00000156097	1.87497	0.1037
LACTB2	ENSG00000147592	1.87686	-0.209
RBM15	ENSG00000162775	1.87819	0.5
IFI44L	ENSG00000137959	1.87969	-0.1594
ABHD14B	ENSG00000114779	1.88085	-0.1062
CEP72	ENSG00000112877	1.88099	0.459
ZFHX2	ENSG00000136367	1.88163	0.3681
POC1A	ENSG00000164087	1.88227	0.1956
XRCC4	ENSG00000152422	1.88333	0.0928
DEPDC1B	ENSG00000035499	1.88383	0.1826
TINAGL1	ENSG00000142910	1.88394	-0.3651
DAB2	ENSG00000153071	1.88419	0.1987
PRKAA2	ENSG00000162409	1.88601	0.4494
LHFPL2	ENSG00000145685	1.88619	0.3364
ACOT4	ENSG00000177465	1.88647	-0.1792
NMNAT1	ENSG00000173614	1.88692	0.0722
CLMN	ENSG00000165959	1.88694	-0.0698
AHSP	ENSG00000169877	1.88728	0.0581
SPAG5	ENSG00000076382	1.88804	0.2073
NCAPG2	ENSG00000146918	1.88896	0.2974
ERAP1	ENSG00000164307	1.88973	0.2712
ALAS2	ENSG00000158578	1.89046	0.1781
SEC24A	ENSG00000113615	1.8906	0.5159
FAH	ENSG00000103876	1.89079	-0.307
DHODH	ENSG00000102967	1.89188	0.3373
GSDMD	ENSG00000104518	1.89205	-0.3875
EPOR	ENSG00000187266	1.89298	0.3126
ZNF438	ENSG00000183621	1.89308	0.3081
PAN3	ENSG00000152520	1.8952	0.4675
PTGES	ENSG00000148344	1.89619	0.1799
PGGT1B	ENSG00000164219	1.8965	0.3394
GPR4	ENSG00000177464	1.89686	-0.1632
ZDHHC15	ENSG00000102383	1.8974	0.4595
FLVCR1	ENSG00000162769	1.89856	0.5185
NOM1	ENSG00000146909	1.89922	0.47
PIK3CD	ENSG00000171608	1.89945	0.4984
SLC39A11	ENSG00000133195	1.89965	0.0606
ATG2B	ENSG00000066739	1.90015	0.4586
SKAP2	ENSG00000005020	1.90152	0.0747
PCDHA4	ENSG00000204967	1.90186	0.4851
PHF8	ENSG00000172943	1.90234	0.4766
PCDHB7	ENSG00000113212	1.90271	0.4345
CATSPERZ	ENSG00000219435	1.90287	-0.1083
SPTY2D1	ENSG00000179119	1.90289	0.4923
ZNF407	ENSG00000215421	1.90368	0.5836
RPL10AP3	ENSG00000215264	1.9044	-0.0879
METTL4	ENSG00000101574	1.90509	0.3811
UHRF1	ENSG00000276043	1.90543	0.2032
ALMS1	ENSG00000116127	1.90595	0.4553
AEN	ENSG00000181026	1.90652	0.2503
ADAL	ENSG00000168803	1.90685	0.3201
PIK3C2A	ENSG00000011405	1.90734	0.2564
ADGRA2	ENSG00000020181	1.90817	0.1631
POC5	ENSG00000152359	1.90833	0.3054
CARNMT1	ENSG00000156017	1.90842	0.4197
FRYL	ENSG00000075539	1.90859	0.4366
RCSD1	ENSG00000198771	1.90952	0.1509
EEF2KMT	ENSG00000118894	1.9098	0.2214
CHIC1	ENSG00000204116	1.91059	0.1185
HOOK3	ENSG00000168172	1.91138	0.4688
HOMEZ	ENSG00000215271	1.91143	0.2724
ERBB3	ENSG00000065361	1.91148	-0.1195
CLOCK	ENSG00000134852	1.91188	0.3026
SUSD5	ENSG00000173705	1.91219	0.0198
SNAI3	ENSG00000185669	1.91237	0.0536
AC087698.1	ENSG00000206853	1.91279	0.3359
PLCH1	ENSG00000114805	1.9129	0.2691
PROM1	ENSG00000007062	1.91299	0.2418
RANBP10	ENSG00000141084	1.91343	0.4648
APAF1	ENSG00000120868	1.91361	0.4508
LCOR	ENSG00000196233	1.91365	0.4356
KIRREL1	ENSG00000183853	1.91497	0.4398
PLCB4	ENSG00000101333	1.91539	0.1655
PNPLA3	ENSG00000100344	1.91772	0.4122
AASDH	ENSG00000157426	1.92001	0.4118
HAUS6	ENSG00000147874	1.92098	0.331
OR2W3	ENSG00000238243	1.92161	0.2217
AL365181.3	ENSG00000272405	1.92326	0.1291
ASIC3	ENSG00000213199	1.92515	-0.0521
AC078899.1	ENSG00000213985	1.9258	0.3551
LRRCC1	ENSG00000133739	1.92748	0.2289
MARCHF11	ENSG00000183654	1.92886	0.0502
UBASH3B	ENSG00000154127	1.92919	0.3455
DCBLD2	ENSG00000057019	1.93013	0.378
VSIG4	ENSG00000155659	1.93025	0.1497
TOP3B	ENSG00000100038	1.93137	0.4973
EN2	ENSG00000164778	1.93149	0.0602
PRKCH	ENSG00000027075	1.93176	0.0206
PHC3	ENSG00000173889	1.93203	0.5106
INO80	ENSG00000128908	1.93256	0.5435
ENTPD1	ENSG00000138185	1.93269	0.0582
RPL23AP82	ENSG00000184319	1.93361	0.124
TCF19	ENSG00000137310	1.93408	0.262
ZNF789	ENSG00000198556	1.9342	0.2484
ERV3-1-ZNF117; ZNF117	ENSG00000152926	1.93421	0.4136
LOXL3	ENSG00000115318	1.93438	0.3384
SLC10A4	ENSG00000145248	1.93471	0.0443
TSPAN12	ENSG00000106025	1.93476	-0.1076
SNRNP48	ENSG00000168566	1.93569	0.3584
FBXW8	ENSG00000174989	1.93617	0.4239
SALL3	ENSG00000256463	1.93649	0.1677
ZMYND10	ENSG00000004838	1.93653	0.0025
NMU	ENSG00000109255	1.93682	0.0402
VASN	ENSG00000168140	1.93734	-0.0461
EDN1	ENSG00000078401	1.94109	-0.1792
AC138932.1	ENSG00000258354	1.94141	0.2617
TYW5	ENSG00000162971	1.94186	0.2205
TGFB1I1	ENSG00000140682	1.94226	0.1126
AHI1	ENSG00000135541	1.94281	0.1961
TUT7	ENSG00000083223	1.9433	0.5102
MORN3	ENSG00000139714	1.94342	0.2758
SUPT3H	ENSG00000196284	1.94653	0.3891
RENBP	ENSG00000102032	1.94783	-0.3345
PM20D2	ENSG00000146281	1.94813	0.3092
POLR3B	ENSG00000013503	1.94862	0.4942
STYK1	ENSG00000060140	1.94902	0.0801
NUBPL	ENSG00000151413	1.94912	0.4556
ZNF527	ENSG00000189164	1.94931	0.4727
MIDEAS	ENSG00000156030	1.94958	0.4834
EEF2K	ENSG00000103319	1.95018	0.3144
GDAP2	ENSG00000196505	1.95065	0.4767
LYPD6B	ENSG00000150556	1.95084	0.0364
ZBED9	ENSG00000232040	1.95104	0.396
ZNF490	ENSG00000188033	1.95148	0.5255
GFPT2	ENSG00000131459	1.95321	0.2335
ZNF2	ENSG00000275111	1.95553	0.5178
EXD3	ENSG00000187609	1.95566	0.0738
PCDHB4	ENSG00000081818	1.95611	0.3881
KDM4C	ENSG00000107077	1.95671	0.2523
DHFR2	ENSG00000178700	1.95752	0.4176
CDH3	ENSG00000062038	1.95874	0.3589
PTPN3	ENSG00000070159	1.95987	0.0161
UGGT1	ENSG00000136731	1.96014	0.5453
CLYBL	ENSG00000125246	1.96136	-0.1345
BCLAF3	ENSG00000173681	1.96147	0.4801
AC004801.3	ENSG00000257955	1.96194	0.113
CKMT1A	ENSG00000223572	1.96238	-0.1013
AC022893.1	ENSG00000253636	1.96301	0.3938
OTULINL	ENSG00000145569	1.9637	0.2742
GPR68	ENSG00000119714	1.96409	0.2044
ZNF618	ENSG00000157657	1.96427	0.3584
SAPCD2	ENSG00000186193	1.96442	0.0675
ZNF493	ENSG00000196268	1.96617	0.4395
IFI16	ENSG00000163565	1.96751	0.1411
ATAD2	ENSG00000156802	1.96763	0.2022
ARHGEF10	ENSG00000104728	1.96865	0.1272
ZNF518A	ENSG00000177853	1.96922	0.4064
PPIC	ENSG00000168938	1.96972	-0.147
BAG2	ENSG00000112208	1.96978	0.0504
ZNF471	ENSG00000196263	1.97012	0.4506
PER2	ENSG00000132326	1.97024	0.3592
FMNL3	ENSG00000161791	1.97056	0.2626
AP001972.1	ENSG00000254429	1.97108	0.0182
SYCE1L	ENSG00000205078	1.97158	0.0229
SHQ1	ENSG00000144736	1.97172	0.3886
SEC14L5	ENSG00000103184	1.9718	-0.0337
RCOR1	ENSG00000089902	1.97308	0.5035
NPPC	ENSG00000163273	1.97335	-0.0184
WDR19	ENSG00000157796	1.97455	0.4273
EMILIN1	ENSG00000138080	1.97597	0.007
PLEKHG1	ENSG00000120278	1.9761	0.2605
CWF19L2	ENSG00000152404	1.97641	0.1945
ITGB3BP	ENSG00000142856	1.97674	0.0989
LRRC32	ENSG00000137507	1.97887	-0.0717
MPV17L	ENSG00000156968	1.98	0.3071
GOLT1A	ENSG00000174567	1.98023	-0.0767
TMIE	ENSG00000181585	1.98023	0.0338
ZNF132	ENSG00000131849	1.98115	0.5158
ZBTB26	ENSG00000171448	1.98137	0.4647
PPP2R1B	ENSG00000137713	1.98284	0.3899
PHKA2	ENSG00000044446	1.98403	0.471
HARBI1	ENSG00000180423	1.9844	0.4171
LTBP1	ENSG00000049323	1.98474	0.1639
ZNF497	ENSG00000174586	1.98666	0.4483
ZSWIM3	ENSG00000132801	1.9879	0.4625
TIRAP	ENSG00000150455	1.98818	0.3028
ATP9B	ENSG00000166377	1.9882	0.2434
NBPF1	ENSG00000219481	1.99058	0.4742
SLC16A3	ENSG00000141526	1.99092	0.1419
CCDC74A	ENSG00000163040	1.99188	0.1795
CYYR1	ENSG00000166265	1.99243	0.1196
CTHRC1	ENSG00000164932	1.99258	0.0839
FAM91A1	ENSG00000176853	1.99392	0.4857
COG3	ENSG00000136152	1.99398	0.5437
TP53INP1	ENSG00000164938	1.99469	0.4059
SLC45A3	ENSG00000158715	1.99505	0.0351
NUP155	ENSG00000113569	1.99687	0.4686
SMYD4	ENSG00000186532	1.99718	0.5258
OPHN1	ENSG00000079482	1.99828	0.4689
HCN4	ENSG00000138622	1.99933	0.3992
TRIM17	ENSG00000162931	1.99998	-0.0498
ZDHHC1	ENSG00000159714	2.0003	-0.0765
BMPER	ENSG00000164619	2.00061	0.0972
PPP2R3B	ENSG00000167393	2.00121	0.3702
NPAT	ENSG00000149308	2.00164	0.4992
AC015813.1	ENSG00000264112	2.00222	-0.0475
EVA1C	ENSG00000166979	2.00252	-0.2116
ZNF441	ENSG00000197044	2.00274	0.4506
URB2	ENSG00000135763	2.00356	0.4928
ZNF37A	ENSG00000075407	2.00389	0.4964
ATP6V1E2	ENSG00000250565	2.00474	0.0301
HEATR1	ENSG00000119285	2.00519	0.4557
ATF3	ENSG00000162772	2.00536	-0.0796
PKN2	ENSG00000065243	2.0063	0.371
CYP2U1	ENSG00000155016	2.00738	0.388
PKD2	ENSG00000118762	2.00755	0.349
TMCO6	ENSG00000113119	2.00775	0.3209
PIGB	ENSG00000069943	2.00854	-0.3089
NTF3	ENSG00000185652	2.00981	0.0812
IPO4	ENSG00000196497	2.00988	0.449
ZNF613	ENSG00000176024	2.01052	0.3162
PAXIP1	ENSG00000157212	2.01068	0.3858
RAB29	ENSG00000117280	2.01211	0.0928
UNCX	ENSG00000164853	2.01247	0.0617
FLT1	ENSG00000102755	2.01302	-0.0131
MYBPC1	ENSG00000196091	2.014	-0.3065
PTPRT	ENSG00000196090	2.01431	0.3045
SLC44A5	ENSG00000137968	2.01513	0.3553
SLC15A2	ENSG00000163406	2.0162	-0.1884
SDS	ENSG00000135094	2.01643	-0.304
CPT1A	ENSG00000110090	2.01674	-0.0738
SUCLG2	ENSG00000172340	2.0168	-0.1376
KIAA1841	ENSG00000162929	2.01839	0.4889
CIDEA	ENSG00000176194	2.01927	0.2236
RFWD3	ENSG00000168411	2.01942	0.4001
ZSCAN12	ENSG00000158691	2.01976	0.4869
TMEM132E	ENSG00000181291	2.02013	0.1372
SNAI2	ENSG00000019549	2.02016	0.2897
PCSK6	ENSG00000140479	2.02058	-0.0105
PFKFB4	ENSG00000114268	2.02139	0.4744
MANBA	ENSG00000109323	2.02141	0.4076
LGI2	ENSG00000153012	2.02147	0.2034
LTC4S	ENSG00000213316	2.02149	-0.1157
LMOD1	ENSG00000163431	2.02151	-0.2875
WDR91	ENSG00000105875	2.02195	0.4595
GMCL1	ENSG00000087338	2.02252	0.4187
CNOT6L	ENSG00000138767	2.02266	0.4787
HECW2	ENSG00000138411	2.02284	0.4649
NFE2L3	ENSG00000050344	2.02369	0.3179
P3H1	ENSG00000117385	2.02829	0.3478
SENP8	ENSG00000166192	2.02851	0.4076
ZBTB40	ENSG00000184677	2.02904	0.5535
NR3C2	ENSG00000151623	2.03069	0.0788
CACNA2D2	ENSG00000007402	2.03083	0.29
WDR5B	ENSG00000196981	2.03383	0.3661
NANOS1	ENSG00000188613	2.03405	0.2677
CAVIN4	ENSG00000170681	2.03414	0.4295
SLC15A3	ENSG00000110446	2.03419	-0.2537
KBTBD3	ENSG00000182359	2.03534	-0.0004
REM2	ENSG00000139890	2.03553	0.2343
SKIDA1	ENSG00000180592	2.03609	0.3974
DNAJC3	ENSG00000102580	2.0369	0.3501
SCLY	ENSG00000132330	2.03718	0.18
ZXDB	ENSG00000198455	2.03843	0.5476
NBR2	ENSG00000198496	2.0388	0.044
BSPRY	ENSG00000119411	2.04137	-0.0781
FSTL4	ENSG00000053108	2.04157	0.0911
RIPK2	ENSG00000104312	2.04206	0.06
SLC22A15	ENSG00000163393	2.04245	0.1656
AL049775.1	ENSG00000205562	2.043	0.2975
HECTD2	ENSG00000165338	2.04379	0.4878
RGS9	ENSG00000108370	2.04473	-0.0017
MEGF10	ENSG00000145794	2.04546	0.1476
KCNH1	ENSG00000143473	2.04633	0.132
MIPEP	ENSG00000027001	2.04667	0.2744
ILDR2	ENSG00000143195	2.04684	0.2041
LYN	ENSG00000254087	2.04827	-0.0544
SH3D19	ENSG00000109686	2.04875	0.1774
HACD1	ENSG00000165996	2.04943	0.1073
CTPS2	ENSG00000047230	2.0504	0.3686
WDR17	ENSG00000150627	2.05426	0.4096
TMEM135	ENSG00000166575	2.05493	0.4062
ATXN3	ENSG00000066427	2.05532	0.4015
CSNK1G1	ENSG00000169118	2.0565	0.5032
TMEM86B	ENSG00000180089	2.05813	0.14
SYTL2	ENSG00000137501	2.05834	-0.0613
NKD1	ENSG00000140807	2.05838	0.0239
AC010531.3	ENSG00000261592	2.05846	-0.0612
ZBTB3	ENSG00000185670	2.05955	0.4474
FAM83D	ENSG00000101447	2.05995	0.1956
PPP1R12B	ENSG00000077157	2.06033	0.3774
AMT	ENSG00000145020	2.06058	-0.0477
HVCN1	ENSG00000122986	2.06293	-0.0376
RCN3	ENSG00000142552	2.06524	0.2239
GRIK4	ENSG00000149403	2.06531	0.0306
PALD1	ENSG00000107719	2.06567	0.2992
THADA	ENSG00000115970	2.06584	0.4278
RNPC3	ENSG00000185946	2.06622	0.2482
SLC9A7	ENSG00000065923	2.06635	0.4042
ATXN7L1	ENSG00000146776	2.06732	0.4766
VWA5A	ENSG00000110002	2.0679	-0.0048
SLC25A48	ENSG00000145832	2.06835	-0.43
PECR	ENSG00000115425	2.06982	0.2794
HEPH	ENSG00000089472	2.06986	-0.165
RPAP2	ENSG00000122484	2.07038	0.3961
GPR180	ENSG00000152749	2.07145	0.2434
TMTC1	ENSG00000133687	2.0715	0.2238
FAM135B	ENSG00000147724	2.0728	0.393
PCDH11X	ENSG00000102290	2.07286	0.37
RFX4	ENSG00000111783	2.07399	0.0348
PCK2	ENSG00000100889	2.07485	0.0194
DNAJC25-GNG10	ENSG00000244115	2.07607	0.2293
UACA	ENSG00000137831	2.07849	0.1541
ERCC6L2	ENSG00000182150	2.07941	0.5445
ACER3	ENSG00000078124	2.07956	0.1965
LTN1	ENSG00000198862	2.0796	0.4745
FBLIM1	ENSG00000162458	2.07991	0.4025
BCAR3	ENSG00000137936	2.08081	0.1024
PDSS2	ENSG00000164494	2.08122	0.4634
SNX33	ENSG00000173548	2.08253	0.069
ZNF611	ENSG00000213020	2.08282	0.5339
HSP90AA6P	ENSG00000181359	2.08471	0.0317
ESCO1	ENSG00000141446	2.08485	0.4645
SEMA5A	ENSG00000112902	2.08581	0.2248
CCNYL1	ENSG00000163249	2.08656	0.4689
RNASE4	ENSG00000258818	2.08694	0.1032
OR2L13	ENSG00000196071	2.08842	0.098
FDXR	ENSG00000161513	2.08991	0.0129
SLC35F5	ENSG00000115084	2.09046	0.2787
PDK4	ENSG00000004799	2.09051	-0.1376
ZNF28	ENSG00000198538	2.09129	0.3864
RASL12	ENSG00000103710	2.09142	-0.1749
CDH12	ENSG00000154162	2.09276	0.2973
ROCK1	ENSG00000067900	2.09302	0.3683
HLA-F	ENSG00000204642	2.09428	-0.3888
KCNAB3	ENSG00000170049	2.09451	0.253
RPS6KA5	ENSG00000100784	2.09461	0.3916
POMT2	ENSG00000009830	2.09486	0.289
HLA-DRB5	ENSG00000198502	2.09502	-0.0705
MKRN3	ENSG00000179455	2.09528	0.3877
IPP	ENSG00000197429	2.0959	0.4662
FAM114A2	ENSG00000055147	2.09608	0.4059
CASP6	ENSG00000138794	2.09697	0.2753
FAM181A	ENSG00000140067	2.09753	0.0004
AP3B1	ENSG00000132842	2.09768	0.1623
SNAPC1	ENSG00000023608	2.09772	0.2783
NAAA	ENSG00000138744	2.09842	0.313
PNPT1	ENSG00000138035	2.0985	0.182
CHDH	ENSG00000016391	2.09895	-0.1885
A1BG	ENSG00000121410	2.10081	-0.1663
OTUB2	ENSG00000089723	2.10164	0.3759
GPR146	ENSG00000164849	2.10262	-0.2609
MAFF	ENSG00000185022	2.10342	0.2213
DUSP10	ENSG00000143507	2.10424	0.1442
IRF7	ENSG00000185507	2.10628	-0.1227
MAP3K13	ENSG00000073803	2.10658	0.549
PTPN21	ENSG00000070778	2.10725	0.4667
PRKD3	ENSG00000115825	2.10795	0.2757
ARAP2	ENSG00000047365	2.10817	0.0428
SEPT13	ENSG00000237754	2.10848	0.2785
STBD1	ENSG00000118804	2.10982	-0.0331
TIPIN	ENSG00000075131	2.10987	0.3128
ZNF429	ENSG00000197013	2.11025	0.4322
ZC3H8	ENSG00000144161	2.11102	0.4554
CENPQ	ENSG00000031691	2.11223	0.0249
DHRS12	ENSG00000102796	2.11228	0.1361
ZBTB24	ENSG00000112365	2.11235	0.5595
PDK1	ENSG00000152256	2.11329	0.3482
MYCBP	ENSG00000214114	2.11361	0.0582
SLCO5A1	ENSG00000137571	2.11469	0.4159
BACE2	ENSG00000182240	2.11569	0.2833
SAMD4A	ENSG00000020577	2.11586	0.067
CBX2	ENSG00000173894	2.1159	0.2668
WDR36	ENSG00000134987	2.11621	0.4986
SLC30A10	ENSG00000196660	2.11684	0.2953
PGAM1	ENSG00000171314	2.11766	-0.0117
EMP1	ENSG00000134531	2.11862	0.1233
POLA2	ENSG00000014138	2.11973	0.2497
SLC25A10	ENSG00000183048	2.12174	0.156
L3MBTL3	ENSG00000198945	2.12247	0.3915
NRDE2	ENSG00000119720	2.12286	0.5287
CHSY3	ENSG00000198108	2.12348	0.3469
AC113404.1	ENSG00000250348	2.12375	0.2473
LYVE1	ENSG00000133800	2.12412	0.1507
CDH9	ENSG00000113100	2.12414	0.0843
MTFR1	ENSG00000066855	2.12576	0.3642
GIMAP5	ENSG00000196329	2.12591	-0.3807
SLC35A3	ENSG00000117620	2.12598	0.4663
ZNF836	ENSG00000196267	2.12654	0.4569
OTX1	ENSG00000115507	2.12691	0.2563
MRO	ENSG00000134042	2.12692	-0.2682
DOK1	ENSG00000115325	2.12786	0.0445
ZCCHC2	ENSG00000141664	2.12804	0.4791
SGSM1	ENSG00000167037	2.13026	0.2386
ZDBF2	ENSG00000204186	2.13077	0.3404
POFUT2	ENSG00000186866	2.13142	0.4244
INCA1	ENSG00000196388	2.1338	0.0543
MACROD2	ENSG00000172264	2.13421	0.3949
SPOPL	ENSG00000144228	2.13531	0.3681
ZZEF1	ENSG00000074755	2.13659	0.5775
PROX1	ENSG00000117707	2.13716	0.1074
H4C8	ENSG00000158406	2.13721	-0.0855
AGL	ENSG00000162688	2.13758	0.4727
WDR4	ENSG00000160193	2.13871	0.5255
KIF11	ENSG00000138160	2.14026	0.169
FOXO1	ENSG00000150907	2.14075	0.1459
SUMF1	ENSG00000144455	2.14079	0.0445
TAF1A	ENSG00000143498	2.14168	0.3603
EPB41L4B	ENSG00000095203	2.14204	0.1017
PCDHB5	ENSG00000113209	2.14237	0.4663
DUS2	ENSG00000167264	2.14316	0.3651
SIRT4	ENSG00000089163	2.14428	0.3238
PRSS54	ENSG00000103023	2.14435	0.2312
SLX4	ENSG00000188827	2.14521	0.4691
DNAJC27	ENSG00000115137	2.14569	0.2639
KCNE5	ENSG00000176076	2.14697	-0.0157
C1orf53	ENSG00000203724	2.14807	-0.1771
PLCXD3	ENSG00000182836	2.1485	0.2216
THBS3	ENSG00000169231	2.14856	0.1158
PRMT9	ENSG00000164169	2.14896	0.4273
ZNF425	ENSG00000204947	2.14912	0.4148
SERAC1	ENSG00000122335	2.14953	0.479
ZNF800	ENSG00000048405	2.15115	0.4192
TRHDE	ENSG00000072657	2.15148	0.1181
POLG2	ENSG00000256525	2.15175	0.3607
SLC5A11	ENSG00000158865	2.15282	-0.1284
ALG13	ENSG00000101901	2.15322	0.4727
YOD1	ENSG00000180667	2.15389	0.4811
ZNF549	ENSG00000121406	2.15557	0.5055
PRUNE2	ENSG00000106772	2.15595	0.0592
STXBP5L	ENSG00000145087	2.15615	0.161
ANKRD36BL1	ENSG00000214262	2.15635	0.4355
PIKFYVE	ENSG00000115020	2.15707	0.5509
PCDHA3	ENSG00000255408	2.15845	0.4597
CORO6	ENSG00000167549	2.15928	-0.0547
PRIM2	ENSG00000146143	2.1594	0.303
HDAC7	ENSG00000061273	2.15978	0.3338
KIF13A	ENSG00000137177	2.16004	0.1855
AC010536.2	ENSG00000260671	2.16007	0.4203
AC027307.2	ENSG00000267317	2.16021	0.4323
RTEL1	ENSG00000258366	2.16038	0.2219
LYPD5	ENSG00000159871	2.16085	0.0779
DRP2	ENSG00000102385	2.16092	0.1978
CGNL1	ENSG00000128849	2.16111	-0.0894
NUDT19	ENSG00000213965	2.16126	0.4593
STK38	ENSG00000112079	2.16138	0.3962
CTNNAL1	ENSG00000119326	2.16149	0.0696
C1orf159	ENSG00000131591	2.16167	0.2987
GLTPD2	ENSG00000182327	2.16283	0.2678
TAF4	ENSG00000130699	2.16288	0.5115
NEK2	ENSG00000117650	2.16426	0.1514
KIF26B	ENSG00000162849	2.16434	0.3405
ZBTB25	ENSG00000089775	2.16769	0.5009
CREB3L1	ENSG00000157613	2.16818	0.0299
TRIM59	ENSG00000213186	2.16916	0.1667
HELZ	ENSG00000198265	2.17102	0.544
HEG1	ENSG00000173706	2.17135	0.2149
RPL7P16	ENSG00000242899	2.17192	0.1981
PPL	ENSG00000118898	2.17226	0.0604
ZNF35	ENSG00000169981	2.17473	0.4574
ANO4	ENSG00000151572	2.17521	0.3394
GLDC	ENSG00000178445	2.1757	0.1776
DMXL1	ENSG00000172869	2.17581	0.454
MKNK1	ENSG00000079277	2.17598	0.2033
ADM	ENSG00000148926	2.17617	0.0002
PRIMPOL	ENSG00000164306	2.1783	0.1719
MTUS2	ENSG00000132938	2.18003	0.472
TMEM116	ENSG00000198270	2.18063	0.1604
LXN	ENSG00000079257	2.18072	0.0871
SGSH	ENSG00000181523	2.18094	0.219
CPNE8	ENSG00000139117	2.18168	0.1692
CCDC8	ENSG00000169515	2.18228	0.1177
LGR4	ENSG00000205213	2.18278	0.105
ZNF566	ENSG00000186017	2.18296	0.4517
DNAJC13	ENSG00000138246	2.18337	0.5339
PHYHD1	ENSG00000175287	2.18399	-0.3118
SMTN	ENSG00000183963	2.18498	0.2404
BBX	ENSG00000114439	2.18544	0.2093
CC2D1B	ENSG00000154222	2.18736	0.2263
DIP2A	ENSG00000160305	2.18853	0.5476
TNFRSF19	ENSG00000127863	2.18875	0.2312
IRAK1BP1	ENSG00000146243	2.18878	0.3063
AC009996.1	ENSG00000259659	2.18978	0.4517
PTPN13	ENSG00000163629	2.19011	0.3247
FASTKD3	ENSG00000124279	2.19024	0.3796
WIPI1	ENSG00000070540	2.19172	-0.0378
GPATCH1	ENSG00000076650	2.19204	0.5222
ABCB10	ENSG00000135776	2.19379	0.4635
MEMO1	ENSG00000162959	2.19414	0.2856
NUFIP1	ENSG00000083635	2.19533	0.5
PIPOX	ENSG00000179761	2.1954	-0.2464
ZSCAN32	ENSG00000140987	2.19595	0.4773
HDAC4	ENSG00000068024	2.19645	0.5428
LRRC8C	ENSG00000171488	2.19822	0.1197
FRMD8	ENSG00000126391	2.19926	0.4394
LAYN	ENSG00000204381	2.19936	-0.2064
GRID2	ENSG00000152208	2.19957	0.1369
NSUN5C	ENSG00000106133	2.20124	0.0268
TIGD3	ENSG00000173825	2.20177	0.4014
ZNF543	ENSG00000178229	2.20265	0.51
UCN	ENSG00000163794	2.2035	-0.1945
TVP23B	ENSG00000171928	2.20386	0.4147
DSCC1	ENSG00000136982	2.20419	0.3113
LUZP2	ENSG00000187398	2.20446	0.1345
RIIAD1	ENSG00000178796	2.20483	-0.1967
RGS3	ENSG00000138835	2.20493	0.0633
TIMELESS	ENSG00000111602	2.20508	0.2119
POPDC3	ENSG00000132429	2.20536	-0.0869
TYSND1	ENSG00000156521	2.20701	0.3321
NDOR1	ENSG00000188566	2.20909	0.4282
B3GLCT	ENSG00000187676	2.21019	0.0282
FXYD5	ENSG00000089327	2.21103	-0.2788
IMPA2	ENSG00000141401	2.21294	0.024
THBS2	ENSG00000186340	2.21296	0.0472
MRC2	ENSG00000011028	2.21313	0.2421
NT5DC3	ENSG00000111696	2.21328	0.2792
CPLANE1	ENSG00000197603	2.21357	0.5228
NEU3	ENSG00000162139	2.21421	0.5524
SYNE4	ENSG00000181392	2.21705	-0.1208
PCDHB2	ENSG00000112852	2.21706	0.5051
PRDM10	ENSG00000170325	2.21759	0.5443
C1orf204	ENSG00000188004	2.21891	0.3652
KIAA1217	ENSG00000120549	2.21905	0.1701
TIGD2	ENSG00000180346	2.21914	0.4018
PHLPP2	ENSG00000040199	2.21926	0.4297
SYNC	ENSG00000162520	2.2229	0.4818
HIST1H2AE	ENSG00000277075	2.22325	0.1423
R3HCC1L	ENSG00000166024	2.22328	0.4771
PHF11	ENSG00000136147	2.22369	-0.2215
NCOA3	ENSG00000124151	2.22386	0.5455
PDLIM5	ENSG00000163110	2.22399	0.0481
GSTO2	ENSG00000065621	2.22463	-0.0661
EML3	ENSG00000149499	2.22498	-0.1389
P4HA2	ENSG00000072682	2.22534	0.1135
KCNS3	ENSG00000170745	2.22624	-0.0275
PTPRE	ENSG00000132334	2.22764	0.1649
ARHGAP29	ENSG00000137962	2.22865	0.161
ARHGEF1	ENSG00000076928	2.22893	0.0605
ST3GAL6	ENSG00000064225	2.23003	0.1021
C17orf103	ENSG00000274180	2.23423	0.4448
SLC19A2	ENSG00000117479	2.23471	0.4383
SCML1	ENSG00000047634	2.23496	0.3031
RAPGEF3	ENSG00000079337	2.23597	-0.2102
ZNF628	ENSG00000197483	2.2372	0.4403
IPO11	ENSG00000086200	2.23745	0.3773
SSH1	ENSG00000084112	2.23798	0.5119
ATF7	ENSG00000170653	2.23966	0.3661
ARHGAP31	ENSG00000031081	2.23998	0.0203
SPI1	ENSG00000066336	2.24043	-0.1041
TCF7L1	ENSG00000152284	2.24053	0.1528
LRRC58	ENSG00000163428	2.24291	0.4117
AC025260.1	ENSG00000258271	2.24302	0.376
TTC8	ENSG00000165533	2.24321	0.0225
SORCS3	ENSG00000156395	2.24348	0.4283
MTRF1L	ENSG00000112031	2.24437	0.1857
BANP	ENSG00000172530	2.24582	0.4641
AC105052.1	ENSG00000205236	2.24659	0.2452
LEMD1	ENSG00000186007	2.24668	0.2774
MAML3	ENSG00000196782	2.2469	0.4439
ZNF222	ENSG00000159885	2.24775	0.3268
POLR1F	ENSG00000105849	2.2482	0.3651
IQCK	ENSG00000174628	2.24824	0.1168
KANK2	ENSG00000197256	2.25211	0.1207
FBXO36	ENSG00000153832	2.25247	0.2098
GMPR	ENSG00000137198	2.25315	-0.0779
AKR1C3	ENSG00000196139	2.25383	-0.3876
ARSK	ENSG00000164291	2.2557	0.3948
NRIP2	ENSG00000053702	2.25598	0.0179
DYDC2	ENSG00000133665	2.25753	0.0239
NOL10	ENSG00000115761	2.25815	0.3474
GUCA1A	ENSG00000048545	2.25858	0.1672
RAMAC	ENSG00000169612	2.25951	0.2947
RAVER2	ENSG00000162437	2.25964	0.3423
ZNF565	ENSG00000196357	2.25965	0.4302
IL17RC	ENSG00000163702	2.26003	-0.2251
NPAS4	ENSG00000174576	2.26013	-0.0205
GABPA	ENSG00000154727	2.26121	0.4211
FOXC1	ENSG00000054598	2.26339	0.096
ZC3H6	ENSG00000188177	2.26362	0.5235
ZNF780B	ENSG00000128000	2.26369	0.473
BTAF1	ENSG00000095564	2.2637	0.5291
MFNG	ENSG00000100060	2.26418	0.1461
FZD4	ENSG00000174804	2.26489	0.3288
CA14	ENSG00000118298	2.26501	-0.0341
ZNF595	ENSG00000272602	2.26564	0.4632
DBT	ENSG00000137992	2.26565	0.3863
ARFGEF2	ENSG00000124198	2.26734	0.2849
KRT10	ENSG00000186395	2.26795	-0.0266
PHTF1	ENSG00000116793	2.26857	0.2459
TNFSF10	ENSG00000121858	2.26894	-0.3093
IMMP2L	ENSG00000184903	2.269	0.2637
L29074.1	ENSG00000227083	2.2691	0.3316
PTAR1	ENSG00000188647	2.26947	0.2718
SPAG16	ENSG00000144451	2.27006	0.1743
MANEA	ENSG00000172469	2.27019	0.2602
TMEM243	ENSG00000135185	2.27053	-0.1861
SMARCD2	ENSG00000108604	2.2708	0.1142
STARD13	ENSG00000133121	2.27143	0.2658
ELN	ENSG00000049540	2.27196	0.0765
SUSD1	ENSG00000106868	2.27337	0.4682
PPIL6	ENSG00000185250	2.27492	0.2648
LST1	ENSG00000204482	2.27576	-0.3218
DNAJC16	ENSG00000116138	2.27581	0.4572
ZNF709	ENSG00000242852	2.27705	0.4611
ZNF564	ENSG00000249709	2.2776	0.4615
NPNT	ENSG00000168743	2.27885	0.1232
HPS3	ENSG00000163755	2.27906	0.5276
BTN3A1	ENSG00000026950	2.27914	0.3516
SNX24	ENSG00000064652	2.28092	0.1748
MYLK	ENSG00000065534	2.28111	-0.0304
PTBP3	ENSG00000119314	2.28135	0.4349
FAM182B	ENSG00000175170	2.28291	0.1331
USP49	ENSG00000164663	2.28476	0.4804
RASSF3	ENSG00000153179	2.28478	0.0279
TFAP2C	ENSG00000087510	2.28555	0.1734
MDM1	ENSG00000111554	2.2876	0.189
USP2	ENSG00000036672	2.28787	0.0549
SLF2	ENSG00000119906	2.28801	0.5097
TBC1D8	ENSG00000204634	2.28807	0.3162
USP24	ENSG00000162402	2.29015	0.5359
IQGAP1	ENSG00000140575	2.29079	0.2648
AC092153.1	ENSG00000285155	2.29112	0.0454
ANKRD42	ENSG00000137494	2.29126	0.1807
ABCG1	ENSG00000160179	2.29201	0.2022
ZNF682	ENSG00000197124	2.2932	0.4037
RAB36	ENSG00000100228	2.29409	0.2533
ZNF256	ENSG00000152454	2.29548	0.4565
DMRTA2	ENSG00000142700	2.29564	0.1443
ZNF567	ENSG00000189042	2.29581	0.402
RGR	ENSG00000148604	2.29694	-0.3254
RNF169	ENSG00000166439	2.29723	0.4624
RLBP1	ENSG00000140522	2.29756	-0.3623
GPR62	ENSG00000180929	2.30005	-0.0046
ABCC8	ENSG00000006071	2.30137	0.0573
TMEM132C	ENSG00000181234	2.30141	0.1298
PERP	ENSG00000112378	2.30205	-0.0271
ZNF880	ENSG00000221923	2.30239	0.3153
NKD2	ENSG00000145506	2.30631	0.2615
ZNF555	ENSG00000186300	2.30667	0.445
ZSCAN30	ENSG00000186814	2.30714	0.4605
PTGIS	ENSG00000124212	2.30835	0.4781
SLC39A14	ENSG00000104635	2.30878	0.3245
LMCD1	ENSG00000071282	2.31092	-0.0718
SPATA13	ENSG00000182957	2.31105	0.2871
TMEM104	ENSG00000109066	2.31106	0.2779
CDCA5	ENSG00000146670	2.31253	0.1906
LCA5	ENSG00000135338	2.31384	0.3835
HIPK4	ENSG00000160396	2.31427	-0.0613
MGA	ENSG00000174197	2.31462	0.5378
ELMOD3	ENSG00000115459	2.31483	0.3592
CARD8	ENSG00000105483	2.31525	0.2882
CENPU	ENSG00000151725	2.31558	0.1471
ZW10	ENSG00000086827	2.31646	0.3529
TAF5	ENSG00000148835	2.31742	0.4305
IPMK	ENSG00000151151	2.31794	0.4147
CYB5R4	ENSG00000065615	2.31882	0.3849
TMEM176B	ENSG00000106565	2.31921	-0.2835
CXCL16	ENSG00000161921	2.31984	-0.2634
SLC35F3	ENSG00000183780	2.32068	0.0717
IER3	ENSG00000137331	2.32139	0.1401
MFAP4	ENSG00000166482	2.3217	0.1045
KCNJ16	ENSG00000153822	2.32366	-0.1884
ZNF784	ENSG00000179922	2.32399	0.3844
CTC1	ENSG00000178971	2.32578	0.4973
CHI3L1	ENSG00000133048	2.32784	-0.2047
HLCS	ENSG00000159267	2.32859	0.4855
NANOS3	ENSG00000187556	2.32891	-0.0484
BRWD1	ENSG00000185658	2.32915	0.5325
AC010997.1	ENSG00000223428	2.3295	0.1564
WNT3	ENSG00000108379	2.32995	0.1846
PHYKPL	ENSG00000175309	2.33107	0.133
RECQL4	ENSG00000160957	2.33307	0.2759
TET2	ENSG00000168769	2.33437	0.5101
ZNF43	ENSG00000198521	2.3361	0.3966
ORC6	ENSG00000091651	2.33675	0.2729
VAMP8	ENSG00000118640	2.3369	-0.2659
LARP4	ENSG00000161813	2.3375	0.4831
CCHCR1	ENSG00000204536	2.33794	0.2887
HEATR3	ENSG00000155393	2.33927	0.4559
ATRIP	ENSG00000164053	2.33969	0.444
TM4SF18	ENSG00000163762	2.34053	-0.2328
TOR1AIP2	ENSG00000169905	2.34057	0.4587
ADHFE1	ENSG00000147576	2.34143	-0.3663
SMCR8	ENSG00000176994	2.34287	0.5499
TMEM107	ENSG00000179029	2.34526	0.1592
GBE1	ENSG00000114480	2.34534	0.2173
MED23	ENSG00000112282	2.34598	0.5083
CCDC103	ENSG00000167131	2.34635	0.2056
ANTXR1	ENSG00000169604	2.34763	0.2477
ZNF778	ENSG00000170100	2.35174	0.5273
RILP	ENSG00000167705	2.35309	-0.2832
CA7	ENSG00000168748	2.35435	-0.1076
BARHL1	ENSG00000125492	2.35492	0.0551
PPEF1	ENSG00000086717	2.35551	0.0876
C3orf62	ENSG00000188315	2.35561	0.2933
CRAMP1	ENSG00000007545	2.35592	0.5377
NUP37	ENSG00000075188	2.35763	0.1117
PAG1	ENSG00000076641	2.35795	0.3741
CENATAC	ENSG00000186166	2.35897	0.0233
KRBA1	ENSG00000133619	2.35933	0.4255
TSEN2	ENSG00000154743	2.36165	0.5004
ZMYM6	ENSG00000163867	2.3617	0.4044
PHF19	ENSG00000119403	2.36235	0.17
GORAB	ENSG00000120370	2.36253	0.391
CCDC186	ENSG00000165813	2.364	0.4704
WDR53	ENSG00000185798	2.36413	0.2487
NFAT5	ENSG00000102908	2.36431	0.4043
CCNF	ENSG00000162063	2.36461	0.4319
GPR155	ENSG00000163328	2.36519	0.1635
SULT1C4	ENSG00000198075	2.3659	0.0319
WDR92	ENSG00000243667	2.36788	0.4654
LYPD6	ENSG00000187123	2.36834	0.1026
FLNB	ENSG00000136068	2.36851	0.2632
TRIT1	ENSG00000043514	2.3698	0.4445
LIN54	ENSG00000189308	2.37024	0.4885
AC091849.1	ENSG00000248126	2.37084	0.2445
TPCN1	ENSG00000186815	2.37105	-0.0933
USP36	ENSG00000055483	2.37202	0.4356
TRIM16	ENSG00000221926	2.37322	0.3913
ADAT1	ENSG00000065457	2.37546	0.5445
PEX1	ENSG00000127980	2.3756	0.4627
POLR2J4	ENSG00000214783	2.37639	0.3237
IFFO2	ENSG00000169991	2.37679	0.2796
VCAM1	ENSG00000162692	2.37728	0.131
SERPINB1	ENSG00000021355	2.37768	-0.2453
PGM2	ENSG00000169299	2.37787	0.2467
CEP43	ENSG00000213066	2.37825	0.4254
ZNF460	ENSG00000197714	2.37901	0.4081
TTC27	ENSG00000018699	2.37904	0.4032
CAD	ENSG00000084774	2.37962	0.4306
SYT9	ENSG00000170743	2.37968	0.0757
TNS1	ENSG00000079308	2.37996	-0.0628
OTUD4	ENSG00000164164	2.38022	0.5569
IPPK	ENSG00000127080	2.38022	0.3899
WDR81	ENSG00000167716	2.38195	0.5073
PASK	ENSG00000115687	2.38197	0.4726
ZNF570	ENSG00000171827	2.38252	0.5178
CNN1	ENSG00000130176	2.3837	-0.2214
KLHL17	ENSG00000187961	2.38417	0.3926
CTSO	ENSG00000256043	2.3865	-0.0542
CREBRF	ENSG00000164463	2.38671	0.3988
CBL	ENSG00000110395	2.38763	0.4888
WDR76	ENSG00000092470	2.39076	0.2867
NRG1	ENSG00000157168	2.39099	0.3323
PARD3	ENSG00000148498	2.39115	0.1728
DENND10	ENSG00000119979	2.39362	0.4161
OXNAD1	ENSG00000154814	2.39385	0.1001
ZNF287	ENSG00000141040	2.39593	0.455
SRFBP1	ENSG00000151304	2.39699	0.3743
DENND4A	ENSG00000174485	2.3974	0.4804
DHX37	ENSG00000150990	2.39802	0.5626
ZNF783	ENSG00000204946	2.39937	0.4509
EIF5A2	ENSG00000163577	2.40072	0.1733
ATP6AP1L	ENSG00000205464	2.40078	0.2473
ZNRF3	ENSG00000183579	2.40125	0.2209
LMO1	ENSG00000166407	2.40153	0.096
MARS2	ENSG00000247626	2.40188	0.5076
ZDHHC20	ENSG00000180776	2.40199	0.2855
VCPKMT	ENSG00000100483	2.40217	0.377
DNAJC25	ENSG00000059769	2.40237	0.2623
ANXA4	ENSG00000196975	2.40316	-0.1502
PSTK	ENSG00000179988	2.40322	-0.1533
PRELID3A	ENSG00000141391	2.40365	0.3273
RAD54L2	ENSG00000164080	2.40392	0.521
AC135178.1	ENSG00000212206	2.40584	0.2877
GJD2	ENSG00000159248	2.40609	0.1205
KREMEN1	ENSG00000183762	2.40695	0.4067
CCDC45	ENSG00000258890	2.40703	0.2854
CASTOR1	ENSG00000239282	2.4075	-0.3304
SNX16	ENSG00000104497	2.40751	0.3585
SEC24D	ENSG00000150961	2.40801	0.4847
TMEM131L	ENSG00000121210	2.40836	0.3887
TCERG1L	ENSG00000176769	2.40846	0.2612
CKMT1B	ENSG00000237289	2.40846	-0.0667
SLC16A9	ENSG00000165449	2.40956	0.2493
FKBP7	ENSG00000079150	2.40977	0.2757
SPPL2A	ENSG00000138600	2.4105	0.3057
ADAM22	ENSG00000008277	2.4107	0.2489
AC044839.2	ENSG00000255426	2.41106	-0.3797
THSD1	ENSG00000136114	2.41167	0.0192
NT5E	ENSG00000135318	2.41213	-0.2322
BTBD7	ENSG00000011114	2.41261	0.4843
PXN	ENSG00000089159	2.41276	0.261
NPY5R	ENSG00000164129	2.41302	0.2397
ESRRG	ENSG00000196482	2.41305	0.1823
SPEG	ENSG00000072195	2.41351	0.1817
CEP89	ENSG00000121289	2.41374	0.4489
C14orf93	ENSG00000100802	2.41382	0.3734
MMRN2	ENSG00000173269	2.41388	0.0059
ZFYVE16	ENSG00000039319	2.41491	0.2658
DUSP15	ENSG00000149599	2.41561	-0.0119
SMG1	ENSG00000157106	2.41638	0.5014
ZNF180	ENSG00000167384	2.41709	0.4222
PARP8	ENSG00000151883	2.41786	0.2435
CX3CR1	ENSG00000168329	2.41828	0.241
ZNF841	ENSG00000197608	2.42044	0.4129
ERBB2	ENSG00000141736	2.42099	0.2273
TMEM161B	ENSG00000164180	2.42099	0.4149
TTLL5	ENSG00000119685	2.42132	0.4735
KDM5D	ENSG00000012817	2.42158	0.1871
GLIPR1	ENSG00000139278	2.42262	0.1612
SLIT3	ENSG00000184347	2.4237	0.1793
NKAIN3	ENSG00000185942	2.42373	0.2692
AC138028.1	ENSG00000182376	2.42448	-0.0513
NTN1	ENSG00000065320	2.42562	0.1567
C16orf89	ENSG00000153446	2.4258	-0.3341
ACBD4	ENSG00000181513	2.42779	-0.2012
ZNF550	ENSG00000251369	2.42826	0.5263
SORCS2	ENSG00000184985	2.4288	0.1237
ABTB2	ENSG00000166016	2.42901	0.192
ABCB1	ENSG00000085563	2.43011	-0.2015
WARS2	ENSG00000116874	2.43115	0.3691
PCBP3	ENSG00000183570	2.43129	0.0732
ZNF30	ENSG00000168661	2.43134	0.4233
HOOK2	ENSG00000095066	2.43226	0.3207
CEP76	ENSG00000101624	2.43259	0.2145
SPRTN	ENSG00000010072	2.43268	0.3934
MYO9A	ENSG00000066933	2.43358	0.5586
THBS4	ENSG00000113296	2.43377	-0.2256
SERINC4	ENSG00000184716	2.43458	0.0244
KCNK10	ENSG00000100433	2.43494	0.3974
SLC25A35	ENSG00000125434	2.43574	-0.2444
MAN1A1	ENSG00000111885	2.43762	0.1997
SLC27A5	ENSG00000083807	2.43811	-0.3382
EHD4	ENSG00000103966	2.43847	0.1567
RFT1	ENSG00000163933	2.44022	0.3818
NHLRC3	ENSG00000188811	2.44054	0.4392
KLK7	ENSG00000169035	2.44083	-0.0739
CDKN3	ENSG00000100526	2.44092	0.1137
RASSF8	ENSG00000123094	2.44097	0.1407
AC010326.3	ENSG00000269867	2.44376	0.2144
RAD9A	ENSG00000172613	2.4455	0.4055
C2orf88	ENSG00000187699	2.44611	-0.2565
RANBP3L	ENSG00000164188	2.44733	-0.2639
RBM28	ENSG00000106344	2.44838	0.5058
SLC30A4	ENSG00000104154	2.44926	0.4947
JADE3	ENSG00000102221	2.44935	0.4265
HSF4	ENSG00000102878	2.44992	-0.0419
OSGEPL1	ENSG00000128694	2.45026	0.3679
FAM228B	ENSG00000219626	2.45046	-0.2475
KIN	ENSG00000151657	2.45302	0.3772
TTC21B	ENSG00000123607	2.45422	0.4878
ACADSB	ENSG00000196177	2.45448	0.2422
ELL	ENSG00000105656	2.45624	0.4941
ELAC1	ENSG00000141642	2.45637	0.314
PLSCR1	ENSG00000188313	2.45667	-0.2605
ZFP69B	ENSG00000187801	2.45681	0.4756
FBXO4	ENSG00000151876	2.45712	0.2047
C2orf81	ENSG00000284308	2.45716	0.1974
MISP3	ENSG00000141854	2.45721	-0.1407
NIN	ENSG00000100503	2.45734	0.4638
KDM6A	ENSG00000147050	2.45798	0.5086
EIF2AK2	ENSG00000055332	2.45806	0.4114
N6AMT1	ENSG00000156239	2.45956	0.4378
C2CD3	ENSG00000168014	2.46155	0.5521
LRCH1	ENSG00000136141	2.46157	0.3944
BAZ2B	ENSG00000123636	2.46216	0.3968
SOX7	ENSG00000171056	2.4631	0.3478
FOXF2	ENSG00000137273	2.46606	0.2211
RAB27B	ENSG00000041353	2.46635	0.0946
TFEB	ENSG00000112561	2.46735	-0.2309
OTX2	ENSG00000165588	2.46916	0.0504
ITGA6	ENSG00000091409	2.47066	0.0923
DCAF4	ENSG00000119599	2.47066	0.4498
ECHDC2	ENSG00000121310	2.47242	-0.15
GLMN	ENSG00000174842	2.47335	0.017
SLC50A1	ENSG00000169241	2.47347	0.0226
AHNAK2	ENSG00000185567	2.47508	0.3311
AC090772.4	ENSG00000279332	2.47538	-0.1385
PEX11A	ENSG00000166821	2.47695	0.2915
TSPAN11	ENSG00000110900	2.47805	0.2132
AC090616.1	ENSG00000263369	2.47842	0.3745
CYB561D1	ENSG00000174151	2.47853	0.2948
STK38L	ENSG00000211455	2.47861	0.2636
IGDCC3	ENSG00000174498	2.47875	0.3824
ZNF483	ENSG00000173258	2.47952	0.094
GBX2	ENSG00000168505	2.48003	0.0479
ZSCAN31	ENSG00000235109	2.48096	0.3139
ADAMTSL2	ENSG00000197859	2.48157	0.0145
CHRNA2	ENSG00000120903	2.48238	-0.0173
PTCH1	ENSG00000185920	2.48264	0.2584
ZDHHC12	ENSG00000160446	2.48379	-0.0224
CD55	ENSG00000196352	2.4841	-0.0451
PLD6	ENSG00000179598	2.48547	0.3859
ARHGAP11A	ENSG00000198826	2.48723	0.2391
KCTD16	ENSG00000183775	2.48832	0.1779
TAZ	ENSG00000102125	2.48839	0.2286
GPAM	ENSG00000119927	2.48971	0.375
CCBE1	ENSG00000183287	2.49206	0.2539
TAMM41	ENSG00000144559	2.49338	0.2665
BMPR1A	ENSG00000107779	2.4935	0.4998
RAB39A	ENSG00000179331	2.49357	0.4427
DCAF12L2	ENSG00000198354	2.49769	0.4599
ZNF275	ENSG00000063587	2.49862	0.5213
TLCD4	ENSG00000152078	2.49931	0.0624
ZNF416	ENSG00000083817	2.4995	0.4326
ZNF200	ENSG00000010539	2.49962	0.4422
TMEM234	ENSG00000160055	2.50009	0.3196
ERMARD	ENSG00000130023	2.50135	0.1062
PCDHA6	ENSG00000081842	2.50152	0.4509
AC026407.1	ENSG00000253630	2.50163	0.3856
GLUD2	ENSG00000182890	2.5027	-0.1735
TMEM17	ENSG00000186889	2.50322	0.1734
FAM187A	ENSG00000214447	2.50373	0.1837
ABL2	ENSG00000143322	2.50373	0.5794
ELAPOR1	ENSG00000116299	2.50413	0.4455
FBXO16	ENSG00000214050	2.50966	0.1064
UNC5D	ENSG00000156687	2.50966	0.4321
GGTA1	ENSG00000204136	2.51045	-0.242
OSBPL6	ENSG00000079156	2.51088	0.4497
ZNF707	ENSG00000181135	2.51107	0.4447
DYNC2I1	ENSG00000126870	2.51284	0.2166
LYSMD4	ENSG00000183060	2.51345	0.3351
WIPF1	ENSG00000115935	2.51349	-0.0471
[truncated: 10,253 more rows]

## Sheet: gDNA_Size (bp)
Supplemental_Table_S1. List of total genes and hcASDs included in this study.
gDNA_Size (bp) ranked
Gene_Symbol	Ensembl_Gene_ID	gDNA_Size (bp)	Co-expression_Coefficient_with_hcASDs
SNORD1C	ENSG00000274091	78	0.3761
AL117190.3	ENSG00000274884	87	-0.0968
AC007956.1	ENSG00000222604	110	0.5487
AP002956.1	ENSG00000252119	117	0.129
AL031178.1	ENSG00000288614	120	0.1673
AC091849.1	ENSG00000248126	121	0.2445
AL117190.4	ENSG00000275134	122	0.0019
AP001362.1	ENSG00000279093	124	-0.1564
AC076966.1	ENSG00000201957	128	0.4125
AC087698.1	ENSG00000206853	131	0.3359
TMSL1	ENSG00000236876	135	0.042
TMSB4XP8	ENSG00000187653	135	0.1477
AC135178.1	ENSG00000212206	137	0.2877
AL590099.1	ENSG00000276958	138	0.0095
ATP5EP2	ENSG00000180389	156	0.0218
AL031003.1	ENSG00000218499	172	0.2346
AC120024.2	ENSG00000262000	175	0.2459
SPHAR	ENSG00000253707	181	-0.2531
AC011471.1	ENSG00000267415	187	0.458
AC026407.1	ENSG00000253630	204	0.3856
ATP8	ENSG00000228253	207	-0.4117
AC010265.1	ENSG00000248350	211	0.349
AC104389.4	ENSG00000236248	235	0.1138
SRP9P1	ENSG00000180581	261	0.2739
AC016027.4	ENSG00000235617	277	0.5486
SNRPEL1	ENSG00000256968	279	0.2177
AC022400.3	ENSG00000270808	286	0.3398
AC026403.1	ENSG00000229119	295	0.2346
ND4L	ENSG00000212907	297	-0.4355
AC005632.4	ENSG00000271609	308	0.3374
COX6A1P2	ENSG00000226976	330	-0.1774
AC022382.1	ENSG00000269886	336	0.1391
MT1P2	ENSG00000244020	339	-0.3295
ND3	ENSG00000198840	346	-0.5054
AC005908.1	ENSG00000243507	347	0.1115
AC010997.1	ENSG00000223428	350	0.1564
AC006116.3	ENSG00000267145	361	0.4922
AC090772.4	ENSG00000279332	362	-0.1385
AC018635.2	ENSG00000272915	364	0.2806
AP000769.2	ENSG00000270117	396	-0.0743
AC010442.2	ENSG00000250645	407	0.2609
RPS17P5	ENSG00000060303	408	0.2039
AC004453.1	ENSG00000146677	408	0.2098
NME2P1	ENSG00000123009	414	0.0597
AC025260.1	ENSG00000258271	430	0.376
AC025423.1	ENSG00000256325	436	0.4329
AC125494.3	ENSG00000270068	455	0.4976
CHCHD9	ENSG00000186940	456	0.0433
AL022328.1	ENSG00000272836	478	-0.1762
AC008629.2	ENSG00000250678	483	0.3639
AL008718.1	ENSG00000213752	487	-0.0484
H2BC12	ENSG00000197903	495	0.0994
AC025287.3	ENSG00000276523	501	0.4931
HIST1H2AE	ENSG00000277075	509	0.1423
AC005696.1	ENSG00000262050	525	0.3806
ND6	ENSG00000198695	525	-0.4002
AC124319.2	ENSG00000276863	526	0.2815
RPS10L	ENSG00000101278	531	-0.0831
Z97653.1	ENSG00000259840	532	-0.0087
C6orf226	ENSG00000221821	557	0.1573
AC004837.1	ENSG00000106540	564	0.3345
AF186192.1	ENSG00000254533	572	0.347
AC090186.1	ENSG00000272076	572	-0.1408
AC135586.1	ENSG00000256108	574	0.1235
AC011270.1	ENSG00000259413	583	0.0376
AC004877.2	ENSG00000280149	599	0.4885
AC010326.1	ENSG00000243234	602	0.3212
AC034102.1	ENSG00000237493	604	-0.0262
RPL13AP22	ENSG00000243517	606	0.0117
AC073063.1	ENSG00000228335	607	0.0582
GNG8	ENSG00000167414	610	0.2125
AC008532.1	ENSG00000286669	628	0.1045
SEPT13	ENSG00000237754	631	0.2785
AC092171.4	ENSG00000272953	632	0.3391
HMGB1L1	ENSG00000124097	636	0.2985
AC009041.3	ENSG00000276931	638	0.0478
RPL14P1	ENSG00000139239	645	0.2127
NACA3P	ENSG00000121089	648	0.2565
RPL10AP3	ENSG00000215264	651	-0.0879
AC018648.1	ENSG00000272905	668	0.2576
MRPL41	ENSG00000182154	677	-0.3542
AC093726.2	ENSG00000273183	679	0.1541
HSPB3	ENSG00000169271	679	-0.1524
ATP6	ENSG00000198899	681	-0.4919
AC005262.1	ENSG00000266944	682	0.3973
TRBV19	ENSG00000211746	684	-0.0611
COX2	ENSG00000198712	684	-0.5173
SF3B5	ENSG00000169976	690	0.211
DPM3	ENSG00000179085	705	-0.2397
AC104841.1	ENSG00000286588	706	0.4727
MRPL53	ENSG00000204822	706	-0.0149
AC027763.1	ENSG00000262503	720	-0.2252
AP005482.2	ENSG00000267249	720	-0.1248
HBQ1	ENSG00000086506	721	-0.1485
H1-2	ENSG00000187837	731	-0.1167
AL355312.3	ENSG00000273132	731	0.2835
RPL7P16	ENSG00000242899	738	0.1981
C19orf73	ENSG00000221916	742	0.1671
AP001979.1	ENSG00000213153	751	0.2637
AC018638.5	ENSG00000243679	754	0.2335
AC103681.1	ENSG00000254497	766	-0.0725
COX3	ENSG00000198938	784	-0.5201
AC093157.2	ENSG00000235795	788	0.2516
CDR1	ENSG00000288642	789	0.2267
AC026740.1	ENSG00000271781	791	-0.0602
AL645608.4	ENSG00000241180	801	0.3003
AC010654.1	ENSG00000277369	808	0.235
AC010442.1	ENSG00000214278	816	0.4575
BX927359.1	ENSG00000259037	827	0.1035
C21orf119	ENSG00000256073	831	-0.1969
HBA2	ENSG00000188536	835	0.1732
AL512631.1	ENSG00000271046	840	0.3179
HBA1	ENSG00000206172	843	0.1645
MIF	ENSG00000240972	845	-0.0067
EMC6	ENSG00000127774	857	0.0938
SFRS2B	ENSG00000214754	882	0.4184
RPSAP58	ENSG00000225178	888	0.1639
AC132812.1	ENSG00000265298	892	0.0712
H2AW	ENSG00000181218	895	0.212
AL035252.1	ENSG00000225344	895	-0.2156
AC068987.1	ENSG00000260122	896	0.1201
OXT	ENSG00000101405	898	-0.0036
AP001972.1	ENSG00000254429	899	0.0182
AHSP	ENSG00000169877	904	0.0581
AC027307.2	ENSG00000267317	911	0.4323
AC087071.1	ENSG00000229196	912	-0.1626
MT2A	ENSG00000125148	914	-0.4252
AC120042.2	ENSG00000253121	923	0.3319
OR2W3	ENSG00000238243	945	0.2217
NPFF	ENSG00000139574	949	-0.0817
ND1	ENSG00000198888	956	-0.4908
FAM243A	ENSG00000222018	961	0.2197
AC093726.1	ENSG00000272760	963	0.0994
CCDC85B	ENSG00000175602	963	-0.2734
AC011475.1	ENSG00000271010	965	-0.0727
ZNF593	ENSG00000142684	966	-0.1634
G0S2	ENSG00000123689	979	-0.1142
LKAAEAR1	ENSG00000171695	980	-0.1356
AC124319.1	ENSG00000262979	983	0.3576
AC131097.1	ENSG00000215023	992	-0.4223
C16orf91	ENSG00000174109	1005	0.1986
HIGD2A	ENSG00000146066	1011	0.0447
TMSB10	ENSG00000034510	1016	0.214
AC015936.1	ENSG00000267334	1028	0.2935
AC078899.2	ENSG00000268461	1032	0.3878
TMEM88	ENSG00000167874	1034	0.0008
C3orf71	ENSG00000221883	1042	0.2471
S100A8	ENSG00000143546	1042	-0.223
ND2	ENSG00000198763	1042	-0.4984
AL441883.1	ENSG00000261071	1045	0.0485
UCN	ENSG00000163794	1046	-0.1945
AC025262.1	ENSG00000280181	1056	-0.0751
AC004466.1	ENSG00000268069	1080	0.0832
AL022328.2	ENSG00000273137	1082	0.3399
RPRML	ENSG00000179673	1098	0.065
TRMT112	ENSG00000173113	1100	0.0394
H3-5	ENSG00000188375	1114	0.3808
KRTAP5-2	ENSG00000205867	1118	0.2444
TMEM256	ENSG00000205544	1123	-0.2056
SDHAF1	ENSG00000205138	1125	0.0601
BGLAP	ENSG00000242252	1134	0.0048
AC010326.3	ENSG00000269867	1135	0.2144
CYTB	ENSG00000198727	1141	-0.4822
AP002414.1	ENSG00000212712	1147	0.0814
AC021860.1	ENSG00000271958	1173	0.4233
PYDC1	ENSG00000169900	1174	-0.1313
GPX1	ENSG00000233276	1183	-0.0146
RTL8C	ENSG00000134590	1192	0.2249
AC132872.1	ENSG00000260563	1195	0.1294
AC013356.3	ENSG00000259364	1196	0.0845
TCAP	ENSG00000173991	1206	-0.0321
AC024619.2	ENSG00000263613	1211	-0.0471
HES4	ENSG00000188290	1211	0.0053
FAM92A2	ENSG00000157021	1213	0.2836
PPP1R35	ENSG00000160813	1216	-0.0098
AC009065.1	ENSG00000259780	1225	0.467
ID1	ENSG00000125968	1233	-0.305
GP1BB	ENSG00000203618	1233	0.0081
CEBPD	ENSG00000221869	1252	-0.2882
CXorf24	ENSG00000196741	1253	0.3722
AC020763.2	ENSG00000279122	1255	0.0846
RNF113A	ENSG00000125352	1259	0.336
MRPS34	ENSG00000074071	1261	0.2474
AL049792.1	ENSG00000228819	1262	-0.221
RTL8A	ENSG00000203950	1265	0.4271
L29074.1	ENSG00000227083	1282	0.3316
LRRC26	ENSG00000184709	1294	0.1248
ZNHIT2	ENSG00000174276	1299	0.1985
FOXS1	ENSG00000179772	1302	-0.0171
CITED4	ENSG00000179862	1310	-0.0636
AC005332.1	ENSG00000265100	1310	0.2444
AC008038.1	ENSG00000283041	1314	0.2803
TSSK2	ENSG00000206203	1315	0.4772
MT1M	ENSG00000205364	1323	-0.2618
FBLL1	ENSG00000188573	1330	0.2748
TMEM81	ENSG00000174529	1332	0.47
RNF208	ENSG00000212864	1335	0.0082
MT1G	ENSG00000125144	1336	-0.4097
WDR83OS	ENSG00000105583	1343	0.1889
TSTD1	ENSG00000215845	1347	0.0337
IER3	ENSG00000137331	1350	0.1401
AC009996.1	ENSG00000259659	1360	0.4517
HSPB2	ENSG00000170276	1360	-0.1494
POP7	ENSG00000172336	1366	0.2393
HNRNPA1L2	ENSG00000139675	1372	0.3825
RPL41	ENSG00000229117	1378	0.0419
ND4	ENSG00000198886	1378	-0.4647
CEMP1	ENSG00000205923	1383	0.06
RPS27	ENSG00000177954	1394	-0.0591
AC129492.2	ENSG00000263427	1397	0.2965
OVCA2	ENSG00000262664	1404	0.3013
AC005005.3	ENSG00000273387	1410	0.3241
AC068733.2	ENSG00000270435	1418	0.1724
NOP10	ENSG00000182117	1418	0.0595
RPS21	ENSG00000171858	1418	0.01
C8orf48	ENSG00000164743	1420	0.2923
RPRM	ENSG00000177519	1425	0.2727
HEPN1	ENSG00000221932	1434	-0.4211
SH3BGRL3	ENSG00000142669	1437	0.1797
AC008735.1	ENSG00000267096	1438	0.4819
RANGRF	ENSG00000108961	1439	-0.0814
MAGEH1	ENSG00000187601	1440	0.355
PPDPF	ENSG00000125534	1442	0.2547
NME3	ENSG00000103024	1445	-0.0703
EID2	ENSG00000176396	1455	0.445
AC138932.1	ENSG00000258354	1459	0.2617
ZRSR1	ENSG00000212643	1470	0.2813
KCNE5	ENSG00000176076	1473	-0.0157
SST	ENSG00000157005	1483	-0.0528
HIST1H4E	ENSG00000276966	1487	-0.0317
LAGE3	ENSG00000196976	1489	-0.0976
ABHD16B	ENSG00000183260	1491	0.0897
BLOC1S4	ENSG00000186222	1491	0.4125
POLR2I	ENSG00000105258	1505	-0.1446
CHRM4	ENSG00000180720	1511	0.0545
H1-10	ENSG00000184897	1516	0.3601
AP002748.2	ENSG00000250105	1519	0.1628
ATOH7	ENSG00000179774	1519	0.0652
HES5	ENSG00000197921	1519	0.0587
BEX1	ENSG00000133169	1521	0.1783
GNG3	ENSG00000162188	1526	-0.0526
COX7A1	ENSG00000161281	1528	-0.2933
NT5C	ENSG00000125458	1533	0.055
HIST1H2BG	ENSG00000273802	1534	0.1271
COX1	ENSG00000198804	1542	-0.4657
GADD45G	ENSG00000130222	1544	0.1547
AC008622.1	ENSG00000269014	1546	0.2352
FAU	ENSG00000149806	1548	0.1161
C10orf103	ENSG00000227540	1559	0.5028
PAXX	ENSG00000148362	1563	-0.0344
TMEM203	ENSG00000187713	1567	0.4002
FTL	ENSG00000087086	1571	-0.2999
ID3	ENSG00000117318	1576	-0.2462
FKBP1C	ENSG00000198225	1579	0.1239
FKBPL	ENSG00000204315	1582	0.2706
CAVIN3	ENSG00000170955	1587	-0.0943
HBG1	ENSG00000213934	1589	0.1974
RRAGA	ENSG00000155876	1599	0.3824
OXLD1	ENSG00000204237	1600	-0.1513
TBCC	ENSG00000124659	1606	0.4221
CHCHD1	ENSG00000172586	1606	0.0692
DUSP23	ENSG00000158716	1612	-0.0256
H2AX	ENSG00000188486	1614	0.1921
AC127496.3	ENSG00000262313	1616	0.4468
RPP25L	ENSG00000164967	1619	-0.1427
HSPB1	ENSG00000106211	1623	-0.1658
GLTPD2	ENSG00000182327	1626	0.2678
RNASE1	ENSG00000129538	1628	-0.2625
MT1E	ENSG00000169715	1638	-0.4104
SAT2	ENSG00000141504	1643	0.0736
CTXN1	ENSG00000178531	1645	0.0268
S100A6	ENSG00000197956	1646	-0.288
AC006449.1	ENSG00000274996	1653	0.172
NKAPL	ENSG00000189134	1662	0.1578
HCFC1R1	ENSG00000103145	1662	-0.1242
BEX2	ENSG00000133134	1662	0.118
C5orf55	ENSG00000221990	1663	-0.0022
NEUROG1	ENSG00000181965	1683	0.1424
TMEM52	ENSG00000178821	1690	0.0976
AC078899.1	ENSG00000213985	1699	0.3551
MAGEF1	ENSG00000177383	1701	0.4714
KTI12	ENSG00000198841	1708	0.4258
MBLAC1	ENSG00000214309	1711	0.1511
SSNA1	ENSG00000176101	1711	-0.0166
ROMO1	ENSG00000125995	1713	-0.1305
RRS1	ENSG00000179041	1720	0.3953
MT1X	ENSG00000187193	1727	-0.3636
PCBP1	ENSG00000169564	1727	0.4906
TRIM39-RPP21; RPP21	ENSG00000241370	1754	0.1877
AURKAIP1	ENSG00000175756	1766	-0.1842
IFITM1	ENSG00000185885	1767	-0.3672
INKA1	ENSG00000185614	1770	0.2908
BEX3	ENSG00000166681	1770	0.1363
AC044839.2	ENSG00000255426	1773	-0.3797
CARTPT	ENSG00000164326	1774	-0.0187
PGBD3	ENSG00000257308	1779	0.4989
ANKRD36BL1	ENSG00000214262	1779	0.4355
TRAPPC1	ENSG00000170043	1779	0.1149
AIF1	ENSG00000204472	1805	-0.055
AC005544.1	ENSG00000264491	1810	0.3763
ND5	ENSG00000198786	1812	-0.453
TCIM	ENSG00000176907	1829	0.1034
PARD6A	ENSG00000102981	1829	-0.118
JUNB	ENSG00000171223	1830	-0.0851
TREX1	ENSG00000213689	1835	-0.3035
BORCS6	ENSG00000196544	1836	0.3215
CEBPB	ENSG00000172216	1839	-0.1723
SMIM30	ENSG00000214194	1843	-0.0808
C14orf128	ENSG00000258655	1848	-0.0651
HCST	ENSG00000126264	1849	-0.2161
FAM89B	ENSG00000176973	1850	0.3588
RSC1A1	ENSG00000215695	1854	0.5234
KCTD4	ENSG00000180332	1865	-0.16
EID2B	ENSG00000176401	1866	0.4195
C18orf18	ENSG00000264575	1875	0.3808
THAP11	ENSG00000168286	1876	0.4469
CUTA	ENSG00000112514	1876	0.0641
AC009113.2	ENSG00000260659	1886	-0.0029
AC079328.2	ENSG00000259627	1887	0.4003
ATP5ME	ENSG00000169020	1895	-0.3236
CLDND2	ENSG00000160318	1906	-0.313
MUSTN1	ENSG00000272573	1906	-0.4045
NDN	ENSG00000182636	1906	0.4019
ADM5	ENSG00000224420	1912	-0.1307
NOG	ENSG00000183691	1913	0.0983
EIF4EBP3	ENSG00000243056	1915	-0.3595
SOX15	ENSG00000129194	1917	0.1657
NAP1L5	ENSG00000177432	1917	0.1982
PSENEN	ENSG00000205155	1920	-0.1011
BANF1	ENSG00000175334	1922	0.2536
AF235103.1	ENSG00000255164	1924	0.4746
COX8A	ENSG00000176340	1924	-0.0959
TMEM147	ENSG00000105677	1927	0.0054
JUND	ENSG00000130522	1929	0.2178
METTL26	ENSG00000130731	1940	-0.1118
C16orf86	ENSG00000159761	1944	-0.0398
FAM50B	ENSG00000145945	1948	0.4237
ENHO	ENSG00000168913	1948	-0.4405
UBB	ENSG00000170315	1948	0.0618
AC012676.1	ENSG00000262712	1949	0.2803
MRPL51	ENSG00000111639	1956	-0.1231
RASD1	ENSG00000108551	1959	0.0427
TIMM13	ENSG00000099800	1962	0.1083
PYCARD	ENSG00000103490	1965	-0.0946
CORT	ENSG00000241563	1968	-0.0727
CD14	ENSG00000170458	1974	0.0249
TMEM141	ENSG00000244187	1974	-0.2798
TCEAL9	ENSG00000185222	1974	0.1159
YDJC	ENSG00000161179	1976	0.1451
C4orf48	ENSG00000243449	1978	0.0742
RNF181	ENSG00000168894	1984	-0.0669
CCL2	ENSG00000108691	1986	-0.141
KLHDC9	ENSG00000162755	1986	-0.2059
SDF2L1	ENSG00000128228	1998	-0.1434
C1QTNF5	ENSG00000223953	1999	-0.0844
TIMM8B	ENSG00000150779	1999	-0.1199
NUDT8	ENSG00000167799	2000	-0.2218
EXOSC4	ENSG00000178896	2001	0.1582
AC005921.2	ENSG00000262967	2002	0.3257
NR2C2AP	ENSG00000184162	2006	0.3038
NDUFAF8	ENSG00000224877	2006	-0.265
ANTKMT	ENSG00000103254	2010	-0.2176
MT3	ENSG00000087250	2015	-0.4291
AC026691.1	ENSG00000270021	2017	0.3256
UTP3	ENSG00000132467	2020	0.4301
RHOV	ENSG00000104140	2021	0.3708
TRAM1L1	ENSG00000174599	2023	0.393
RTL8B	ENSG00000212747	2030	0.4717
AL133445.3	ENSG00000287310	2031	0.4846
TNFRSF6B	ENSG00000243509	2033	-0.1189
MIEN1	ENSG00000141741	2037	-0.0157
LENG9	ENSG00000275183	2047	0.3668
AC021016.1	ENSG00000261338	2048	-0.4896
AC115090.1	ENSG00000282205	2051	0.3872
TUSC1	ENSG00000198680	2052	0.3581
AC100793.2	ENSG00000267042	2058	0.2756
SOX18	ENSG00000203883	2058	-0.1831
DOLK	ENSG00000175283	2074	0.3199
SOX3	ENSG00000134595	2085	0.1221
CRH	ENSG00000147571	2089	-0.0517
NPM3	ENSG00000107833	2089	0.1738
CLEC14A	ENSG00000176435	2094	-0.1661
AP002985.1	ENSG00000288538	2095	0.4122
MICOS13	ENSG00000174917	2096	-0.2452
RPL36AL	ENSG00000165502	2097	0.0766
TCEAL7	ENSG00000182916	2098	-0.0407
PCP2	ENSG00000174788	2109	-0.0266
DDIT4	ENSG00000168209	2113	0.1538
RNASEK	ENSG00000219200	2116	-0.0269
TMSB4X	ENSG00000205542	2118	0.231
GPR62	ENSG00000180929	2119	-0.0046
EVA1B	ENSG00000142694	2124	-0.1742
FNDC10	ENSG00000228594	2124	0.0822
TMSB4Y	ENSG00000154620	2126	0.1223
MDP1	ENSG00000213920	2128	-0.205
GADD45B	ENSG00000099860	2138	-0.2364
RPS15	ENSG00000115268	2138	0.1689
CHCHD10	ENSG00000250479	2139	-0.2783
BEX4	ENSG00000102409	2139	0.2651
MFSD3	ENSG00000167700	2144	-0.0544
ARL4D	ENSG00000175906	2145	0.3938
TMEM229A	ENSG00000234224	2147	-0.106
TMEM86B	ENSG00000180089	2147	0.14
CCDC96	ENSG00000173013	2153	0.2422
CDK2AP2	ENSG00000167797	2153	-0.0507
NPB	ENSG00000183979	2161	0.1282
PET100	ENSG00000229833	2164	-0.0804
MRFAP1L1	ENSG00000178988	2165	0.487
NUDT16L1	ENSG00000168101	2166	0.1199
AVP	ENSG00000101200	2169	-0.0056
HSP90AB3P	ENSG00000183199	2173	0.3897
C4orf39	ENSG00000250486	2175	0.4583
CHST14	ENSG00000169105	2175	0.2255
C10orf85	ENSG00000177234	2176	0.0742
TMEM208	ENSG00000168701	2176	-0.159
ASPRV1	ENSG00000244617	2177	0.2873
HSD17B8	ENSG00000204228	2177	-0.3076
ADRA2C	ENSG00000184160	2179	-0.0015
MED11	ENSG00000161920	2181	0.04
RPS28	ENSG00000233927	2183	0.1213
AC084018.3	ENSG00000286586	2194	0.2358
H2BC21	ENSG00000184678	2194	0.3278
TCEAL8	ENSG00000180964	2198	0.2016
MRPS26	ENSG00000125901	2199	0.2565
UQCRQ	ENSG00000164405	2218	-0.2525
UBL5	ENSG00000198258	2224	-0.2091
MRPS12	ENSG00000128626	2225	0.0376
FRAT2	ENSG00000181274	2233	0.397
AC010618.2	ENSG00000269161	2236	-0.0013
TOMM6	ENSG00000214736	2237	-0.0013
NHLRC1	ENSG00000187566	2238	0.3555
ZNF830	ENSG00000198783	2238	0.457
LINGO3	ENSG00000220008	2241	-0.0165
SEPHS2	ENSG00000179918	2244	0.4328
TCEAL1	ENSG00000172465	2250	0.0297
EMD	ENSG00000102119	2251	0.3803
AC011676.2	ENSG00000254019	2253	0.0316
C11orf68	ENSG00000175573	2253	0.2817
B4GAT1	ENSG00000174684	2256	0.0969
AC024909.1	ENSG00000274021	2257	0.143
MAGEE2	ENSG00000186675	2268	0.4752
LRRC10B	ENSG00000204950	2270	0.0275
H2AZ1	ENSG00000164032	2270	0.2473
BEX5	ENSG00000184515	2270	-0.0624
DUSP2	ENSG00000158050	2272	0.0383
OLIG1	ENSG00000184221	2273	-0.2545
CCDC184	ENSG00000177875	2283	0.3948
DRAP1	ENSG00000175550	2290	0.0608
KCNF1	ENSG00000162975	2292	0.0349
HSD17B1	ENSG00000108786	2293	0.4246
PHPT1	ENSG00000054148	2304	-0.0605
SELENOH	ENSG00000211450	2305	0.0186
DDX28	ENSG00000182810	2317	0.327
COX5B	ENSG00000135940	2322	-0.2995
ADM	ENSG00000148926	2325	0.0002
TIMM10	ENSG00000134809	2340	-0.1065
CAMK2N2	ENSG00000163888	2341	-0.0406
TTC9B	ENSG00000174521	2342	-0.1295
FZD9	ENSG00000188763	2343	-0.0003
H1-0	ENSG00000189060	2344	0.3728
HSPA6	ENSG00000173110	2355	-0.0378
CLEC11A	ENSG00000105472	2355	0.034
RPP25	ENSG00000178718	2355	0.1338
PSMB10	ENSG00000205220	2359	-0.3608
PSMB6	ENSG00000142507	2359	0.1453
CIAO2B	ENSG00000166595	2359	0.0683
RHOB	ENSG00000143878	2367	0.2269
RPL29	ENSG00000162244	2374	0.2374
PSMB4	ENSG00000159377	2378	0.2383
NAT14	ENSG00000090971	2381	0.0989
RPL10A	ENSG00000198755	2385	0.2429
RNF5	ENSG00000204308	2389	0.2928
COMTD1	ENSG00000165644	2390	0.2403
HINT2	ENSG00000137133	2395	-0.2921
MARCKSL1	ENSG00000175130	2395	0.4207
HES6	ENSG00000144485	2396	0.2411
CALHM6	ENSG00000188820	2402	-0.0588
HSPA1A	ENSG00000204389	2404	-0.0092
FJX1	ENSG00000179431	2406	0.3449
TMUB1	ENSG00000164897	2409	0.256
TRIAP1	ENSG00000170855	2421	0.2649
TUBB4B	ENSG00000188229	2421	0.1956
MRPL57	ENSG00000173141	2427	0.0116
METTL18	ENSG00000171806	2435	0.1428
NDUFB10	ENSG00000140990	2438	-0.1309
GABARAP	ENSG00000170296	2442	0.1927
FAM43B	ENSG00000183114	2448	0.1213
TRPT1	ENSG00000149743	2456	-0.1036
CCNO	ENSG00000152669	2457	-0.046
ALKBH7	ENSG00000125652	2457	0.1362
AL022162.1	ENSG00000287024	2461	0.3582
GPR6	ENSG00000146360	2463	0.0078
PPP1R14B	ENSG00000173457	2465	0.3316
AC068733.1	ENSG00000254443	2469	0.171
ZBTB12	ENSG00000204366	2474	0.4431
IFI27L2	ENSG00000119632	2475	-0.3825
KCNA3	ENSG00000177272	2476	0.476
C1orf122	ENSG00000197982	2476	-0.2911
C6orf47	ENSG00000204439	2481	0.4634
DXO	ENSG00000204348	2481	0.1196
GLUD2	ENSG00000182890	2485	-0.1735
NNAT	ENSG00000053438	2485	0.3251
CYC1	ENSG00000179091	2487	-0.0496
CDK5R2	ENSG00000171450	2490	0.083
WBP1	ENSG00000239779	2492	-0.1542
PNMT	ENSG00000141744	2495	-0.1002
TCEAL6	ENSG00000204071	2495	0.006
C1QL2	ENSG00000144119	2509	-0.1032
SOX2	ENSG00000181449	2512	0.1602
HSPA1B	ENSG00000204388	2517	0.007
MISP3	ENSG00000141854	2527	-0.1407
RAC3	ENSG00000169750	2527	0.247
IRF2BP1	ENSG00000170604	2534	0.4297
DNAJC30	ENSG00000176410	2536	0.1006
NAXE	ENSG00000163382	2538	-0.1806
NUDT18	ENSG00000275074	2546	-0.1623
RAB24	ENSG00000169228	2547	0.1352
CD248	ENSG00000174807	2551	0.205
NAP1L2	ENSG00000186462	2553	0.0839
ARHGDIG	ENSG00000242173	2561	-0.2488
CDKN1C	ENSG00000129757	2563	0.1972
CD52	ENSG00000169442	2566	-0.2201
ZFP36	ENSG00000128016	2566	-0.1577
HILPDA	ENSG00000135245	2570	0.3589
DCXR	ENSG00000169738	2574	-0.2945
APEX1	ENSG00000100823	2582	0.3781
HES1	ENSG00000114315	2585	0.128
C1orf133	ENSG00000203706	2592	-0.0999
AC007613.1	ENSG00000262420	2597	0.3617
RHBDL1	ENSG00000103269	2598	-0.1746
APRT	ENSG00000198931	2599	0.1645
CDKN2D	ENSG00000129355	2600	0.2612
PNMA1	ENSG00000176903	2602	0.539
BTBD6	ENSG00000184887	2604	0.2453
UBXN1	ENSG00000162191	2620	0.3454
CD68	ENSG00000129226	2621	0.1903
CRIP1	ENSG00000213145	2631	-0.3693
EMC9	ENSG00000100908	2633	0.0141
MRPL55	ENSG00000162910	2634	-0.0958
NPPA	ENSG00000175206	2637	-0.1343
POP5	ENSG00000167272	2639	0.1735
TSR3	ENSG00000007520	2639	0.1792
NRARP	ENSG00000198435	2641	0.099
RABAC1	ENSG00000105404	2641	0.0093
GPR27	ENSG00000170837	2642	0.418
AC027277.1	ENSG00000256013	2643	-0.0456
FRAT1	ENSG00000165879	2645	0.3861
STUB1	ENSG00000103266	2647	-0.0897
COX6A1	ENSG00000111775	2648	-0.1719
NAP1L3	ENSG00000186310	2649	0.3434
MESP1	ENSG00000166823	2650	-0.0878
PCGF1	ENSG00000115289	2653	0.2136
MRFAP1	ENSG00000179010	2655	0.3425
FOXQ1	ENSG00000164379	2661	0.0625
NEURL2	ENSG00000124257	2663	0.1663
NEUROG2	ENSG00000178403	2665	0.2127
C6orf120	ENSG00000185127	2667	0.4021
LTC4S	ENSG00000213316	2668	-0.1157
MGAT2	ENSG00000168282	2683	0.4428
HPS6	ENSG00000166189	2688	0.4106
BST2	ENSG00000130303	2692	-0.3723
GNG13	ENSG00000127588	2694	-0.0049
BRICD5	ENSG00000182685	2698	-0.0531
IER5L	ENSG00000188483	2710	0.2926
TMEM160	ENSG00000130748	2716	-0.2141
C3orf80	ENSG00000180044	2718	0.1363
EIF1B	ENSG00000114784	2718	0.3328
MOAP1	ENSG00000165943	2725	0.1662
SMIM29	ENSG00000186577	2728	-0.258
GJA4	ENSG00000187513	2749	-0.1271
ARL16	ENSG00000214087	2751	0.1829
ZCCHC3	ENSG00000247315	2752	0.4147
DPM2	ENSG00000136908	2756	0.2722
AC022506.1	ENSG00000285133	2769	-0.0646
EGR4	ENSG00000135625	2773	0.0065
ABHD11	ENSG00000106077	2774	-0.13
PYURF	ENSG00000145337	2779	0.3078
DND1	ENSG00000256453	2783	0.3114
RNF26	ENSG00000173456	2783	0.391
RPS2	ENSG00000140988	2784	0.2608
LST1	ENSG00000204482	2786	-0.3218
DCAF12L2	ENSG00000198354	2791	0.4599
GSPT2	ENSG00000189369	2791	0.4485
LY6H	ENSG00000176956	2798	0.0186
B3GALT6	ENSG00000176022	2805	0.3969
PSME1	ENSG00000092010	2805	-0.071
RPS16	ENSG00000105193	2813	0.186
ZNF768	ENSG00000169957	2818	0.4059
LIME1	ENSG00000203896	2821	-0.0154
NDUFB11	ENSG00000147123	2823	0.2321
RPL8	ENSG00000161016	2823	0.1985
ASCL1	ENSG00000139352	2840	0.1707
PGAM2	ENSG00000164708	2841	0.0015
PRAF2	ENSG00000243279	2842	0.3154
CITED2	ENSG00000164442	2842	0.4195
C1orf213	ENSG00000249087	2843	0.2829
INSM1	ENSG00000173404	2846	0.2563
AL355488.1	ENSG00000273373	2850	0.2945
ARL6IP4	ENSG00000182196	2854	-0.2235
AMIGO3	ENSG00000176020	2856	0.3679
INO80B	ENSG00000115274	2858	0.3131
JMJD8	ENSG00000161999	2859	0.2963
TIGD3	ENSG00000173825	2863	0.4014
GPX4	ENSG00000167468	2866	-0.1163
FUOM	ENSG00000148803	2868	-0.0589
PCDHGB8P	ENSG00000248449	2873	0.407
ARMCX6	ENSG00000198960	2884	0.36
CENPB	ENSG00000125817	2890	0.1245
TLX3	ENSG00000164438	2892	0.0226
SCO2	ENSG00000284194	2894	0.0945
B3GNT9	ENSG00000237172	2895	-0.0913
UBL4A	ENSG00000102178	2899	0.3954
MAB21L1	ENSG00000180660	2901	0.0959
FGFBP3	ENSG00000174721	2903	0.326
AC008522.1	ENSG00000279232	2906	0.4068
KCNA5	ENSG00000130037	2910	0.0899
SNAPC2	ENSG00000104976	2913	0.3642
GSTP1	ENSG00000084207	2915	0.1627
RPLP2	ENSG00000177600	2916	0.243
CRYGD	ENSG00000118231	2918	0.3062
SOX21	ENSG00000125285	2924	0.021
SLC25A11	ENSG00000108528	2924	0.1277
OTUD1	ENSG00000165312	2933	0.5011
MRPL17	ENSG00000158042	2956	0.0219
SOX17	ENSG00000164736	2958	-0.1359
PLPP6	ENSG00000205808	2965	0.492
POU3F1	ENSG00000185668	2965	0.2448
MT1F	ENSG00000198417	2968	-0.3427
NKX6-2	ENSG00000148826	2969	-0.312
SLC25A5	ENSG00000005022	2975	0.1066
FIBIN	ENSG00000176971	2976	-0.1109
RPS25	ENSG00000118181	2980	0.1663
AC138028.1	ENSG00000182376	2982	-0.0513
U2AF1L4	ENSG00000161265	2982	-0.0807
MRPL36	ENSG00000171421	2982	0.0846
HYI	ENSG00000178922	2987	0.2495
ATP6V1F	ENSG00000128524	2992	0.0642
SPIN2B	ENSG00000186787	2996	0.1334
RPS12	ENSG00000112306	2996	0.1309
TMEM179B	ENSG00000185475	2999	-0.1613
CEND1	ENSG00000184524	2999	-0.0342
CMTM5	ENSG00000166091	3000	-0.2703
OCEL1	ENSG00000099330	3007	-0.1091
IQCC	ENSG00000160051	3012	0.3519
ATF4	ENSG00000128272	3012	0.2942
NAA80	ENSG00000243477	3015	0.0539
C12orf57	ENSG00000111678	3026	0.1522
MARS2	ENSG00000247626	3027	0.5076
C17orf49	ENSG00000258315	3031	0.3214
TINF2	ENSG00000092330	3032	0.4318
COX7C	ENSG00000127184	3035	-0.1648
BX322557.2	ENSG00000286262	3036	0.4538
NDUFAF3	ENSG00000178057	3037	-0.0071
ADRB1	ENSG00000043591	3039	0.0231
UQCR10	ENSG00000184076	3045	-0.2009
NKX2-2	ENSG00000125820	3048	-0.1585
C1QA	ENSG00000173372	3051	-0.1663
SAT1	ENSG00000130066	3054	-0.4178
KCTD11	ENSG00000213859	3056	0.3563
HMGB2	ENSG00000164104	3057	0.1392
TMSB15A	ENSG00000158164	3058	0.2506
CENPBD1	ENSG00000177946	3060	0.5253
TCEAL5	ENSG00000204065	3060	0.1967
VGF	ENSG00000128564	3061	0.0121
ATP5F1D	ENSG00000099624	3080	-0.124
PUSL1	ENSG00000169972	3081	0.1873
TIMM8A	ENSG00000126953	3082	0.4267
MDK	ENSG00000110492	3082	0.1843
SIGMAR1	ENSG00000147955	3088	0.4283
ASPDH	ENSG00000204653	3091	-0.2461
THAP7	ENSG00000184436	3093	0.0408
DUSP1	ENSG00000120129	3100	0.0315
ATP5MC1	ENSG00000159199	3107	-0.1465
HSD17B10	ENSG00000072506	3113	0.214
AUP1	ENSG00000115307	3116	0.1354
ZNF524	ENSG00000171443	3117	-0.1325
FKBP2	ENSG00000173486	3130	-0.2062
GADD45A	ENSG00000116717	3134	0.1704
SDR39U1	ENSG00000100445	3140	0.2312
CFAP126	ENSG00000188931	3144	0.0465
GAS1	ENSG00000180447	3145	0.1568
ZCCHC12	ENSG00000174460	3145	0.1829
PRR18	ENSG00000176381	3149	-0.1593
SNAPIN	ENSG00000143553	3150	0.1107
GBX2	ENSG00000168505	3151	0.0479
PRELID1	ENSG00000169230	3151	0.0704
MAF1	ENSG00000179632	3151	0.355
FAM43A	ENSG00000185112	3155	0.1923
MFSD5	ENSG00000182544	3156	0.2662
SLC25A1	ENSG00000100075	3159	0.3523
ISLR	ENSG00000129009	3163	0.1509
IZUMO4	ENSG00000099840	3165	-0.3474
CKB	ENSG00000166165	3167	0.0887
S100A9	ENSG00000163220	3170	-0.205
TIMM10B	ENSG00000132286	3181	0.302
SAMD1	ENSG00000141858	3186	0.4375
CSKMT	ENSG00000214756	3188	0.3727
GPR3	ENSG00000181773	3193	0.0298
ACKR1	ENSG00000213088	3194	0.1024
SMPD2	ENSG00000135587	3196	-0.0601
CCN2	ENSG00000118523	3197	0.1225
LIPT2	ENSG00000175536	3206	0.3607
RPL7A	ENSG00000148303	3209	0.3202
SRSF2	ENSG00000161547	3219	0.4383
COPS6	ENSG00000168090	3219	0.2587
AL365181.3	ENSG00000272405	3222	0.1291
CCDC107	ENSG00000159884	3222	0.1695
CBR1	ENSG00000159228	3226	-0.2434
CCDC8	ENSG00000169515	3236	0.1177
RGS2	ENSG00000116741	3237	0.0867
NFKBIA	ENSG00000100906	3237	0.1863
UBE2M	ENSG00000130725	3243	-0.0261
TRH	ENSG00000170893	3248	0.1427
PGP	ENSG00000184207	3248	-0.0928
C17orf96	ENSG00000273604	3255	0.017
ZDHHC12	ENSG00000160446	3258	-0.0224
OLIG2	ENSG00000205927	3262	-0.1068
NEUROD6	ENSG00000164600	3262	0.3161
BHLHE22	ENSG00000180828	3263	0.2927
PCDHB6	ENSG00000113211	3266	0.4928
FZD10	ENSG00000111432	3282	0.085
MOSPD3	ENSG00000106330	3283	0.332
HAX1	ENSG00000143575	3287	0.003
FANCF	ENSG00000183161	3291	0.42
PCDHB10	ENSG00000120324	3295	0.5004
SOCS3	ENSG00000184557	3300	0.0164
ACD	ENSG00000102977	3304	0.3873
PIM3	ENSG00000198355	3305	0.3427
HSPE1	ENSG00000115541	3310	-0.1738
ARF5	ENSG00000004059	3315	0.1373
TNFSF13	ENSG00000161955	3317	-0.3658
HLA-B	ENSG00000234745	3317	-0.3549
FNDC4	ENSG00000115226	3318	0.2335
NUDT17	ENSG00000186364	3325	0.0401
RPS13	ENSG00000110700	3328	0.1769
MRPS24	ENSG00000062582	3336	0.0297
PLP2	ENSG00000102007	3338	0.2457
EEF1B2	ENSG00000114942	3344	0.2292
RPS11	ENSG00000142534	3344	0.2377
RARRES2	ENSG00000106538	3346	-0.1296
FAM241B	ENSG00000171224	3350	0.268
ISCA2	ENSG00000165898	3351	0.1714
PCDHB3	ENSG00000113205	3355	0.494
AC092111.1	ENSG00000275367	3358	0.2275
GRINA	ENSG00000178719	3360	0.2277
TIGD2	ENSG00000180346	3369	0.4018
DPH2	ENSG00000132768	3370	0.4058
NRM	ENSG00000137404	3374	0.3453
POLR2K	ENSG00000147669	3381	-0.0992
HLA-C	ENSG00000204525	3382	-0.3252
SLC10A3	ENSG00000126903	3385	0.2655
MAFB	ENSG00000204103	3389	0.3503
ZNF688	ENSG00000229809	3389	-0.1094
TSSC4	ENSG00000184281	3391	0.3197
RPLP1	ENSG00000137818	3392	0.1412
ROM1	ENSG00000149489	3395	-0.3866
C8orf82	ENSG00000213563	3400	0.343
FOS	ENSG00000170345	3405	-0.0324
JTB	ENSG00000143543	3406	-0.1448
PCDHB5	ENSG00000113209	3410	0.4663
PFN1	ENSG00000108518	3410	0.3028
UQCC3	ENSG00000204922	3414	-0.0163
STOML2	ENSG00000165283	3420	0.0972
RPUSD1	ENSG00000007376	3424	0.2846
IRF7	ENSG00000185507	3431	-0.1227
ARC	ENSG00000198576	3431	0.033
MTFP1	ENSG00000242114	3432	0.0539
NMB	ENSG00000197696	3435	-0.1858
POLE3	ENSG00000148229	3441	0.3392
AC012360.3	ENSG00000272994	3449	0.3107
IGIP	ENSG00000182700	3456	-0.4136
DLX2	ENSG00000115844	3463	0.1488
TOMM22	ENSG00000100216	3465	0.2697
KCNJ11	ENSG00000187486	3473	0.239
ZNRD2	ENSG00000173465	3483	0.2236
SOWAHA	ENSG00000198944	3485	-0.0385
FOXG1	ENSG00000176165	3491	0.4405
SERTAD3	ENSG00000167565	3492	0.1992
SRP14	ENSG00000140319	3492	0.2007
NPRL2	ENSG00000114388	3497	0.1763
TMEM251	ENSG00000153485	3513	0.3523
SLC50A1	ENSG00000169241	3514	0.0226
HSPB6	ENSG00000004776	3514	-0.2365
MAP10	ENSG00000212916	3516	0.4543
C17orf107	ENSG00000205710	3517	0.3078
RPS8	ENSG00000142937	3529	0.2257
APOC2	ENSG00000234906	3531	-0.2738
ZBTB22	ENSG00000236104	3537	0.4704
CHMP2A	ENSG00000130724	3540	0.0761
SP9	ENSG00000217236	3547	0.1559
CHAC1	ENSG00000128965	3551	0.2143
Z92544.1	ENSG00000261659	3554	0.5007
ZNF513	ENSG00000163795	3556	0.4279
GFER	ENSG00000127554	3557	0.3213
TXNDC17	ENSG00000129235	3557	0.0852
COA3	ENSG00000183978	3558	0.1058
ZBTB9	ENSG00000213588	3575	0.4937
C9orf37	ENSG00000203993	3575	0.1672
C7orf25	ENSG00000136197	3580	0.1898
DDAH2	ENSG00000213722	3580	0.3653
HDHD3	ENSG00000119431	3581	0.0845
TLCD1	ENSG00000160606	3588	-0.4409
AC010531.3	ENSG00000261592	3592	-0.0612
SCRN2	ENSG00000141295	3598	0.1304
APOE	ENSG00000130203	3603	-0.4303
HTRA2	ENSG00000115317	3608	0.3153
LY6G5B	ENSG00000240053	3610	0.2882
TUBA1B	ENSG00000123416	3616	0.1752
H2AFJ	ENSG00000246705	3620	-0.127
TMEM121	ENSG00000184986	3620	0.269
RASSF7	ENSG00000099849	3622	0.0153
MSMP	ENSG00000215183	3624	0.5531
HEXIM1	ENSG00000186834	3625	0.1227
PPP1R11	ENSG00000204619	3625	0.4557
PRR4; PRH1	ENSG00000111215	3627	-0.0151
GPAA1	ENSG00000197858	3627	0.1969
PSRC1	ENSG00000134222	3631	0.0814
MAGEE1	ENSG00000198934	3633	0.3004
PPP1R15A	ENSG00000087074	3638	0.315
GCHFR	ENSG00000137880	3641	-0.0426
METTL1	ENSG00000037897	3649	0.0253
PTRHD1	ENSG00000184924	3649	0.1225
IGFLR1	ENSG00000126246	3653	-0.1554
REX1BD	ENSG00000006015	3653	-0.063
ARHGDIA	ENSG00000141522	3658	0.3634
APLNR	ENSG00000134817	3659	0.1443
AP003680.1	ENSG00000268635	3660	0.4684
BBLN	ENSG00000171159	3660	-0.1364
RPS19BP1	ENSG00000187051	3669	-0.2319
PSMG3	ENSG00000157778	3674	0.048
P2RY11	ENSG00000244165	3680	0.3154
AC021534.1	ENSG00000266711	3681	0.1403
EGFL8	ENSG00000241404	3687	-0.1586
PRDX5	ENSG00000126432	3691	-0.1118
C2CD4C	ENSG00000183186	3703	0.2106
TPPP3	ENSG00000159713	3710	-0.2246
FAM174C	ENSG00000228300	3715	0.1207
RCE1	ENSG00000173653	3718	0.2923
LRRC73	ENSG00000204052	3718	0.0553
RILP	ENSG00000167705	3722	-0.2832
LAMTOR2	ENSG00000116586	3725	0.0985
TTC36	ENSG00000172425	3726	0.32
THOC6	ENSG00000131652	3729	0.2413
MPV17L2	ENSG00000254858	3731	0.0838
RPL12	ENSG00000197958	3733	0.1298
PCDHB7	ENSG00000113212	3740	0.4345
TMEM205	ENSG00000105518	3743	-0.2534
HIRIP3	ENSG00000149929	3745	0.3489
SFT2D3	ENSG00000173349	3746	0.3283
MFAP4	ENSG00000166482	3749	0.1045
ALYREF	ENSG00000183684	3752	0.2442
ADO	ENSG00000181915	3760	0.4917
CETN2	ENSG00000147400	3764	0.1595
TMEM42	ENSG00000169964	3767	-0.194
JAGN1	ENSG00000171135	3776	0.3078
FZD2	ENSG00000180340	3779	0.1847
ISYNA1	ENSG00000105655	3780	0.3367
EIF1	ENSG00000173812	3784	0.2383
PIP4P1	ENSG00000165782	3785	0.2932
ABT1	ENSG00000146109	3787	0.3681
TOR2A	ENSG00000160404	3790	0.4284
SLC35B2	ENSG00000157593	3795	0.3755
CCDC71	ENSG00000177352	3797	0.4287
TTC30B	ENSG00000196659	3799	0.2793
CXCR4	ENSG00000121966	3801	0.214
KRT8P12	ENSG00000229320	3802	0.2524
PCDHB4	ENSG00000081818	3806	0.3881
ATP6V0B	ENSG00000117410	3809	-0.079
AC135352.1	ENSG00000251468	3814	0.3712
TMEM35B	ENSG00000243749	3819	-0.2875
AC136297.1	ENSG00000287935	3819	-0.1452
CSTB	ENSG00000160213	3820	0.0015
CAMK2N1	ENSG00000162545	3820	-0.0236
EGR1	ENSG00000120738	3825	0.0128
ZNF784	ENSG00000179922	3826	0.3844
CCN1	ENSG00000142871	3829	0.0959
LRFN4	ENSG00000173621	3829	0.3902
TPI1	ENSG00000111669	3830	-0.0912
ALDOC	ENSG00000109107	3834	-0.2034
POU3F4	ENSG00000196767	3838	0.2298
ORMDL2	ENSG00000123353	3839	0.0745
SNRNP25	ENSG00000161981	3842	-0.22
MRPL9	ENSG00000143436	3850	0.3293
MRPS16	ENSG00000182180	3851	0.4433
DNPH1	ENSG00000112667	3853	-0.1723
RPL18	ENSG00000063177	3857	0.1931
GSTT2	ENSG00000099984	3858	-0.1636
RRAD	ENSG00000166592	3858	-0.0633
FZD7	ENSG00000155760	3859	0.2203
KLF2	ENSG00000127528	3860	-0.2175
AP001468.1	ENSG00000228404	3863	0.1622
GAPDH	ENSG00000111640	3863	0.0821
NAPRT	ENSG00000147813	3865	0.2006
RPL13	ENSG00000167526	3866	0.2367
CAPS	ENSG00000105519	3873	-0.0304
RFPL1	ENSG00000128250	3873	0.4046
PCDHB12	ENSG00000120328	3875	0.5238
ADRA2A	ENSG00000150594	3879	0.3555
TUBB2A	ENSG00000137267	3879	0.3628
GPR88	ENSG00000181656	3883	0.0258
KRT31	ENSG00000094796	3888	0.1907
TYROBP	ENSG00000011600	3895	-0.1868
SHISA4	ENSG00000198892	3908	-0.2699
PREB	ENSG00000138073	3911	0.3274
PDZD11	ENSG00000120509	3920	0.0602
COMMD3	ENSG00000148444	3921	0.1827
TOE1	ENSG00000132773	3922	0.4024
CBLN1	ENSG00000102924	3922	0.0528
FAM181B	ENSG00000182103	3925	0.1885
AC092338.1	ENSG00000260635	3927	0.2736
SAC3D1	ENSG00000168061	3928	0.3114
RFNG	ENSG00000169733	3930	0.2152
REEP4	ENSG00000168476	3932	0.1599
HBB	ENSG00000244734	3932	-0.2159
ZNF503	ENSG00000165655	3935	0.1467
TUFM	ENSG00000178952	3938	0.3271
C7orf40	ENSG00000232956	3939	0.1505
HSD3B7	ENSG00000099377	3941	0.0137
BBS10	ENSG00000179941	3942	0.3452
TMEM107	ENSG00000179029	3943	0.1592
SPEF1	ENSG00000101222	3945	-0.1939
FBXL6	ENSG00000182325	3946	0.1906
FBXL15	ENSG00000107872	3948	-0.0292
RPS27A	ENSG00000143947	3951	0.0926
TMA7	ENSG00000232112	3952	-0.1597
GPIHBP1	ENSG00000277494	3953	-0.1797
PSMB8	ENSG00000204264	3963	-0.4246
GJD2	ENSG00000159248	3967	0.1205
PCDHB15	ENSG00000113248	3971	0.4816
ARF6	ENSG00000165527	3973	0.509
CFD	ENSG00000197766	3978	-0.1108
NXT1	ENSG00000132661	3981	0.2873
OAZ1	ENSG00000104904	3982	-0.0781
FOXC1	ENSG00000054598	3983	0.096
ATP6V1G2	ENSG00000213760	3984	0.0371
PABPC5	ENSG00000174740	3990	0.294
SOWAHB	ENSG00000186212	3993	0.1699
SLC39A7	ENSG00000112473	3995	0.5092
DNAJC4	ENSG00000110011	4009	-0.1388
NANOS1	ENSG00000188613	4017	0.2677
BHLHA15	ENSG00000180535	4019	0.2774
FZD8	ENSG00000177283	4030	0.143
ZSWIM1	ENSG00000168612	4040	0.4021
ARL4C	ENSG00000188042	4041	0.46
TRIR	ENSG00000123144	4045	0.2611
ZWINT	ENSG00000122952	4047	0.1796
BLOC1S1	ENSG00000135441	4051	-0.2303
PDIA2	ENSG00000185615	4052	-0.0635
PNMA3	ENSG00000183837	4059	0.153
MCHR1	ENSG00000128285	4065	0.0242
KRTCAP2	ENSG00000163463	4068	-0.074
PEX12	ENSG00000108733	4069	0.4207
CIB1	ENSG00000185043	4073	-0.3484
ZNF579	ENSG00000218891	4075	0.4021
COQ10A	ENSG00000135469	4077	0.1393
WDR54	ENSG00000005448	4078	0.3277
FNDC9	ENSG00000172568	4080	0.0374
CDK5	ENSG00000164885	4083	0.0371
POLR1G	ENSG00000117877	4094	0.3106
FADD	ENSG00000168040	4095	0.3913
PCDHB2	ENSG00000112852	4098	0.5051
RPL35	ENSG00000136942	4102	0.0059
ARL4A	ENSG00000122644	4103	0.1286
SPIN4	ENSG00000186767	4105	0.4041
GADD45GIP1	ENSG00000179271	4105	-0.1051
MANF	ENSG00000145050	4107	0.2195
CSTF2T	ENSG00000177613	4110	0.5066
BTG2	ENSG00000159388	4112	0.0017
TSPYL4	ENSG00000187189	4112	0.5267
S100A1	ENSG00000160678	4114	-0.4047
RELL2	ENSG00000164620	4115	-0.0308
SLC7A4	ENSG00000099960	4123	0.0486
HIGD1B	ENSG00000131097	4124	-0.502
LYL1	ENSG00000104903	4129	-0.0692
LIN7B	ENSG00000104863	4137	-0.0874
AC004471.2	ENSG00000272682	4141	0.4693
CPTP	ENSG00000224051	4141	0.3981
SNAI2	ENSG00000019549	4143	0.2897
TXNIP	ENSG00000265972	4145	0.325
PPP1R3G	ENSG00000219607	4147	-0.2458
DRD1	ENSG00000184845	4147	0.0771
RAB34	ENSG00000109113	4149	-0.242
MRPL12	ENSG00000262814	4151	-0.0313
ARMCX1	ENSG00000126947	4154	0.3851
HLA-G	ENSG00000204632	4159	-0.2992
PFDN5	ENSG00000123349	4162	-0.0711
IRF2BPL	ENSG00000119669	4166	0.5047
LGALS1	ENSG00000100097	4167	-0.2783
GON7	ENSG00000170270	4172	0.1024
MRPL40	ENSG00000185608	4174	-0.0724
ENDOG	ENSG00000167136	4177	0.0958
TEKT2	ENSG00000092850	4182	0.2991
APH1A	ENSG00000117362	4182	0.3634
ZFPL1	ENSG00000162300	4189	0.3288
EDF1	ENSG00000107223	4190	0.1437
IER5	ENSG00000162783	4201	0.3575
HMGN2	ENSG00000198830	4203	0.2288
ZFP36L2	ENSG00000152518	4205	0.1502
PSME2	ENSG00000100911	4209	-0.257
TPBG	ENSG00000146242	4215	0.0864
PAQR4	ENSG00000162073	4215	0.2996
AL160006.1	ENSG00000258634	4216	0.4071
CHMP4A	ENSG00000254505	4216	-0.1517
WDR5B	ENSG00000196981	4217	0.3661
C15orf37	ENSG00000259642	4223	0.2336
CDC20	ENSG00000117399	4223	0.1658
RING1	ENSG00000204227	4223	0.388
RTP5	ENSG00000188011	4224	-0.0145
DDN	ENSG00000181418	4227	-0.0703
SPAG8	ENSG00000137098	4228	-0.0266
COA4	ENSG00000181924	4235	0.2841
C1orf56	ENSG00000143443	4236	0.3629
ZNF703	ENSG00000183779	4238	0.3519
GPS2	ENSG00000132522	4241	0.2587
FABP5	ENSG00000164687	4242	0.1988
UBQLN2	ENSG00000188021	4242	0.5816
CHST2	ENSG00000175040	4244	0.2366
RPL18A	ENSG00000105640	4244	0.213
ZNF511	ENSG00000198546	4249	0.0035
RIPPLY2	ENSG00000203877	4250	-0.125
TMED1	ENSG00000099203	4252	0.089
AMIGO2	ENSG00000139211	4253	0.294
CDK5R1	ENSG00000176749	4261	0.5273
RGS1	ENSG00000090104	4262	-0.1091
DNLZ	ENSG00000213221	4265	0.05
TCTA	ENSG00000145022	4270	-0.0228
MSX1	ENSG00000163132	4272	-0.0229
SLC35A4	ENSG00000176087	4273	0.3331
MFSD10	ENSG00000109736	4274	0.3089
FASTK	ENSG00000164896	4274	-0.0784
SLC2A4RG	ENSG00000125520	4275	-0.1238
TYMP	ENSG00000025708	4281	-0.1863
AC010468.1	ENSG00000249318	4281	-0.0615
VPS37D	ENSG00000176428	4282	0.3696
THTPA	ENSG00000259431	4284	0.1126
FXYD1	ENSG00000266964	4286	-0.4774
TUBA1A	ENSG00000167552	4286	0.3436
MRPL24	ENSG00000143314	4288	-0.1602
C5orf26	ENSG00000224032	4293	0.3197
TRAPPC14	ENSG00000146826	4304	0.4122
FBXW5	ENSG00000159069	4304	0.2214
AC124312.2	ENSG00000257647	4312	0.1334
C19orf53	ENSG00000104979	4318	-0.132
AL136376.1	ENSG00000230381	4320	0.1446
ENKD1	ENSG00000124074	4321	0.207
MRPL28	ENSG00000086504	4321	-0.0168
PIGW	ENSG00000277161	4324	0.3889
SFR1	ENSG00000156384	4328	0.1677
FEN1	ENSG00000168496	4328	0.2689
RDH5	ENSG00000135437	4339	0.1831
MEX3B	ENSG00000183496	4342	0.4411
MOGS	ENSG00000115275	4354	0.4708
FABP7	ENSG00000164434	4359	0.1827
RASL11A	ENSG00000122035	4363	-0.1799
SIX3	ENSG00000138083	4370	0.0971
RPL23A	ENSG00000198242	4375	0.1768
C1GALT1C1	ENSG00000171155	4381	0.152
LCAT	ENSG00000213398	4382	-0.0218
TIMP1	ENSG00000102265	4382	-0.1444
UBE2C	ENSG00000175063	4382	0.1707
CD63	ENSG00000135404	4385	-0.3011
AJM1	ENSG00000232434	4387	0.0908
TMED4	ENSG00000158604	4394	0.3929
LYPLA2	ENSG00000011009	4395	0.4121
TMEM262	ENSG00000187066	4397	-0.0733
VAMP2	ENSG00000220205	4398	0.1029
CREB3	ENSG00000107175	4402	0.1643
SERTAD1	ENSG00000197019	4404	-0.2971
ZNF22	ENSG00000165512	4404	0.3416
CBLN3	ENSG00000139899	4410	0.0204
PNRC1	ENSG00000146278	4410	0.3652
CHAD	ENSG00000136457	4411	-0.1167
ZNF669	ENSG00000188295	4411	0.4349
CYP26A1	ENSG00000095596	4411	0.2781
CATSPERZ	ENSG00000219435	4413	-0.1083
TRIM47	ENSG00000132481	4418	-0.2045
CDKN2AIP	ENSG00000168564	4430	0.4229
NHP2	ENSG00000145912	4432	0.1825
RPS18	ENSG00000231500	4437	0.139
TSPYL5	ENSG00000180543	4441	0.5552
UNCX	ENSG00000164853	4455	0.0617
REM2	ENSG00000139890	4457	0.2343
SMIM40; DAXX	ENSG00000204209	4459	0.4654
PYCR2	ENSG00000143811	4464	-0.0114
ASIC3	ENSG00000213199	4465	-0.0521
SIX5	ENSG00000177045	4468	0.1091
C1QC	ENSG00000159189	4478	-0.0451
USE1	ENSG00000053501	4484	-0.1781
SF3B4	ENSG00000143368	4487	0.4737
ZNF414	ENSG00000133250	4490	0.345
KRT10	ENSG00000186395	4498	-0.0266
IER2	ENSG00000160888	4501	0.1324
CASTOR1	ENSG00000239282	4506	-0.3304
LCNL1	ENSG00000214402	4507	-0.2134
PRRT2	ENSG00000167371	4511	0.3614
PCSK1N	ENSG00000102109	4515	-0.0506
RASL11B	ENSG00000128045	4519	0.2532
CLDN5	ENSG00000184113	4522	-0.2185
RPS6	ENSG00000137154	4522	0.1591
MIS12	ENSG00000167842	4530	0.2954
CD2BP2	ENSG00000169217	4536	0.4249
CYB5D1	ENSG00000182224	4537	0.5246
RPLP0	ENSG00000089157	4537	0.2767
METRN	ENSG00000103260	4538	-0.4218
MYD88	ENSG00000172936	4545	0.4254
GAMT	ENSG00000130005	4545	0.0172
CIART	ENSG00000159208	4551	-0.0282
C8orf58	ENSG00000241852	4552	0.2774
DBNDD2	ENSG00000244274	4554	-0.2031
DLX5	ENSG00000105880	4555	0.1442
SOX1	ENSG00000182968	4558	0.198
RPL19	ENSG00000108298	4558	0.2328
SMPD1	ENSG00000166311	4559	0.0867
LENG1	ENSG00000105617	4561	0.2466
TM7SF2	ENSG00000149809	4564	-0.0015
YIF1A	ENSG00000174851	4566	-0.0355
ARMCX2	ENSG00000184867	4570	0.3979
SRARP	ENSG00000183888	4572	-0.2826
TRMT10C	ENSG00000174173	4579	0.224
NPPC	ENSG00000163273	4588	-0.0184
SMDT1	ENSG00000183172	4594	0.0478
SNHG12	ENSG00000197989	4595	0.0158
RAMP2	ENSG00000131477	4595	0.0096
CKS1B	ENSG00000173207	4599	0.0912
TSEN34	ENSG00000170892	4599	0.3523
RANBP6	ENSG00000137040	4601	0.4759
YPEL3	ENSG00000090238	4602	0.0499
C10orf114	ENSG00000204682	4603	0.1321
SP8	ENSG00000164651	4608	0.2113
ANKRD37	ENSG00000186352	4608	0.0232
SURF2	ENSG00000148291	4609	0.0883
ZNF764	ENSG00000169951	4611	0.5043
SYNGR3	ENSG00000127561	4616	0.1298
AC012123.1	ENSG00000228835	4619	0.2933
ZMYND10	ENSG00000004838	4623	0.0025
MRPS17	ENSG00000239789	4624	0.2305
HLA-A	ENSG00000206503	4625	-0.2254
UROD	ENSG00000126088	4626	-0.1348
SOWAHC	ENSG00000198142	4627	0.4078
PPP1R3C	ENSG00000119938	4630	-0.2283
SOX12	ENSG00000177732	4630	0.4132
DPP7	ENSG00000176978	4632	-0.1858
HTR1A	ENSG00000178394	4634	0.3626
MRPL16	ENSG00000166902	4639	0.1032
FEZF2	ENSG00000153266	4644	0.3273
LRRC24	ENSG00000254402	4646	0.36
TMEM150A	ENSG00000168890	4650	0.1853
SNCG	ENSG00000173267	4660	-0.1871
AC133961.1	ENSG00000251009	4670	0.0055
PJA1	ENSG00000181191	4671	0.4868
ELOVL1	ENSG00000066322	4677	-0.1849
BCS1L	ENSG00000074582	4680	0.311
TREM2	ENSG00000095970	4681	-0.0757
VEGFB	ENSG00000173511	4681	-0.1488
C1orf35	ENSG00000143793	4686	0.2347
HLA-E	ENSG00000204592	4686	-0.2971
RPL27	ENSG00000131469	4687	0.0865
MRPS2	ENSG00000122140	4690	0.4199
KRT19	ENSG00000171345	4692	0.2312
PHF23	ENSG00000040633	4694	0.4466
TIMM17B	ENSG00000126768	4697	0.2512
AL358333.1	ENSG00000258854	4700	0.1311
MRPS7	ENSG00000125445	4703	0.081
TMEM60	ENSG00000135211	4707	0.2088
C6orf124	ENSG00000198221	4710	0.3483
TMEM176A	ENSG00000002933	4716	-0.291
TIMM29	ENSG00000142444	4725	0.4044
PRRT1	ENSG00000204314	4725	-0.0192
KBTBD7	ENSG00000120696	4736	0.4927
C1orf53	ENSG00000203724	4738	-0.1771
RAB13	ENSG00000143545	4742	-0.036
C1QTNF4	ENSG00000172247	4745	0.0261
NUDT22	ENSG00000149761	4746	-0.2641
MSTO1	ENSG00000125459	4747	0.397
LMF2	ENSG00000100258	4754	0.2958
GPSM3	ENSG00000213654	4758	-0.1568
SMIM15	ENSG00000188725	4765	0.42
ZNF576	ENSG00000124444	4766	0.0181
CCDC115	ENSG00000136710	4767	0.4769
TMEM151A	ENSG00000179292	4771	0.0502
TMEM115	ENSG00000126062	4772	0.4395
SPR	ENSG00000116096	4777	-0.0708
TESK1	ENSG00000107140	4780	0.35
AL109918.1	ENSG00000216775	4790	-0.0288
ACOT4	ENSG00000177465	4791	-0.1792
RTL5	ENSG00000242732	4792	0.4362
FIBP	ENSG00000172500	4792	0.2105
CCDC28B	ENSG00000160050	4793	0.2546
PAQR6	ENSG00000160781	4798	-0.3832
CCDC189	ENSG00000196118	4799	-0.0602
TOMM40L	ENSG00000158882	4808	0.4095
COASY	ENSG00000068120	4811	0.2723
PCDHB14	ENSG00000120327	4828	0.5442
ID4	ENSG00000172201	4828	0.1213
NDUFA1	ENSG00000125356	4831	-0.278
NSMCE3	ENSG00000185115	4834	0.3881
PPM1M	ENSG00000164088	4841	0.0272
RAMAC	ENSG00000169612	4848	0.2947
RRAS	ENSG00000126458	4852	-0.4351
TMEM74B	ENSG00000125895	4855	0.1545
YPEL4	ENSG00000166793	4858	0.0114
CHPF	ENSG00000123989	4862	0.2121
TLNRD1	ENSG00000140406	4866	0.3803
SOX4	ENSG00000124766	4869	0.3786
PSMC5	ENSG00000087191	4875	0.2245
C19orf71	ENSG00000183397	4877	0.2903
TEDC2	ENSG00000162062	4878	0.3339
ZNF408	ENSG00000175213	4883	0.4227
STK16	ENSG00000115661	4883	0.1244
POU3F2	ENSG00000184486	4885	0.3458
SLC32A1	ENSG00000101438	4887	0.1304
KLHDC8B	ENSG00000185909	4889	0.2122
PABPN1	ENSG00000100836	4897	0.3048
TNFSF9	ENSG00000125657	4899	0.0672
CHCHD2	ENSG00000106153	4904	0.0895
EIF3G	ENSG00000130811	4905	0.2574
IGFBP6	ENSG00000167779	4910	-0.1582
FOXJ1	ENSG00000129654	4913	0.0363
SURF1	ENSG00000148290	4919	-0.2799
LDHD	ENSG00000166816	4921	-0.2975
DLX1	ENSG00000144355	4938	0.1728
SYNGR2	ENSG00000108639	4947	-0.1539
C14orf119	ENSG00000179933	4952	0.1789
IFI30	ENSG00000216490	4956	-0.0957
FKBP11	ENSG00000134285	4957	-0.014
TMUB2	ENSG00000168591	4960	0.4872
PHLDA3	ENSG00000174307	4960	-0.0435
VPS28	ENSG00000160948	4963	0.2826
PRR13	ENSG00000205352	4968	-0.1274
PRXL2B	ENSG00000157870	4979	0.3316
ZNF747	ENSG00000169955	4981	0.483
PRDX2	ENSG00000167815	4981	0.1193
ZIC2	ENSG00000043355	4982	0.1158
DNAJB9	ENSG00000128590	4984	0.1557
SSR4	ENSG00000180879	4984	0.0055
JMJD4	ENSG00000081692	4987	0.3183
NOP16	ENSG00000048162	4990	0.2689
ARMCX5	ENSG00000125962	4992	0.4402
HYAL2	ENSG00000068001	4993	0.2786
MGP	ENSG00000111341	4994	-0.1815
PCDHB16	ENSG00000272674	5001	0.5321
MIF4GD	ENSG00000125457	5004	0.1425
BHLHE41	ENSG00000123095	5008	-0.0382
C1orf216	ENSG00000142686	5018	0.4083
RPS3A	ENSG00000145425	5019	0.1404
ZNF32	ENSG00000169740	5022	0.0714
CCR10	ENSG00000184451	5029	-0.1
CHCHD5	ENSG00000125611	5036	-0.1063
LRRC4	ENSG00000128594	5037	0.4093
TMED9	ENSG00000184840	5040	0.3638
ADPRS	ENSG00000116863	5041	0.4212
HRAS	ENSG00000174775	5046	0.0927
ARMCX3	ENSG00000102401	5047	0.447
GPANK1	ENSG00000204438	5056	0.2824
CDIPT	ENSG00000103502	5058	0.2779
MAZ	ENSG00000103495	5059	0.415
MSRB1	ENSG00000198736	5065	-0.1441
TMEM121B	ENSG00000183307	5071	0.4806
C14orf162	ENSG00000267909	5073	0.4781
PNMA8A	ENSG00000182013	5073	0.4573
TUBB	ENSG00000196230	5075	0.4162
RPS23	ENSG00000186468	5077	0.1704
ZGLP1	ENSG00000220201	5078	0.0958
TP53RK	ENSG00000172315	5080	0.3561
IMP4	ENSG00000136718	5091	0.1865
THYN1	ENSG00000151500	5092	0.1298
CDK3	ENSG00000250506	5094	0.1444
B3GALT1	ENSG00000172318	5094	0.4631
RPL11	ENSG00000142676	5094	0.2164
EXOC8	ENSG00000116903	5100	0.5796
APOC1	ENSG00000130208	5103	-0.3731
MID1IP1	ENSG00000165175	5106	-0.1506
NIP7	ENSG00000132603	5111	0.3795
MOCS3	ENSG00000124217	5112	0.5083
TPRG1L	ENSG00000158109	5113	0.0269
SHISA8	ENSG00000234965	5114	-0.0151
CDK9	ENSG00000136807	5114	0.3619
PLSCR3	ENSG00000187838	5116	0.3601
SNRPD2	ENSG00000125743	5116	0.0552
ZNF281	ENSG00000162702	5117	0.5152
CSNK2B	ENSG00000204435	5117	0.3823
ALKBH6	ENSG00000239382	5120	-0.1598
IMPDH2	ENSG00000178035	5123	0.3867
MTX1	ENSG00000173171	5126	0.1403
RPL39	ENSG00000198918	5127	-0.0454
ANKRD34A	ENSG00000272031	5135	0.23
PRR35	ENSG00000161992	5136	0.0018
KLHL17	ENSG00000187961	5136	0.3926
VKORC1	ENSG00000167397	5139	0.2279
EMC4	ENSG00000128463	5144	0.1608
POLR2G	ENSG00000168002	5146	0.2249
DDIT3	ENSG00000175197	5150	-0.2866
SPRY2	ENSG00000136158	5151	0.1006
MYL6	ENSG00000092841	5151	-0.0387
ATRAID	ENSG00000138085	5152	-0.0915
YIPF3	ENSG00000137207	5154	0.425
MRPL52	ENSG00000172590	5159	-0.1208
SNHG32	ENSG00000204387	5159	0.1677
EXOSC6	ENSG00000223496	5163	0.3905
SSTR1	ENSG00000139874	5164	0.1216
HLA-DRA	ENSG00000204287	5169	-0.1472
CCDC24	ENSG00000159214	5170	0.0328
POLR2L	ENSG00000177700	5174	-0.1504
CPLX3	ENSG00000213578	5176	-0.1102
GALE	ENSG00000117308	5183	0.3884
DTX3	ENSG00000178498	5183	0.4722
IFRD2	ENSG00000214706	5187	0.0992
MRPL49	ENSG00000149792	5189	0.3829
S1PR5	ENSG00000180739	5190	-0.1524
DUSP28	ENSG00000188542	5203	0.0189
MLST8	ENSG00000167965	5206	0.1033
SOX8	ENSG00000005513	5210	0.0141
RNF167	ENSG00000108523	5215	0.0469
JOSD2	ENSG00000161677	5223	-0.1803
HDDC3	ENSG00000184508	5229	-0.1081
PRADC1	ENSG00000135617	5230	-0.2508
ATF5	ENSG00000169136	5234	0.303
KBTBD6	ENSG00000165572	5234	0.4897
SLC25A39	ENSG00000013306	5246	0.2319
NEU1	ENSG00000204386	5247	0.1549
MRGBP	ENSG00000101189	5257	0.3846
IRF2BP2	ENSG00000168264	5257	0.4752
YRDC	ENSG00000196449	5264	0.2677
HSF4	ENSG00000102878	5265	-0.0419
CISD3	ENSG00000277972	5265	-0.3136
DUSP6	ENSG00000139318	5267	0.1218
ZBTB6	ENSG00000186130	5268	0.4286
SLITRK1	ENSG00000178235	5270	0.4061
B3GNT4	ENSG00000176383	5272	0.1609
PBDC1	ENSG00000102390	5275	0.3002
LPAR2	ENSG00000064547	5276	0.3634
PIM1	ENSG00000137193	5277	0.3866
LIMD2	ENSG00000136490	5285	0.3945
POU3F3	ENSG00000198914	5288	0.3806
PNMA5	ENSG00000198883	5293	0.1133
NUDT10	ENSG00000122824	5295	0.4689
PPP1R14A	ENSG00000167641	5296	-0.3372
DHRS13	ENSG00000167536	5299	0.3668
IRF9	ENSG00000213928	5301	-0.2723
PET117	ENSG00000232838	5307	0.4127
MARCHF9	ENSG00000139266	5309	0.4409
TMEM106C	ENSG00000134291	5310	0.2779
HRH3	ENSG00000101180	5319	-0.0617
ACTC1	ENSG00000159251	5320	0.0076
MEPCE	ENSG00000146834	5329	0.4412
RPL36A	ENSG00000241343	5332	0.1124
RPL22L1	ENSG00000163584	5334	0.0256
TIAF1	ENSG00000221995	5337	0.2407
PLD6	ENSG00000179598	5339	0.3859
EVI2A	ENSG00000126860	5340	-0.198
NEFM	ENSG00000104722	5341	0.1283
SPATA2L	ENSG00000158792	5349	0.107
RHEBL1	ENSG00000167550	5350	-0.0542
FOLR2	ENSG00000165457	5350	0.0853
MRPL27	ENSG00000108826	5351	-0.0942
C1orf74	ENSG00000162757	5352	0.1896
TTC32	ENSG00000183891	5353	-0.018
NDUFA6	ENSG00000184983	5359	0.0134
SHMT2	ENSG00000182199	5363	0.2326
C17orf58	ENSG00000186665	5371	0.4305
DDX41	ENSG00000183258	5385	0.3939
MRPL20	ENSG00000242485	5385	-0.0858
TNFRSF25	ENSG00000215788	5390	0.0456
TIGD5	ENSG00000179886	5394	0.4394
SOX9	ENSG00000125398	5397	0.1687
KRT17	ENSG00000128422	5401	-0.2061
CYB5R1	ENSG00000159348	5403	0.0265
CENPX	ENSG00000169689	5406	0.0192
TMEM129	ENSG00000168936	5407	0.0571
MRPL2	ENSG00000112651	5410	-0.0683
CTSF	ENSG00000174080	5416	-0.0726
ARSA	ENSG00000100299	5420	0.0564
SCG2	ENSG00000171951	5422	0.0018
BAMBI	ENSG00000095739	5423	-0.2456
GFUS	ENSG00000104522	5431	0.2604
SRM	ENSG00000116649	5437	0.239
PTMS	ENSG00000159335	5437	0.1963
ALKBH2	ENSG00000189046	5444	0.2892
BTBD17	ENSG00000204347	5453	-0.1115
ATP5MC3	ENSG00000154518	5453	-0.1061
PHB2	ENSG00000215021	5454	0.3222
B3GNT7	ENSG00000156966	5455	-0.096
OGFOD2	ENSG00000111325	5464	0.0735
EIF5A	ENSG00000132507	5465	0.3198
FCER1G	ENSG00000158869	5466	-0.109
CDT1	ENSG00000167513	5470	0.1864
PBX2	ENSG00000204304	5470	0.4137
ZSCAN16	ENSG00000196812	5474	0.3197
PPM1J	ENSG00000155367	5484	0.0002
HEY1	ENSG00000164683	5487	0.2568
DLX6	ENSG00000006377	5488	0.1192
CPLANE2	ENSG00000132881	5492	0.1116
PABIR1	ENSG00000187866	5502	0.3938
SYNE4	ENSG00000181392	5507	-0.1208
CKS2	ENSG00000123975	5509	0.1401
TARBP2	ENSG00000139546	5511	0.241
ALG2	ENSG00000119523	5518	0.3879
TRMT2A	ENSG00000099899	5518	0.2654
PSMC3IP	ENSG00000131470	5522	0.3569
PAF1	ENSG00000006712	5526	0.3845
RPL13A	ENSG00000142541	5548	0.2578
CITED1	ENSG00000125931	5550	-0.0413
TUBG1	ENSG00000131462	5556	0.3557
GPRASP2; ARMCX5-GPRASP2	ENSG00000158301	5558	0.4233
AMIGO1	ENSG00000181754	5561	0.3001
BTG1	ENSG00000133639	5569	0.2503
IRX1	ENSG00000170549	5572	0.0781
STBD1	ENSG00000118804	5574	-0.0331
RWDD2A	ENSG00000013392	5579	0.2269
C4orf46	ENSG00000205208	5581	0.3685
NOL3	ENSG00000140939	5582	-0.1805
ZNF285B	ENSG00000176761	5587	0.4371
GPR12	ENSG00000132975	5587	0.423
ANKRD49	ENSG00000168876	5600	0.3747
GLMP	ENSG00000198715	5601	0.136
GNB2	ENSG00000172354	5608	0.3608
G6PC3	ENSG00000141349	5610	-0.0372
AC004801.3	ENSG00000257955	5612	0.113
PLK3	ENSG00000173846	5614	0.4205
CALHM2	ENSG00000138172	5617	0.0877
ID2	ENSG00000115738	5617	0.308
RPL24	ENSG00000114391	5628	0.1351
KLF4	ENSG00000136826	5631	-0.1622
EIF1AD	ENSG00000175376	5632	0.3621
AP000350.6	ENSG00000273295	5637	-0.1428
DBI	ENSG00000155368	5640	-0.3704
RAN	ENSG00000132341	5642	0.3191
RPUSD2	ENSG00000166133	5651	0.425
PPAN	ENSG00000130810	5651	0.4609
RTL6	ENSG00000188636	5651	0.5226
RPS7	ENSG00000171863	5661	0.0508
HSPA1L	ENSG00000204390	5665	0.2585
GPR22	ENSG00000172209	5667	0.2746
INHBB	ENSG00000163083	5668	0.1976
KCNRG	ENSG00000198553	5669	0.4055
PRR36	ENSG00000183248	5672	0.3983
FAM187A	ENSG00000214447	5679	0.1837
PRR14	ENSG00000156858	5697	0.4066
RPL26	ENSG00000161970	5698	0.1457
NPAS4	ENSG00000174576	5704	-0.0205
CFL2	ENSG00000165410	5711	0.0448
TRADD	ENSG00000102871	5725	-0.1801
MEA1	ENSG00000124733	5726	0.1476
ECM1	ENSG00000143369	5728	0.05
GHDC	ENSG00000167925	5734	0.0339
ZNF358	ENSG00000198816	5734	0.0658
KLHL9	ENSG00000198642	5740	0.4261
HSPA8	ENSG00000109971	5742	0.3701
TTC30A	ENSG00000197557	5744	0.3929
DIRAS3	ENSG00000162595	5746	0.1151
PCDH8	ENSG00000136099	5753	0.2623
TOB1	ENSG00000141232	5756	0.1553
BARHL2	ENSG00000143032	5764	0.0486
UBC	ENSG00000150991	5765	0.33
SNX22	ENSG00000157734	5767	-0.2461
RGS16	ENSG00000143333	5767	-0.0083
NEFL	ENSG00000277586	5767	0.0821
NHLH1	ENSG00000171786	5776	0.1821
AL591845.1	ENSG00000286379	5777	0.1032
TAX1BP3	ENSG00000213977	5785	0.3627
ZNF319	ENSG00000166188	5786	0.5026
POLR2J	ENSG00000005075	5790	-0.1051
NDUFB1	ENSG00000183648	5796	-0.2694
CD24	ENSG00000272398	5797	0.4202
NOP56	ENSG00000101361	5801	0.4491
SLC27A3	ENSG00000143554	5804	0.293
AC015813.1	ENSG00000264112	5812	-0.0475
PCOLCE	ENSG00000106333	5813	0.0916
NDUFA4L2	ENSG00000185633	5813	-0.3491
UBA52	ENSG00000221983	5821	0.2301
EGR3	ENSG00000179388	5822	0.0833
WDR24	ENSG00000127580	5823	0.3886
MAPK7	ENSG00000166484	5824	0.4668
IDH3B	ENSG00000101365	5825	0.3088
RPSA	ENSG00000168028	5827	0.1898
NGB	ENSG00000165553	5830	-0.1059
PCDH20	ENSG00000280165	5838	0.0585
NAT9	ENSG00000109065	5839	0.3729
PIM2	ENSG00000102096	5843	0.1271
DGCR6L	ENSG00000128185	5843	-0.0102
CHRAC1	ENSG00000104472	5844	0.2795
TIMP4	ENSG00000157150	5845	-0.0442
TMEM240	ENSG00000205090	5847	0.3106
SMG8	ENSG00000167447	5848	0.4837
LY6E	ENSG00000160932	5851	-0.0832
REPIN1	ENSG00000214022	5856	0.3455
NAA10	ENSG00000102030	5856	0.0558
SCAND1	ENSG00000171222	5856	0.0989
ACY1	ENSG00000243989	5858	-0.0666
ZBTB3	ENSG00000185670	5866	0.4474
ELOB	ENSG00000103363	5867	-0.0943
AURKB	ENSG00000178999	5868	0.1716
CNPY4	ENSG00000166997	5875	0.294
PCED1A	ENSG00000132635	5877	0.162
ICAM3	ENSG00000076662	5886	-0.2014
BHLHE40	ENSG00000134107	5887	0.0005
MED8	ENSG00000159479	5892	0.3806
SAMD10	ENSG00000130590	5893	0.443
ZXDB	ENSG00000198455	5894	0.5476
DMRTA2	ENSG00000142700	5894	0.1443
MRPL54	ENSG00000183617	5894	-0.2272
KCNS2	ENSG00000156486	5896	0.1116
GTF2H4	ENSG00000213780	5900	0.4482
ZNF691	ENSG00000164011	5905	0.3606
RPL23	ENSG00000125691	5905	0.1742
AMT	ENSG00000145020	5908	-0.0477
HNRNPH2	ENSG00000126945	5912	0.4795
CALR	ENSG00000179218	5912	0.3494
ROGDI	ENSG00000067836	5913	0.0917
SCRT1	ENSG00000261678	5918	0.2155
MAGIX	ENSG00000269313	5920	-0.0788
OR2L13	ENSG00000196071	5920	0.098
UNC119	ENSG00000109103	5924	0.3611
RCOR2	ENSG00000167771	5935	0.315
UBALD2	ENSG00000185262	5951	0.3662
FAM98C	ENSG00000130244	5954	-0.1006
ENTPD2	ENSG00000054179	5955	-0.1392
MIEF2	ENSG00000177427	5956	0.4472
RDH14	ENSG00000240857	5957	0.3736
SLC16A8	ENSG00000100156	5960	0.0248
ALDH1B1	ENSG00000137124	5960	0.4477
RFLNB	ENSG00000183688	5962	0.2757
CXXC1	ENSG00000154832	5962	0.4402
SLC25A6	ENSG00000169100	5962	0.3331
FDX1L	ENSG00000267673	5971	-0.176
TMCO6	ENSG00000113119	5974	0.3209
CEP19	ENSG00000174007	5974	0.4524
C9orf45	ENSG00000236901	5984	0.3909
NDUFB7	ENSG00000099795	5989	-0.1846
CCDC74A	ENSG00000163040	5992	0.1795
TNNI3	ENSG00000129991	6007	-0.1959
CDK2	ENSG00000123374	6009	0.1839
POLR1H	ENSG00000066379	6011	0.2463
ZNHIT1	ENSG00000106400	6026	-0.1707
FOXF2	ENSG00000137273	6028	0.2211
NDUFS8	ENSG00000110717	6028	-0.0632
LRATD2	ENSG00000168672	6036	0.3426
AC008443.1	ENSG00000247049	6040	0.1471
TMEM199	ENSG00000244045	6042	0.4758
XBP1	ENSG00000100219	6043	0.1729
AAMP	ENSG00000127837	6050	0.4243
ERAL1	ENSG00000132591	6052	0.4495
PHF1	ENSG00000112511	6055	0.2742
SERINC4	ENSG00000184716	6060	0.0244
DNAJC19	ENSG00000205981	6066	-0.206
TRIP6	ENSG00000087077	6068	-0.0713
RHOT2	ENSG00000140983	6070	0.2386
EIF6	ENSG00000242372	6079	0.3329
UFC1	ENSG00000143222	6081	0.1918
SELENOW	ENSG00000178980	6102	-0.3003
EIF2B4	ENSG00000115211	6106	0.3533
FANCG	ENSG00000221829	6108	0.3353
PLPP5	ENSG00000147535	6114	0.4346
MAT2A	ENSG00000168906	6114	0.3439
FAM136A	ENSG00000035141	6116	0.4271
MFAP2	ENSG00000117122	6131	0.2199
MARCKS	ENSG00000277443	6131	0.3731
ASGR1	ENSG00000141505	6134	0.34
IFI6	ENSG00000126709	6135	-0.2739
UBALD1	ENSG00000153443	6145	0.0959
VPS25	ENSG00000131475	6151	0.263
RNF112	ENSG00000128482	6152	0.407
PLK2	ENSG00000145632	6158	0.4072
LIN37	ENSG00000267796	6159	0.2556
DHPS	ENSG00000095059	6164	0.4267
MLX	ENSG00000108788	6168	0.4327
TMEM167B	ENSG00000215717	6171	0.4878
EFNB3	ENSG00000108947	6171	0.4473
C6orf136	ENSG00000204564	6172	-0.0088
TSPYL2	ENSG00000184205	6174	-0.0365
NDUFB4	ENSG00000065518	6180	-0.0846
EIF4A1	ENSG00000161960	6183	0.4291
SLC10A4	ENSG00000145248	6184	0.0443
SPCS1	ENSG00000114902	6194	-0.0408
POLD4	ENSG00000175482	6201	-0.284
LYSMD1	ENSG00000163155	6201	0.4546
GIMAP7	ENSG00000179144	6202	-0.3212
RABGGTA	ENSG00000100949	6202	0.3413
GAS2L1	ENSG00000185340	6204	-0.1219
SRPRA	ENSG00000182934	6207	0.1918
CNPPD1	ENSG00000115649	6210	0.4478
CRABP2	ENSG00000143320	6211	0.0675
HDAC10	ENSG00000100429	6223	0.147
PDHB	ENSG00000168291	6228	0.1553
KCTD12	ENSG00000178695	6231	0.3761
CD320	ENSG00000167775	6232	0.119
HSBP1L1	ENSG00000226742	6241	-0.2255
NEUROD2	ENSG00000171532	6242	0.3859
TAF10	ENSG00000166337	6246	-0.1418
CCDC103	ENSG00000167131	6249	0.2056
CORO1A	ENSG00000102879	6250	0.2544
NUBP2	ENSG00000095906	6255	0.1858
TMEM69	ENSG00000159596	6256	0.4344
RAB39B	ENSG00000155961	6257	0.5304
DNASE2	ENSG00000105612	6258	0.0288
S100A16	ENSG00000188643	6260	-0.45
NDUFB8	ENSG00000166136	6261	-0.228
PDCD5	ENSG00000105185	6264	0.1767
ATP6V0C	ENSG00000185883	6267	0.1197
USP21	ENSG00000143258	6274	0.497
CNPY2	ENSG00000257727	6278	0.1565
DLK2	ENSG00000171462	6281	0.3928
CBX4	ENSG00000141582	6285	0.486
PCBD1	ENSG00000166228	6286	-0.1481
BAG5	ENSG00000166170	6288	0.5436
ALDOA	ENSG00000149925	6294	-0.0712
CDPF1	ENSG00000205643	6301	0.3458
NUPR1	ENSG00000176046	6301	-0.2758
IRF3	ENSG00000126456	6307	-0.0997
RHOC	ENSG00000155366	6308	-0.3927
P2RY1	ENSG00000169860	6309	0.0842
NME2	ENSG00000243678	6310	0.0847
NSUN5	ENSG00000130305	6311	0.3483
HMG20B	ENSG00000064961	6312	0.065
STX10	ENSG00000104915	6326	0.1401
GNRHR2	ENSG00000211451	6329	0.5045
C9orf40	ENSG00000135045	6330	0.4355
CIDEB	ENSG00000136305	6335	0.5191
CKMT1A	ENSG00000223572	6337	-0.1013
C16orf53	ENSG00000280789	6338	0.2746
CHPF2	ENSG00000033100	6339	0.3129
AC135050.1	ENSG00000232748	6344	0.4345
RPL9	ENSG00000163682	6345	-0.0821
RBIS	ENSG00000176731	6374	-0.1501
TGFB1I1	ENSG00000140682	6376	0.1126
DUS3L	ENSG00000141994	6394	0.337
HAPLN2	ENSG00000132702	6395	-0.227
CXCL16	ENSG00000161921	6396	-0.2634
WNT10B	ENSG00000169884	6396	-0.002
ANAPC15	ENSG00000110200	6403	-0.0649
FGF17	ENSG00000158815	6412	0.0171
PIFO	ENSG00000173947	6414	-0.0506
DCTPP1	ENSG00000179958	6416	0.2933
RPL35A	ENSG00000182899	6421	0.1349
SRSF1	ENSG00000136450	6428	0.4113
IFIT5	ENSG00000152778	6430	0.3847
NAB2	ENSG00000166886	6434	0.4028
PRR3	ENSG00000204576	6444	0.514
LRRTM2	ENSG00000146006	6448	0.4806
MRPL38	ENSG00000204316	6450	0.1116
SCAMP3	ENSG00000116521	6452	0.4357
INTS5	ENSG00000185085	6455	0.4766
MYCN	ENSG00000134323	6458	0.4259
NSUN5B	ENSG00000223705	6466	0.0341
TRAPPC2L	ENSG00000167515	6467	-0.077
FGL2	ENSG00000127951	6480	0.0469
GPRIN2	ENSG00000204175	6487	0.3803
HSPA5	ENSG00000044574	6491	0.2935
YIPF2	ENSG00000130733	6497	0.236
SMIM43	ENSG00000164112	6498	-0.0011
CDCA3	ENSG00000111665	6500	0.1763
TMEM216	ENSG00000187049	6504	0.1199
FST	ENSG00000134363	6509	0.1481
APBB3	ENSG00000113108	6514	0.2168
FAM50A	ENSG00000071859	6514	0.2405
PAFAH1B3	ENSG00000079462	6514	0.353
OXA1L	ENSG00000155463	6521	0.4437
PARP3	ENSG00000041880	6523	-0.0912
S100A4	ENSG00000196154	6524	-0.3798
NDUFA3	ENSG00000170906	6530	-0.2262
CZIB	ENSG00000162384	6536	0.1972
TM9SF1	ENSG00000100926	6539	0.3128
TIMM22	ENSG00000177370	6543	0.4444
CPXM1	ENSG00000088882	6554	0.2639
C9orf116	ENSG00000160345	6554	-0.0391
GDI1	ENSG00000203879	6555	0.5032
RECQL4	ENSG00000160957	6558	0.2759
ORMDL3	ENSG00000172057	6561	0.4806
PYCR3	ENSG00000104524	6564	0.0662
C10orf82	ENSG00000165863	6569	0.2627
HYAL3	ENSG00000186792	6575	0.0519
NUDT11	ENSG00000196368	6582	0.4278
GIMAP4	ENSG00000133574	6585	-0.1847
SRXN1	ENSG00000271303	6586	0.0893
BRF2	ENSG00000104221	6594	0.4041
AC008403.1	ENSG00000268465	6595	0.197
RIN1	ENSG00000174791	6600	-0.0834
CYCS	ENSG00000172115	6605	0.1029
S100B	ENSG00000160307	6605	-0.3931
SLC22A17	ENSG00000092096	6607	0.1099
LYNX1	ENSG00000180155	6614	0.0013
PNRC2	ENSG00000189266	6624	0.2791
RBM15B	ENSG00000259956	6624	0.5044
SLC26A10	ENSG00000135502	6625	0.4316
HNRNPAB	ENSG00000197451	6631	0.3914
PTGDS	ENSG00000107317	6651	-0.3435
THAP1	ENSG00000131931	6652	0.3891
ACOT1	ENSG00000184227	6654	-0.1862
PTMA	ENSG00000187514	6657	0.2839
B4GALT3	ENSG00000158850	6659	0.4707
TRIM28	ENSG00000130726	6659	0.4402
PNPLA2	ENSG00000177666	6660	0.0478
C18orf21	ENSG00000141428	6662	0.2855
FGF11	ENSG00000161958	6665	0.1821
FAM32A	ENSG00000105058	6667	0.3821
PRICKLE4	ENSG00000278224	6671	0.1283
LSM10	ENSG00000181817	6671	-0.043
TIGD1	ENSG00000221944	6675	0.3806
GPX7	ENSG00000116157	6681	0.2745
TPP1	ENSG00000166340	6681	-0.0756
C19orf29OS	ENSG00000226800	6684	0.4972
SELENOS	ENSG00000131871	6684	0.2548
BCKDK	ENSG00000103507	6685	0.337
C21orf30	ENSG00000160233	6687	0.4258
RFX5	ENSG00000143390	6687	0.2449
TRAPPC4	ENSG00000196655	6692	0.361
EIF4A2	ENSG00000156976	6693	0.3351
LAMTOR5	ENSG00000134248	6694	0.042
MED10	ENSG00000133398	6698	0.2871
EN2	ENSG00000164778	6703	0.0602
PSMA7	ENSG00000101182	6708	0.2688
RBM3	ENSG00000102317	6714	0.3802
NPDC1	ENSG00000107281	6717	0.1444
TRIM52	ENSG00000183718	6723	0.3049
USF1	ENSG00000158773	6727	0.4487
CLDN15	ENSG00000106404	6729	0.2304
SOX7	ENSG00000171056	6744	0.3478
RASL10A	ENSG00000100276	6747	-0.0439
RPUSD3	ENSG00000156990	6754	0.0557
REEP6	ENSG00000115255	6762	-0.1631
EOMES	ENSG00000163508	6763	0.192
CD27	ENSG00000139193	6764	-0.0111
E2F4	ENSG00000205250	6764	0.3223
FOLR1	ENSG00000110195	6766	0.0036
ADRM1	ENSG00000130706	6770	0.3216
GPR17	ENSG00000144230	6776	-0.2481
RAB5IF	ENSG00000101084	6779	0.0543
KBTBD4	ENSG00000123444	6780	0.4894
GPS1	ENSG00000169727	6780	0.3502
PTX3	ENSG00000163661	6784	0.2766
ISCU	ENSG00000136003	6787	-0.006
SLC37A4	ENSG00000137700	6793	0.3866
ARFIP2	ENSG00000132254	6797	0.3755
DALRD3	ENSG00000178149	6806	0.3094
DIRAS1	ENSG00000176490	6806	0.4632
RGS19	ENSG00000171700	6808	0.1947
RND2	ENSG00000108830	6811	-0.1341
C2orf68	ENSG00000168887	6813	0.3819
RNASEH2C	ENSG00000172922	6814	-0.1348
GMPR2	ENSG00000100938	6821	0.3421
ICAM5	ENSG00000105376	6827	-0.0536
CREB3L4	ENSG00000143578	6828	0.299
PYGO2	ENSG00000163348	6828	0.5091
MYCL	ENSG00000116990	6831	0.3918
EDN1	ENSG00000078401	6834	-0.1792
KIAA2013	ENSG00000116685	6838	0.3582
RITA1	ENSG00000139405	6843	0.1154
TMEM54	ENSG00000121900	6845	-0.2971
S1PR1	ENSG00000170989	6849	-0.1678
EMILIN3	ENSG00000183798	6857	0.1659
B3GAT3	ENSG00000149541	6859	0.0562
PRRT3	ENSG00000163704	6867	0.0529
TRAPPC5	ENSG00000181029	6871	-0.1357
ATP5F1E	ENSG00000124172	6871	-0.1132
FMC1	ENSG00000164898	6872	-0.121
ZNF256	ENSG00000152454	6874	0.4565
ISG20L2	ENSG00000143319	6876	0.5342
GNG11	ENSG00000127920	6876	-0.3797
POLR2H	ENSG00000163882	6879	0.1878
PTTG1	ENSG00000164611	6885	0.1549
FAM219B	ENSG00000178761	6892	0.3212
FZD1	ENSG00000157240	6894	0.3293
HNRNPA1	ENSG00000135486	6896	0.3247
ANKZF1	ENSG00000163516	6897	0.4044
NDUFV1	ENSG00000167792	6902	0.2086
ZBED8	ENSG00000221886	6907	0.2852
EBP	ENSG00000147155	6918	0.3474
TIGD7	ENSG00000140993	6922	0.3659
TMEM198	ENSG00000188760	6933	0.4147
LCMT2	ENSG00000168806	6934	0.445
RPS6KB2	ENSG00000175634	6942	0.1435
KLF10	ENSG00000155090	6942	0.4385
CD151	ENSG00000177697	6945	0.2225
IDI2	ENSG00000148377	6950	0.1983
TRAF4	ENSG00000076604	6952	0.3735
NELFE	ENSG00000204356	6952	0.1966
MED18	ENSG00000130772	6964	0.276
CD93	ENSG00000125810	6965	0.3565
SPRY1	ENSG00000164056	6966	0.2159
NAIF1	ENSG00000171169	6974	0.487
CCNI2	ENSG00000205089	6978	-0.1225
C11orf87	ENSG00000185742	6978	0.2279
DCTN3	ENSG00000137100	6979	0.2063
ACHE	ENSG00000087085	6981	0.0436
BAX	ENSG00000087088	6984	0.3427
NICN1	ENSG00000145029	6994	0.3435
EFNA1	ENSG00000169242	7024	-0.0331
PIANP	ENSG00000139200	7025	0.3594
PIMREG	ENSG00000129195	7029	0.1744
TWNK	ENSG00000107815	7037	0.5035
PIGM	ENSG00000143315	7038	0.4631
LAMTOR4	ENSG00000188186	7038	-0.246
SNX17	ENSG00000115234	7040	0.0139
C11orf1	ENSG00000137720	7041	-0.0298
GSTTP1	ENSG00000276950	7053	-0.0485
MAPK11	ENSG00000185386	7055	0.2716
GPR75	ENSG00000119737	7056	0.1798
RNASEH2A	ENSG00000104889	7057	0.2608
METTL17	ENSG00000165792	7063	0.2187
BCDIN3D	ENSG00000186666	7064	0.4761
ARHGEF25	ENSG00000240771	7066	0.0723
RPL38	ENSG00000172809	7074	0.124
RXRB	ENSG00000204231	7078	0.4798
LSM7	ENSG00000130332	7092	0.2317
RPL32	ENSG00000144713	7098	0.1888
EMX2	ENSG00000170370	7102	0.0307
SLC39A4	ENSG00000147804	7103	0.0588
RPS14	ENSG00000164587	7105	0.1331
TP53I13	ENSG00000167543	7106	0.0069
METTL23	ENSG00000181038	7107	0.2151
GSTM3	ENSG00000134202	7107	-0.1562
PMP2	ENSG00000147588	7114	-0.2105
RSAD1	ENSG00000136444	7115	0.4787
SLC25A4	ENSG00000151729	7117	0.0867
C21orf67	ENSG00000183250	7124	0.0527
CHCHD7	ENSG00000170791	7124	0.2164
CNIH2	ENSG00000174871	7127	0.2624
GMPPB	ENSG00000173540	7130	0.4763
SHFL	ENSG00000130813	7131	-0.1338
EPOR	ENSG00000187266	7136	0.3126
AP1S1	ENSG00000106367	7141	0.173
EFEMP2	ENSG00000172638	7152	-0.2116
NUDT16	ENSG00000198585	7160	0.1259
IFT20	ENSG00000109083	7165	0.1529
TMEM138	ENSG00000149483	7166	0.2398
ILK	ENSG00000166333	7167	0.1779
CCDC137	ENSG00000185298	7168	0.4674
LRRC14	ENSG00000160959	7181	0.3943
FOSB	ENSG00000125740	7185	0.0099
NCBP2	ENSG00000114503	7193	0.4643
GPATCH4	ENSG00000160818	7196	0.1924
KLHDC3	ENSG00000124702	7196	0.0273
PIH1D1	ENSG00000104872	7200	0.1325
CRIP2	ENSG00000182809	7201	0.2742
POLR3K	ENSG00000161980	7202	0.1144
JUN	ENSG00000177606	7204	0.2561
COMMD4	ENSG00000140365	7205	0.1046
PPIB	ENSG00000166794	7206	0.2122
PPP1R3E	ENSG00000235194	7208	-0.1118
NSUN5C	ENSG00000106133	7210	0.0268
ZNF446	ENSG00000083838	7214	0.4582
C19orf48	ENSG00000167747	7226	0.2683
DMAP1	ENSG00000178028	7227	0.3976
BTF3	ENSG00000145741	7228	0.3127
ULK3	ENSG00000140474	7229	0.3337
ALG3	ENSG00000214160	7248	0.2681
PGAM1	ENSG00000171314	7254	-0.0117
PHOSPHO2	ENSG00000144362	7255	0.1729
RPS20	ENSG00000008988	7257	0.1152
RAB3A	ENSG00000105649	7259	0.2175
CPNE6	ENSG00000100884	7264	-0.0342
AP001496.1	ENSG00000264254	7269	0.39
NRGN	ENSG00000154146	7269	-0.1107
GIMAP6	ENSG00000133561	7274	-0.1188
ITM2A	ENSG00000078596	7284	-0.1377
RGL2	ENSG00000237441	7289	0.2804
KCNA4	ENSG00000182255	7301	0.1741
ADCYAP1	ENSG00000141433	7302	0.0943
CDKN1B	ENSG00000111276	7312	0.4146
GPD1	ENSG00000167588	7332	-0.0984
HMGN1	ENSG00000205581	7333	0.2452
MANEAL	ENSG00000185090	7336	0.4948
ZNF132	ENSG00000131849	7340	0.5158
TMEM177	ENSG00000144120	7341	0.4026
PSMD10	ENSG00000101843	7343	0.3695
ZNF416	ENSG00000083817	7346	0.4326
DBP	ENSG00000105516	7350	-0.1871
NIT1	ENSG00000158793	7360	0.2253
B2M	ENSG00000166710	7365	-0.4296
PEX11B	ENSG00000131779	7368	0.3008
ING2	ENSG00000168556	7372	0.4333
FUT1	ENSG00000174951	7380	0.1003
MRM1	ENSG00000278619	7382	0.2395
UXT	ENSG00000126756	7385	0.1735
NRBP2	ENSG00000185189	7391	0.1557
MYL6B	ENSG00000196465	7392	0.1321
CHAC2	ENSG00000143942	7393	0.0822
ORAI3	ENSG00000175938	7394	-0.0706
TAGLN2	ENSG00000158710	7401	0.0846
STING1	ENSG00000184584	7403	0.0093
LGALSL	ENSG00000119862	7413	0.481
SURF6	ENSG00000148296	7413	0.5015
C2orf81	ENSG00000284308	7416	0.1974
CTSL	ENSG00000135047	7419	-0.0979
SHISA2	ENSG00000180730	7420	0.3134
COPRS	ENSG00000172301	7421	-0.0937
F12	ENSG00000131187	7424	0.0635
GNB3	ENSG00000111664	7440	0.1203
CCNA2	ENSG00000145386	7440	0.1613
ATP5MK	ENSG00000173915	7452	-0.2781
TUBB2B	ENSG00000137285	7454	0.3926
NEUROD1	ENSG00000162992	7460	0.1161
UCK1	ENSG00000130717	7464	0.2723
DUSP12	ENSG00000081721	7481	0.4186
MYG1	ENSG00000139637	7483	0.1596
TACO1	ENSG00000136463	7484	-0.0692
ZNF501	ENSG00000186446	7488	0.3711
RAB29	ENSG00000117280	7497	0.0928
RPL3	ENSG00000100316	7508	0.3004
MYC	ENSG00000136997	7518	0.3988
TIGD6	ENSG00000164296	7537	0.3514
NHLH2	ENSG00000177551	7541	0.1933
SELENOK	ENSG00000113811	7546	-0.3222
CDC42EP2	ENSG00000149798	7552	0.2047
DNAJB2	ENSG00000135924	7557	0.1207
ERF	ENSG00000105722	7560	0.1366
TMEM134	ENSG00000172663	7563	-0.2359
SAP30	ENSG00000164105	7564	0.1426
ASB6	ENSG00000148331	7566	0.4575
SYDE1	ENSG00000105137	7585	0.0464
MYADML2	ENSG00000185105	7589	0.0545
LRRC75B	ENSG00000178026	7589	0.2059
SLC30A1	ENSG00000170385	7594	0.1773
RIC8A	ENSG00000177963	7603	0.5142
AC091849.2	ENSG00000251532	7604	0.3601
IGSF8	ENSG00000162729	7604	0.1337
KAT5	ENSG00000172977	7609	0.4548
CYB561D2	ENSG00000114395	7616	0.0844
PLEKHJ1	ENSG00000104886	7621	0.2632
NFKBIE	ENSG00000146232	7623	0.3632
PARS2	ENSG00000162396	7626	0.3993
TSR2	ENSG00000158526	7629	-0.0375
KLK7	ENSG00000169035	7632	-0.0739
AL031289.2	ENSG00000287743	7633	0.4386
SLC25A35	ENSG00000125434	7638	-0.2444
IFITM2	ENSG00000185201	7642	-0.3144
SNAPC5	ENSG00000174446	7646	0.0861
BARHL1	ENSG00000125492	7647	0.0551
ZBTB33	ENSG00000177485	7647	0.4258
DUSP7	ENSG00000164086	7653	0.2341
NPY	ENSG00000122585	7675	0.032
GIMAP1	ENSG00000213203	7679	-0.1966
RGS11	ENSG00000076344	7680	-0.0215
FOXO4	ENSG00000184481	7682	-0.1859
CTDSP1	ENSG00000144579	7686	-0.1285
GPR108	ENSG00000125734	7690	-0.1221
WFIKKN2	ENSG00000173714	7704	0.0213
PSMC3	ENSG00000165916	7705	0.1221
B3GALT4	ENSG00000235863	7710	0.1558
PDRG1	ENSG00000088356	7710	0.2696
ZBTB39	ENSG00000166860	7711	0.4937
IFI35	ENSG00000068079	7717	-0.3906
TUBG2	ENSG00000037042	7723	-0.132
HSP90AB1	ENSG00000096384	7723	0.4396
SEC61G	ENSG00000132432	7725	0.1077
DDX51	ENSG00000185163	7726	0.3703
SLC25A41	ENSG00000181240	7743	-0.0536
BAK1	ENSG00000030110	7747	0.1861
CYBA	ENSG00000051523	7766	-0.1252
ZNF222	ENSG00000159885	7769	0.3268
PTGES2	ENSG00000148334	7770	-0.0085
CHI3L1	ENSG00000133048	7774	-0.2047
GPC2	ENSG00000213420	7776	0.4016
SPP1	ENSG00000118785	7777	-0.0278
OTX1	ENSG00000115507	7780	0.2563
RPL15	ENSG00000174748	7784	0.2214
MEN1	ENSG00000133895	7785	0.5411
RAD23A	ENSG00000179262	7788	0.3193
EMILIN1	ENSG00000138080	7789	0.007
BRMS1	ENSG00000174744	7793	0.3489
AC090616.1	ENSG00000263369	7796	0.3745
NR1D1	ENSG00000126368	7797	0.0011
PNPO	ENSG00000108439	7803	0.0252
SLC25A22	ENSG00000177542	7807	0.1645
ATP5F1B	ENSG00000110955	7810	0.3094
GTPBP3	ENSG00000130299	7812	0.4642
TPT1	ENSG00000133112	7814	0.0939
EXO5	ENSG00000164002	7816	0.469
SLC39A3	ENSG00000141873	7825	0.1581
TMEM120A	ENSG00000189077	7826	0.1104
LHX1	ENSG00000273706	7828	0.0787
CA14	ENSG00000118298	7828	-0.0341
DEPP1	ENSG00000165507	7829	-0.1613
UQCRFS1	ENSG00000169021	7832	-0.0153
NABP2	ENSG00000139579	7840	0.1552
HNRNPDL	ENSG00000152795	7845	0.3896
LRRC45	ENSG00000169683	7847	0.3843
SLC5A2	ENSG00000140675	7859	0.2623
GRN	ENSG00000030582	7861	0.1825
COPS7A	ENSG00000111652	7862	0.0283
IFITM3	ENSG00000142089	7862	-0.3154
PPIF	ENSG00000108179	7866	0.1263
ZNF628	ENSG00000197483	7871	0.4403
CRABP1	ENSG00000166426	7873	0.0333
ZNF671	ENSG00000083814	7874	0.434
HARS2	ENSG00000112855	7876	0.4708
TRMT61A	ENSG00000166166	7878	0.2055
B3GALT2	ENSG00000162630	7884	0.3531
ATP6AP1	ENSG00000071553	7884	0.2994
TMEM234	ENSG00000160055	7888	0.3196
ZNF526	ENSG00000167625	7890	0.5168
SRSF7	ENSG00000115875	7896	0.3633
C1orf194	ENSG00000179902	7907	-0.0639
SBDS	ENSG00000126524	7908	0.1067
DPH3	ENSG00000154813	7909	0.3839
REEP2	ENSG00000132563	7913	0.291
PIGO	ENSG00000165282	7914	0.3779
[truncated: 10,253 more rows]

## Sheet: GC_Content (%)
Supplemental_Table_S1. List of total genes and hcASDs included in this study.
GC_Content (%) ranked
Gene_Symbol	Ensembl_Gene_ID	GC_Content (%)	Co-expression_Coefficient_with_hcASDs
NTS	ENSG00000133636	29.39	0.0125
GPR22	ENSG00000172209	30.76	0.2746
SPHAR	ENSG00000253707	32.04	-0.2531
AC135178.1	ENSG00000212206	32.12	0.2877
BCHE	ENSG00000114200	32.29	-0.0306
B3GALT2	ENSG00000162630	32.32	0.3531
GABRG1	ENSG00000163285	32.6	-0.0297
AC090186.1	ENSG00000272076	32.69	-0.1408
EVI2A	ENSG00000126860	32.83	-0.198
CLEC2B	ENSG00000110852	32.91	-0.4091
NOVA1	ENSG00000139910	33.12	0.3632
COL11A1	ENSG00000060718	33.18	0.2083
EPHA7	ENSG00000135333	33.25	0.3904
BRINP3	ENSG00000162670	33.26	0.177
ETAA1	ENSG00000143971	33.29	0.3401
PCDH17	ENSG00000118946	33.32	0.3309
UFL1	ENSG00000014123	33.38	0.2775
EPHA5	ENSG00000145242	33.39	0.4619
AC093157.2	ENSG00000235795	33.5	0.2516
AC117834.1	ENSG00000253197	33.54	0.3926
CETN3	ENSG00000153140	33.62	0.132
FBXO8	ENSG00000164117	33.65	0.0533
ZBTB41	ENSG00000177888	33.74	0.4071
MAP9	ENSG00000164114	33.75	0.2398
GUF1	ENSG00000151806	33.76	0.4683
MYEF2	ENSG00000104177	33.78	0.4347
COL3A1	ENSG00000168542	33.79	0.1632
RGS1	ENSG00000090104	33.81	-0.1091
VIP	ENSG00000146469	33.81	-0.1184
MANEA	ENSG00000172469	33.81	0.2602
PCLO	ENSG00000186472	33.81	0.3619
FSTL5	ENSG00000168843	33.82	0.3176
GNPDA2	ENSG00000163281	33.84	0.3881
CEP290	ENSG00000198707	33.88	0.3398
PLN	ENSG00000198523	33.9	-0.1725
UFM1	ENSG00000120686	33.9	0.3923
LYPLAL1	ENSG00000143353	33.93	-0.1566
PCDH10	ENSG00000138650	33.93	0.3015
TWF1	ENSG00000151239	33.94	0.3231
DACH1	ENSG00000276644	33.94	0.2016
PMP2	ENSG00000147588	33.98	-0.2105
WDR36	ENSG00000134987	33.98	0.4986
CDH10	ENSG00000040731	34	0.2358
CADM2	ENSG00000175161	34	0.3308
ZNF804A	ENSG00000170396	34.02	0.4034
NCAM2	ENSG00000154654	34.02	0.21
NUDT12	ENSG00000112874	34.03	0.3071
ERGIC2	ENSG00000087502	34.04	0.2446
KLHL1	ENSG00000150361	34.06	0.3547
ASCC3	ENSG00000112249	34.11	0.4294
ST8SIA4	ENSG00000113532	34.13	0.4038
AZI2	ENSG00000163512	34.16	0.3564
TPR	ENSG00000047410	34.16	0.5026
ZRANB2	ENSG00000132485	34.19	0.3892
KCNC2	ENSG00000166006	34.22	0.0303
CDH9	ENSG00000113100	34.23	0.0843
AC090772.4	ENSG00000279332	34.25	-0.1385
RBM26	ENSG00000139746	34.26	0.5348
KIFAP3	ENSG00000075945	34.27	0.4641
WDR17	ENSG00000150627	34.28	0.4096
PHIP	ENSG00000146247	34.28	0.3575
PPIP5K2	ENSG00000145725	34.29	0.4512
AC026407.1	ENSG00000253630	34.31	0.3856
SEMA3A	ENSG00000075213	34.35	0.4169
ARL6	ENSG00000113966	34.36	0.2211
HMGCLL1	ENSG00000146151	34.36	0.3651
ZNF711	ENSG00000147180	34.37	0.4855
POT1	ENSG00000128513	34.37	0.2867
STXBP5	ENSG00000164506	34.37	0.3873
EDEM3	ENSG00000116406	34.39	0.5241
ETNK1	ENSG00000139163	34.4	0.4815
MMUT	ENSG00000146085	34.47	0.3954
CSNK1G3	ENSG00000151292	34.48	0.4872
IFI44L	ENSG00000137959	34.5	-0.1594
TRIQK	ENSG00000205133	34.5	0.3928
PPFIA2	ENSG00000139220	34.5	0.4585
AC125494.3	ENSG00000270068	34.51	0.4976
GRIK2	ENSG00000164418	34.53	0.3932
SLC6A15	ENSG00000072041	34.54	0.471
SYT4	ENSG00000132872	34.56	0.3454
MED30	ENSG00000164758	34.58	0.2678
TMEM106B	ENSG00000106460	34.58	0.3749
AL139023.1	ENSG00000257869	34.58	0.0026
MGAT4C	ENSG00000182050	34.58	0.137
GRIA2	ENSG00000120251	34.59	0.3908
EPHA3	ENSG00000044524	34.59	0.3035
FAM76B	ENSG00000077458	34.6	0.4067
TMTC3	ENSG00000139324	34.6	0.3557
ABCA5	ENSG00000154265	34.61	0.1201
LRFN5	ENSG00000165379	34.61	0.2691
PLRG1	ENSG00000171566	34.62	0.442
TUBE1	ENSG00000074935	34.63	0.185
FAT4	ENSG00000196159	34.64	0.421
CASD1	ENSG00000127995	34.66	0.4001
RELCH	ENSG00000134444	34.66	0.5289
PCDH9	ENSG00000184226	34.66	0.1328
YTHDC2	ENSG00000047188	34.67	0.5663
ANXA1	ENSG00000135046	34.68	-0.107
PKIA	ENSG00000171033	34.68	0.3932
PDCD4	ENSG00000150593	34.69	0.3327
EMC2	ENSG00000104412	34.69	-0.1616
ERBB4	ENSG00000178568	34.69	0.3471
DNAJB14	ENSG00000164031	34.7	0.2587
PRKACB	ENSG00000142875	34.7	0.3724
SEMA3E	ENSG00000170381	34.7	0.3175
ABCE1	ENSG00000164163	34.74	0.4247
CCDC82	ENSG00000149231	34.74	0.3896
FANCL	ENSG00000115392	34.76	0.3995
KIAA1109	ENSG00000138688	34.76	0.4978
HCN1	ENSG00000164588	34.76	0.1999
CHMP2B	ENSG00000083937	34.77	0.3097
ZC2HC1A	ENSG00000104427	34.77	0.4222
PHF20L1	ENSG00000129292	34.77	0.4774
SLC35B3	ENSG00000124786	34.78	0.3818
ZNF280D	ENSG00000137871	34.78	0.4855
AC093726.1	ENSG00000272760	34.79	0.0994
ELMOD2	ENSG00000179387	34.79	0.2966
LRP1B	ENSG00000168702	34.81	0.3958
VPS50	ENSG00000004766	34.82	0.4469
SPOCK3	ENSG00000196104	34.82	-0.0539
GRID2	ENSG00000152208	34.82	0.1369
ESD	ENSG00000139684	34.83	0.3262
FOXP2	ENSG00000128573	34.83	0.1584
FRA10AC1	ENSG00000148690	34.84	-0.1693
KHDRBS2	ENSG00000112232	34.84	0.3905
PHF14	ENSG00000106443	34.85	0.4082
LAMTOR3	ENSG00000109270	34.87	0.3971
ODF2L	ENSG00000122417	34.88	0.2835
VPS13C	ENSG00000129003	34.88	0.4846
NOL4	ENSG00000101746	34.88	0.4863
CDH18	ENSG00000145526	34.89	0.1886
DCN	ENSG00000011465	34.9	-0.1248
ZC3H13	ENSG00000123200	34.9	0.4954
ZNF330	ENSG00000109445	34.91	0.3867
IMMP1L	ENSG00000148950	34.91	-0.2118
SLCO1C1	ENSG00000139155	34.92	-0.3274
USP15	ENSG00000135655	34.93	0.4521
HDX	ENSG00000165259	34.93	0.4731
COL5A2	ENSG00000204262	34.93	0.2769
OTUD6B	ENSG00000155100	34.94	0.4273
LRRN3	ENSG00000173114	34.94	0.2761
NEGR1	ENSG00000172260	34.94	0.1782
C2CD5	ENSG00000111731	34.95	0.5066
ABCD2	ENSG00000173208	34.96	0.3343
ECT2	ENSG00000114346	34.96	0.19
KCNJ3	ENSG00000162989	34.96	0.2325
LRRTM4	ENSG00000176204	34.96	0.4367
HSP90AA6P	ENSG00000181359	34.97	0.0317
AL355488.1	ENSG00000273373	34.98	0.2945
EXOC1	ENSG00000090989	34.98	0.4613
LCA5	ENSG00000135338	34.98	0.3835
CACNA2D1	ENSG00000153956	34.98	0.4157
EBAG9	ENSG00000147654	34.99	0.2079
RCHY1	ENSG00000163743	34.99	0.3813
GABRA1	ENSG00000022355	34.99	0.0854
UCHL5	ENSG00000116750	35	0.4386
RFX3	ENSG00000080298	35	0.4437
CCNH	ENSG00000134480	35.01	0.1905
NBEA	ENSG00000172915	35.01	0.5057
NEDD1	ENSG00000139350	35.02	0.2012
MTX2	ENSG00000128654	35.02	0.1969
DGKB	ENSG00000136267	35.02	0.0355
AC018648.1	ENSG00000272905	35.03	0.2576
RNPC3	ENSG00000185946	35.03	0.2482
GABRA4	ENSG00000109158	35.03	0.0566
RERGL	ENSG00000111404	35.03	-0.3789
KIAA0408	ENSG00000189367	35.04	0.5371
NIPBL	ENSG00000164190	35.04	0.4918
CWC22	ENSG00000163510	35.05	0.3843
SHOC2	ENSG00000108061	35.06	0.4898
LUM	ENSG00000139329	35.07	0.0925
CDK1	ENSG00000170312	35.07	0.1432
SCN3A	ENSG00000153253	35.07	0.4466
CNKSR2	ENSG00000149970	35.07	0.3006
TTC14	ENSG00000163728	35.08	0.1108
CPEB2	ENSG00000137449	35.08	0.3941
DHFR2	ENSG00000178700	35.09	0.4176
TMEM196	ENSG00000173452	35.09	0.3467
SNX13	ENSG00000071189	35.09	0.4298
MMADHC	ENSG00000168288	35.1	0.3378
PEX3	ENSG00000034693	35.1	0.3172
SLC36A4	ENSG00000180773	35.1	0.4523
ROBO1	ENSG00000169855	35.1	0.4237
FLRT3	ENSG00000125848	35.11	0.2307
GLS	ENSG00000115419	35.11	0.204
OLFM3	ENSG00000118733	35.11	0.1792
LRRC40	ENSG00000066557	35.12	0.3736
TOP2B	ENSG00000077097	35.14	0.4468
ADGRB3	ENSG00000135298	35.14	0.5192
CCNC	ENSG00000112237	35.15	0.3068
AP5M1	ENSG00000053770	35.15	0.4456
ANKRD50	ENSG00000151458	35.15	0.4981
EFCAB7	ENSG00000203965	35.15	0.3308
PHYHIPL	ENSG00000165443	35.15	0.0779
CNOT2	ENSG00000111596	35.15	0.4818
MMP16	ENSG00000156103	35.15	0.4976
LUZP2	ENSG00000187398	35.15	0.1345
RADX	ENSG00000147231	35.16	0.2728
ZDHHC21	ENSG00000175893	35.16	0.2731
GALNT13	ENSG00000144278	35.16	0.2748
MDGA2	ENSG00000139915	35.16	0.4332
CCSER1	ENSG00000184305	35.16	0.4195
SNX16	ENSG00000104497	35.17	0.3585
ODR4	ENSG00000157181	35.17	0.3071
HCRTR2	ENSG00000137252	35.17	0.2788
CHD1	ENSG00000153922	35.18	0.4339
GLRB	ENSG00000109738	35.18	0.1326
GABRG2	ENSG00000113327	35.18	0.1845
CFH	ENSG00000000971	35.19	0.0561
SPRED1	ENSG00000166068	35.19	0.2776
KCND2	ENSG00000184408	35.19	0.2065
XRCC4	ENSG00000152422	35.2	0.0928
SS18	ENSG00000141380	35.21	0.4189
CNTN1	ENSG00000018236	35.21	0.4027
MBIP	ENSG00000151332	35.22	0.3147
CRISPLD1	ENSG00000121005	35.22	0.188
FUT9	ENSG00000172461	35.22	0.4093
SLC25A46	ENSG00000164209	35.23	0.483
IFT57	ENSG00000114446	35.23	0.0612
FRG1BP	ENSG00000149531	35.24	0.1583
SLC12A2	ENSG00000064651	35.24	0.0797
VRK2	ENSG00000028116	35.24	0.1139
GBE1	ENSG00000114480	35.25	0.2173
ADGRL4	ENSG00000162618	35.25	-0.0187
ADGRL3	ENSG00000150471	35.25	0.4729
TMEM168	ENSG00000146802	35.26	0.4387
LNPK	ENSG00000144320	35.26	0.4764
FBXO30	ENSG00000118496	35.27	0.4394
WASHC4	ENSG00000136051	35.27	0.4058
SESN3	ENSG00000149212	35.27	0.4065
CDH7	ENSG00000081138	35.27	0.2161
TMEM33	ENSG00000109133	35.28	0.3765
CDH12	ENSG00000154162	35.28	0.2973
LSM8	ENSG00000128534	35.29	0.3172
ALCAM	ENSG00000170017	35.29	0.1713
IFI44	ENSG00000137965	35.31	-0.0709
SLC24A5	ENSG00000188467	35.31	0.3767
CXXC4	ENSG00000168772	35.32	0.2697
EFR3A	ENSG00000132294	35.32	0.1189
SCN1A	ENSG00000144285	35.32	0.0929
GRIA4	ENSG00000152578	35.32	0.1212
RALYL	ENSG00000184672	35.32	0.3176
PIK3C3	ENSG00000078142	35.33	0.4835
SLITRK5	ENSG00000165300	35.34	0.4302
PSMD14	ENSG00000115233	35.34	0.3013
MAN1A2	ENSG00000198162	35.34	0.3233
SGCE	ENSG00000127990	35.35	-0.0096
CCDC59	ENSG00000133773	35.35	0.2149
COG6	ENSG00000133103	35.35	0.3734
NCAPG	ENSG00000109805	35.36	0.2398
GULP1	ENSG00000144366	35.36	0.171
LRRC7	ENSG00000033122	35.38	0.4571
SMARCA5	ENSG00000153147	35.39	0.3323
PGGT1B	ENSG00000164219	35.39	0.3394
RIMS2	ENSG00000176406	35.39	0.1298
YTHDC1	ENSG00000083896	35.4	0.4764
HSPA4L	ENSG00000164070	35.4	0.1836
CBLB	ENSG00000114423	35.4	0.4094
PTPRK	ENSG00000152894	35.4	0.2985
ABHD13	ENSG00000139826	35.41	0.3275
WASL	ENSG00000106299	35.41	0.3175
USP25	ENSG00000155313	35.41	0.3709
FBXW7	ENSG00000109670	35.41	0.2975
ATRNL1	ENSG00000107518	35.41	0.2957
FEM1C	ENSG00000145780	35.43	0.4433
SHPRH	ENSG00000146414	35.43	0.5218
NEUROD6	ENSG00000164600	35.44	0.3161
CHORDC1	ENSG00000110172	35.44	0.3303
COPS2	ENSG00000166200	35.44	0.2965
ATG4C	ENSG00000125703	35.44	0.0737
G2E3	ENSG00000092140	35.46	0.3984
ACVR2A	ENSG00000121989	35.46	0.4657
KRR1	ENSG00000111615	35.47	0.3545
SLC25A40	ENSG00000075303	35.47	0.2395
PIP4P2	ENSG00000155099	35.47	0.3396
NDFIP2	ENSG00000102471	35.47	0.1517
TMEM161B	ENSG00000164180	35.47	0.4149
LMBRD1	ENSG00000168216	35.47	-0.0376
EDIL3	ENSG00000164176	35.47	0.0771
USP38	ENSG00000170185	35.48	0.4636
SLC25A36	ENSG00000114120	35.48	0.5242
LMBRD2	ENSG00000164187	35.48	0.333
RSRC1	ENSG00000174891	35.48	0.2521
DHX36	ENSG00000174953	35.49	0.508
NLGN1	ENSG00000169760	35.49	0.4316
IGIP	ENSG00000182700	35.5	-0.4136
SREK1	ENSG00000153914	35.5	0.3718
PRR16	ENSG00000184838	35.5	0.3023
UBA6	ENSG00000033178	35.51	0.4967
GABRA2	ENSG00000151834	35.51	0.1478
THSD7A	ENSG00000005108	35.51	0.4004
NHLRC2	ENSG00000196865	35.52	0.3682
ZNF654	ENSG00000175105	35.52	0.4437
CCDC91	ENSG00000123106	35.52	0.1775
VTA1	ENSG00000009844	35.53	0.455
TTLL7	ENSG00000137941	35.53	0.249
RICTOR	ENSG00000164327	35.53	0.4886
ARAP2	ENSG00000047365	35.53	0.0428
PTPRD	ENSG00000153707	35.53	0.5269
LEMD3	ENSG00000174106	35.54	0.5249
KLHL4	ENSG00000102271	35.54	0.1671
MYCT1	ENSG00000120279	35.55	-0.0701
HSF2	ENSG00000025156	35.55	0.421
TRMT1L	ENSG00000121486	35.55	0.3835
KPNA5	ENSG00000196911	35.55	0.4121
NFXL1	ENSG00000170448	35.55	0.5174
NDUFA5	ENSG00000128609	35.56	0.1429
ING3	ENSG00000071243	35.56	0.3976
TTC37	ENSG00000198677	35.56	0.5164
USP47	ENSG00000170242	35.56	0.4881
IL13RA2	ENSG00000123496	35.57	0.0629
FAM174A	ENSG00000174132	35.57	0.0391
PCDH7	ENSG00000169851	35.57	0.2969
RIMS1	ENSG00000079841	35.57	0.1691
CWC27	ENSG00000153015	35.58	0.3259
EIF1AY	ENSG00000198692	35.59	-0.0087
BCLAF1	ENSG00000029363	35.59	0.5094
TRPC1	ENSG00000144935	35.59	0.3717
CENPW	ENSG00000203760	35.6	0.1405
C3orf14	ENSG00000114405	35.6	0.2196
DCUN1D5	ENSG00000137692	35.6	0.1992
PTPRZ1	ENSG00000106278	35.6	0.4066
PTEN	ENSG00000171862	35.61	0.4647
UBE2E3	ENSG00000170035	35.61	0.3751
SYT1	ENSG00000067715	35.61	0.2557
MARCHF1	ENSG00000145416	35.61	0.3885
BBS7	ENSG00000138686	35.62	0.3746
C4orf33	ENSG00000151470	35.63	0.055
LMO3	ENSG00000048540	35.63	0.345
KCTD8	ENSG00000183783	35.64	0.0706
P2RY12	ENSG00000169313	35.65	0.0547
CEP44	ENSG00000164118	35.65	0.3454
CDC73	ENSG00000134371	35.65	0.3757
ROBO2	ENSG00000185008	35.65	0.4706
FOLH1	ENSG00000086205	35.66	-0.1534
ZNF326	ENSG00000162664	35.67	0.3585
BET1	ENSG00000105829	35.67	0.1354
PTBP2	ENSG00000117569	35.67	0.4379
RUNDC3B	ENSG00000105784	35.67	0.3946
MRPL50	ENSG00000136897	35.68	0.3294
THAP2	ENSG00000173451	35.68	0.3582
GSTCD	ENSG00000138780	35.68	0.3881
BMP2K	ENSG00000138756	35.68	0.421
RIT2	ENSG00000152214	35.68	0.0196
SUPT20H	ENSG00000102710	35.69	0.4752
LRP12	ENSG00000147650	35.69	0.4615
RBM11	ENSG00000185272	35.7	0.1679
ARRDC3	ENSG00000113369	35.7	0.3072
DZIP3	ENSG00000198919	35.7	0.4037
LRRTM3	ENSG00000198739	35.7	0.2516
PARP8	ENSG00000151883	35.7	0.2435
SCN2A	ENSG00000136531	35.7	0.3094
FGL2	ENSG00000127951	35.71	0.0469
FIP1L1	ENSG00000145216	35.71	0.4522
MBNL1	ENSG00000152601	35.71	0.2339
PDCD10	ENSG00000114209	35.73	0.0581
MYCBP2	ENSG00000005810	35.73	0.4089
FER	ENSG00000151422	35.73	0.4487
KRT222	ENSG00000213424	35.74	0.0155
AC120042.2	ENSG00000253121	35.75	0.3319
CPSF6	ENSG00000111605	35.75	0.5327
RAB11FIP2	ENSG00000107560	35.75	0.4341
COL4A5	ENSG00000188153	35.75	0.1014
TANK	ENSG00000136560	35.76	0.3867
RASA1	ENSG00000145715	35.77	0.5569
GPM6A	ENSG00000150625	35.77	0.3236
BLZF1	ENSG00000117475	35.78	0.2206
UCHL3	ENSG00000118939	35.78	0.1724
ITGAV	ENSG00000138448	35.78	0.1692
PIK3CA	ENSG00000121879	35.78	0.5119
DMTF1	ENSG00000135164	35.79	0.461
SNX2	ENSG00000205302	35.79	0.3144
ELP4	ENSG00000109911	35.79	0.0874
PPP3CA	ENSG00000138814	35.79	0.2252
YIPF5	ENSG00000145817	35.8	0.4328
TRMT13	ENSG00000122435	35.8	0.2543
PLSCR4	ENSG00000114698	35.8	-0.1714
ADAMTS3	ENSG00000156140	35.8	0.259
FBXL17	ENSG00000145743	35.81	0.4198
NRXN1	ENSG00000179915	35.81	0.5178
MAP3K7	ENSG00000135341	35.82	0.5369
NCKAP1	ENSG00000061676	35.82	0.4152
SEMA3C	ENSG00000075223	35.82	0.3661
PCDH11X	ENSG00000102290	35.82	0.37
ITPRID2	ENSG00000138434	35.83	-0.0142
PIGK	ENSG00000142892	35.84	0.2074
NEK7	ENSG00000151414	35.84	-0.1267
MPDZ	ENSG00000107186	35.84	0.2785
GPC5	ENSG00000179399	35.84	-0.2692
SCG2	ENSG00000171951	35.85	0.0018
ABHD10	ENSG00000144827	35.85	0.4214
GIMAP7	ENSG00000179144	35.86	-0.3212
SDCBP	ENSG00000137575	35.86	0.391
CLGN	ENSG00000153132	35.86	0.2192
MRPL13	ENSG00000172172	35.86	-0.0432
TMEM65	ENSG00000164983	35.86	0.3872
SNTG1	ENSG00000147481	35.87	0.1452
SOX5	ENSG00000134532	35.87	0.3466
FRG1	ENSG00000109536	35.88	0.2319
IPO8	ENSG00000133704	35.88	0.4103
MINDY3	ENSG00000148481	35.88	0.3489
MPP6	ENSG00000105926	35.88	0.4385
FGFR1OP2	ENSG00000111790	35.89	0.1698
PUS7L	ENSG00000129317	35.89	0.427
NAV3	ENSG00000067798	35.89	0.508
SPAG16	ENSG00000144451	35.89	0.1743
TMEFF2	ENSG00000144339	35.9	0.1123
TBCK	ENSG00000145348	35.9	0.4861
MAP2	ENSG00000078018	35.9	0.5088
DCAF6	ENSG00000143164	35.91	0.1915
SLC4A10	ENSG00000144290	35.91	0.1451
LYSMD3	ENSG00000176018	35.92	0.4425
RIPK2	ENSG00000104312	35.92	0.06
FAM3C	ENSG00000196937	35.92	0.3861
PAQR3	ENSG00000163291	35.92	0.4802
PAM	ENSG00000145730	35.92	0.1204
SERINC1	ENSG00000111897	35.93	0.4424
CMC1	ENSG00000187118	35.93	-0.2129
MRPL3	ENSG00000114686	35.94	0.3814
EXOC5	ENSG00000070367	35.94	0.4374
TMEM167A	ENSG00000174695	35.95	0.3822
RAD21	ENSG00000164754	35.95	0.4175
RO60	ENSG00000116747	35.95	0.4086
HLTF	ENSG00000071794	35.95	0.4966
GNAI1	ENSG00000127955	35.95	0.402
DOP1A	ENSG00000083097	35.96	0.5075
STT3B	ENSG00000163527	35.96	0.3638
GABRB2	ENSG00000145864	35.96	0.1839
CHSY3	ENSG00000198108	35.96	0.3469
MICU3	ENSG00000155970	35.97	0.1793
SSBP2	ENSG00000145687	35.97	0.3984
SMC2	ENSG00000136824	35.98	0.2569
NADK2	ENSG00000152620	35.98	0.3717
GOLT1B	ENSG00000111711	35.99	0.2248
CGGBP1	ENSG00000163320	35.99	0.5058
CAMK2D	ENSG00000145349	35.99	0.2357
UBLCP1	ENSG00000164332	36	0.3291
KBTBD3	ENSG00000182359	36	-0.0004
GIN1	ENSG00000145723	36	0.2124
ECHDC1	ENSG00000093144	36	0.2804
PGAP1	ENSG00000197121	36	0.4654
ABCB7	ENSG00000131269	36	0.4193
SLF1	ENSG00000133302	36	0.2425
PRMT3	ENSG00000185238	36	0.2903
C5orf51	ENSG00000205765	36.01	0.484
PNISR	ENSG00000132424	36.01	0.1666
RAP1GDS1	ENSG00000138698	36.01	0.2919
RSPO3	ENSG00000146374	36.02	0.1884
SMARCAD1	ENSG00000163104	36.02	0.4212
LCORL	ENSG00000178177	36.02	0.3646
GUCY1A2	ENSG00000152402	36.02	0.3812
KCNH8	ENSG00000183960	36.02	0.3042
LRRCC1	ENSG00000133739	36.03	0.2289
ORC5	ENSG00000164815	36.03	0.3169
USP53	ENSG00000145390	36.03	0.1676
HHIP	ENSG00000164161	36.03	-0.0796
PDGFC	ENSG00000145431	36.03	0.34
TMX3	ENSG00000166479	36.04	0.3898
STXBP3	ENSG00000116266	36.04	-0.0105
FAR1	ENSG00000197601	36.04	0.3702
ZEB1	ENSG00000148516	36.04	0.3046
ENPP4	ENSG00000001561	36.05	0.1035
ATF2	ENSG00000115966	36.05	0.5289
SNX7	ENSG00000162627	36.05	0.2792
ALDH1A1	ENSG00000165092	36.05	-0.2815
MEF2C	ENSG00000081189	36.05	0.361
UBE2D1	ENSG00000072401	36.06	0.4152
UGT8	ENSG00000174607	36.06	-0.0627
CPNE8	ENSG00000139117	36.06	0.1692
CCDC112	ENSG00000164221	36.07	0.3462
PTAR1	ENSG00000188647	36.07	0.2718
IBTK	ENSG00000005700	36.07	0.5183
PHF3	ENSG00000118482	36.07	0.4949
PPP1R12A	ENSG00000058272	36.07	0.4927
DOCK7	ENSG00000116641	36.07	0.452
UNC13C	ENSG00000137766	36.07	0.0623
PDK4	ENSG00000004799	36.08	-0.1376
CTXN2	ENSG00000233932	36.08	-0.1692
PIGF	ENSG00000151665	36.08	0.0573
MOSPD2	ENSG00000130150	36.08	0.1459
PPM1A	ENSG00000100614	36.08	0.4467
ARID2	ENSG00000189079	36.08	0.4841
KCTD3	ENSG00000136636	36.09	0.4182
FAM135A	ENSG00000082269	36.09	0.4521
RNF141	ENSG00000110315	36.1	0.2181
ATF7IP	ENSG00000171681	36.1	0.5019
NKAIN2	ENSG00000188580	36.1	0.3169
SH3GLB1	ENSG00000097033	36.11	0.3865
ZDHHC17	ENSG00000186908	36.11	0.5159
IMMP2L	ENSG00000184903	36.11	0.2637
C10orf88	ENSG00000119965	36.12	0.4814
ATAD1	ENSG00000138138	36.12	0.4605
SLIT2	ENSG00000145147	36.12	0.2348
FAM229B	ENSG00000203778	36.13	-0.1781
RAP2A	ENSG00000125249	36.13	0.4613
INTS6	ENSG00000102786	36.13	0.4818
SEPTIN7	ENSG00000122545	36.13	0.1958
SCFD1	ENSG00000092108	36.13	0.354
HDAC9	ENSG00000048052	36.13	0.4223
ANKRD36BL1	ENSG00000214262	36.14	0.4355
TCIM	ENSG00000176907	36.14	0.1034
EAF2	ENSG00000145088	36.14	-0.3873
ZFC3H1	ENSG00000133858	36.14	0.4747
GABRA6	ENSG00000145863	36.14	0.0303
TRHDE	ENSG00000072657	36.14	0.1181
STARD4	ENSG00000164211	36.15	0.1911
OGFRL1	ENSG00000119900	36.15	0.0038
MIER1	ENSG00000198160	36.15	0.4169
HAPLN1	ENSG00000145681	36.15	-0.0844
ORC4	ENSG00000115947	36.15	0.3202
TTC21B	ENSG00000123607	36.15	0.4878
MTHFD2L	ENSG00000163738	36.15	0.2605
OSTN	ENSG00000188729	36.16	0.1345
SRFBP1	ENSG00000151304	36.16	0.3743
PTPN13	ENSG00000163629	36.16	0.3247
BAZ2B	ENSG00000123636	36.16	0.3968
GRM5	ENSG00000168959	36.16	0.4789
ANKRD17	ENSG00000132466	36.17	0.6075
SCLT1	ENSG00000151466	36.17	0.2863
MED23	ENSG00000112282	36.18	0.5083
ALKBH8	ENSG00000137760	36.18	0.519
POLR1F	ENSG00000105849	36.19	0.3651
CBLL1	ENSG00000105879	36.19	0.5474
CEP120	ENSG00000168944	36.19	0.4618
ASXL3	ENSG00000141431	36.19	0.4675
DOK6	ENSG00000206052	36.19	0.3639
RSL24D1	ENSG00000137876	36.2	0.1884
ARL13B	ENSG00000169379	36.2	0.3008
UBE3A	ENSG00000114062	36.2	0.4978
C12orf29	ENSG00000133641	36.21	0.0552
SREK1IP1	ENSG00000153006	36.21	-0.2181
MON2	ENSG00000061987	36.21	0.4996
LINGO2	ENSG00000174482	36.21	0.346
PLOD2	ENSG00000152952	36.22	0.0482
RAB28	ENSG00000157869	36.22	0.1628
KIF21A	ENSG00000139116	36.22	0.5162
SMC4	ENSG00000113810	36.23	0.1946
BTBD10	ENSG00000148925	36.23	0.4018
NELL2	ENSG00000184613	36.23	0.4304
WDR7	ENSG00000091157	36.24	0.4245
ZNF385D	ENSG00000151789	36.24	0.2885
CALB1	ENSG00000104327	36.25	0.0445
PRRC1	ENSG00000164244	36.25	0.4592
GCA	ENSG00000115271	36.25	0.074
CNOT6L	ENSG00000138767	36.25	0.4787
PKN2	ENSG00000065243	36.25	0.371
DTWD1	ENSG00000104047	36.26	0.2224
GPR63	ENSG00000112218	36.26	0.451
PLPPR4	ENSG00000117600	36.26	0.3287
CBWD1	ENSG00000172785	36.26	0.0985
NDST3	ENSG00000164100	36.26	0.3001
COBLL1	ENSG00000082438	36.27	-0.0104
RALGAPA1	ENSG00000174373	36.27	0.5162
PLK4	ENSG00000142731	36.28	0.2247
CBWD2	ENSG00000136682	36.28	0.4068
TENT2	ENSG00000164329	36.28	0.4592
FZD3	ENSG00000104290	36.28	0.4497
CEP170	ENSG00000143702	36.28	0.4877
MBD5	ENSG00000204406	36.28	0.6026
TET2	ENSG00000168769	36.29	0.5101
NT5DC1	ENSG00000178425	36.29	0.0003
GORAB	ENSG00000120370	36.3	0.391
PLSCR1	ENSG00000188313	36.3	-0.2605
CCDC14	ENSG00000175455	36.3	0.3316
ETV1	ENSG00000006468	36.3	0.1876
CWF19L2	ENSG00000152404	36.3	0.1945
NDUFAF2	ENSG00000164182	36.3	0.0457
COP1	ENSG00000143207	36.3	0.4315
SUPT3H	ENSG00000196284	36.3	0.3891
SPP1	ENSG00000118785	36.31	-0.0278
GFM2	ENSG00000164347	36.31	0.3511
FOXN2	ENSG00000170802	36.31	0.3536
CD55	ENSG00000196352	36.31	-0.0451
PRPF40A	ENSG00000196504	36.31	0.3778
AHI1	ENSG00000135541	36.31	0.1961
ATG3	ENSG00000144848	36.32	0.1721
PYROXD1	ENSG00000121350	36.32	0.3881
FUBP1	ENSG00000162613	36.32	0.4657
CLVS2	ENSG00000146352	36.32	0.4382
NDC80	ENSG00000080986	36.33	0.1528
AGL	ENSG00000162688	36.33	0.4727
SNCA	ENSG00000145335	36.33	0.0657
AC124312.2	ENSG00000257647	36.34	0.1334
TAF1A	ENSG00000143498	36.34	0.3603
PRPF39	ENSG00000185246	36.34	0.3368
FAM98B	ENSG00000171262	36.34	0.4301
WASHC3	ENSG00000120860	36.34	0.0056
NAF1	ENSG00000145414	36.34	0.4492
NUP58	ENSG00000139496	36.35	0.5185
TCERG1	ENSG00000113649	36.35	0.5341
STXBP5L	ENSG00000145087	36.35	0.161
AC011270.1	ENSG00000259413	36.36	0.0376
COMMD8	ENSG00000169019	36.36	0.0892
MYNN	ENSG00000085274	36.36	0.3518
DYNC1I2	ENSG00000077380	36.36	0.4096
KANSL1L	ENSG00000144445	36.36	0.4504
GPATCH2	ENSG00000092978	36.36	0.4304
GCLM	ENSG00000023909	36.37	0.2533
RWDD1	ENSG00000111832	36.37	0.0146
FMR1	ENSG00000102081	36.37	0.4583
BARD1	ENSG00000138376	36.37	0.317
SMC5	ENSG00000198887	36.37	0.3792
ATP2B1	ENSG00000070961	36.37	0.2188
KCNK2	ENSG00000082482	36.37	0.3769
TMEM135	ENSG00000166575	36.37	0.4062
INTS13	ENSG00000064102	36.38	0.3408
RNF13	ENSG00000082996	36.38	-0.0422
ZFHX4	ENSG00000091656	36.38	0.2284
PDZRN4	ENSG00000165966	36.38	0.1293
AP005482.2	ENSG00000267249	36.39	-0.1248
MAGOHB	ENSG00000111196	36.39	0.2466
LRIF1	ENSG00000121931	36.39	0.4381
GCFC2	ENSG00000005436	36.39	0.3386
STX17	ENSG00000136874	36.39	0.3874
DNAJC10	ENSG00000077232	36.39	0.4171
ZNF644	ENSG00000122482	36.39	0.4464
QKI	ENSG00000112531	36.39	0.1202
ANO3	ENSG00000134343	36.39	0.0072
ARL14EP	ENSG00000152219	36.4	0.4127
MTPN; LUZP6	ENSG00000105887	36.4	0.4726
UBL3	ENSG00000122042	36.4	0.3154
FAM172A	ENSG00000113391	36.4	0.4675
CEP126	ENSG00000110318	36.41	0.2736
TDRD3	ENSG00000083544	36.41	0.3666
TFG	ENSG00000114354	36.42	0.4751
KRAS	ENSG00000133703	36.42	0.4824
CYLD	ENSG00000083799	36.42	0.1641
SUCO	ENSG00000094975	36.42	0.4542
HMGN5	ENSG00000198157	36.42	-0.1735
SATB1	ENSG00000182568	36.42	0.4062
GPHN	ENSG00000171723	36.43	0.5529
DR1	ENSG00000117505	36.44	0.4083
NUF2	ENSG00000143228	36.44	0.1283
CCDC88A	ENSG00000115355	36.44	0.445
MIOS	ENSG00000164654	36.45	0.4487
AKAP11	ENSG00000023516	36.45	0.3708
POLK	ENSG00000122008	36.45	0.4217
CNTN6	ENSG00000134115	36.45	0.0741
DPH6	ENSG00000134146	36.45	0.156
PPP1R9A	ENSG00000158528	36.45	0.5022
ANKRD49	ENSG00000168876	36.46	0.3747
RNF146	ENSG00000118518	36.46	0.4664
PPWD1	ENSG00000113593	36.46	0.2877
DIS3	ENSG00000083520	36.46	0.4897
SLC17A6	ENSG00000091664	36.46	0.0511
CEP350	ENSG00000135837	36.46	0.5109
POLI	ENSG00000101751	36.47	0.359
ZNHIT6	ENSG00000117174	36.47	0.2061
TBC1D23	ENSG00000036054	36.47	0.4704
ERICH3	ENSG00000178965	36.47	0.1215
OLA1	ENSG00000138430	36.47	0.2912
STRAP	ENSG00000023734	36.48	0.4122
PURG	ENSG00000172733	36.48	0.476
KRIT1	ENSG00000001631	36.48	0.4057
GUCY1B1	ENSG00000061918	36.48	0.1453
OSBPL8	ENSG00000091039	36.48	0.4419
CSRNP3	ENSG00000178662	36.48	0.4242
NIPSNAP3A	ENSG00000136783	36.49	0.2468
AGPS	ENSG00000018510	36.49	0.4345
ZFP91	ENSG00000186660	36.5	0.5116
C14orf23	ENSG00000186960	36.51	0.2947
DNAJC24	ENSG00000170946	36.51	0.1465
PRSS12	ENSG00000164099	36.51	0.2554
MTMR2	ENSG00000087053	36.51	0.4853
NUP37	ENSG00000075188	36.52	0.1117
TSC22D2	ENSG00000196428	36.52	0.5516
IQCB1	ENSG00000173226	36.52	0.4019
SCAF11	ENSG00000139218	36.52	0.2697
IFT80	ENSG00000068885	36.52	0.2945
CRB1	ENSG00000134376	36.53	0.1894
ZUP1	ENSG00000153975	36.54	0.3663
CEPT1	ENSG00000134255	36.54	0.2398
GDAP2	ENSG00000196505	36.54	0.4767
NUDCD1	ENSG00000120526	36.54	0.355
GPR180	ENSG00000152749	36.55	0.2434
FRZB	ENSG00000162998	36.55	0.0819
RPAP3	ENSG00000005175	36.55	0.3775
C12orf4	ENSG00000047621	36.55	0.3853
SRBD1	ENSG00000068784	36.55	0.3454
SMIM15	ENSG00000188725	36.56	0.42
FAM200B	ENSG00000237765	36.56	0.277
MRPS30	ENSG00000112996	36.56	0.4195
AASDHPPT	ENSG00000149313	36.56	0.4707
DLD	ENSG00000091140	36.56	0.3723
TBC1D19	ENSG00000109680	36.56	0.4088
INTS12	ENSG00000138785	36.56	0.3654
KLHL13	ENSG00000003096	36.56	0.1844
AP3B1	ENSG00000132842	36.56	0.1623
CADPS2	ENSG00000081803	36.56	0.0704
PAPOLA	ENSG00000090060	36.57	0.4295
ACTR3	ENSG00000115091	36.57	0.439
PCM1	ENSG00000078674	36.57	0.5228
NDUFS4	ENSG00000164258	36.57	0.0286
RNF180	ENSG00000164197	36.57	0.4081
PDE1A	ENSG00000115252	36.57	0.3111
ZNF300	ENSG00000145908	36.58	0.3933
MRPS9	ENSG00000135972	36.58	0.1257
MAN2A1	ENSG00000112893	36.58	0.3096
OXR1	ENSG00000164830	36.58	0.108
THAP10	ENSG00000129028	36.59	0.35
PCDH18	ENSG00000189184	36.59	0.2589
CTBS	ENSG00000117151	36.59	-0.1256
VAMP4	ENSG00000117533	36.59	0.2438
SLK	ENSG00000065613	36.59	0.4248
TBCEL	ENSG00000154114	36.59	0.491
CCDC50	ENSG00000152492	36.59	0.415
AP3S1	ENSG00000177879	36.59	0.3006
NRIP1	ENSG00000180530	36.59	0.4559
DLG1	ENSG00000075711	36.59	0.1369
ATG12	ENSG00000145782	36.6	0.4404
SEC62	ENSG00000008952	36.6	-0.0855
TMF1	ENSG00000144747	36.6	0.5159
THUMPD2	ENSG00000138050	36.6	0.3192
PRKAA2	ENSG00000162409	36.6	0.4494
TFPI	ENSG00000003436	36.6	0.1561
STIM2	ENSG00000109689	36.6	0.5323
CNTNAP4	ENSG00000152910	36.6	0.1069
GAS2L3	ENSG00000139354	36.61	0.2477
TTC8	ENSG00000165533	36.61	0.0225
ARPP21	ENSG00000172995	36.61	0.281
PDS5B	ENSG00000083642	36.61	0.5273
NME7	ENSG00000143156	36.61	0.3523
ZCCHC7	ENSG00000147905	36.61	0.3875
SVIP	ENSG00000198168	36.62	-0.0781
RANBP3L	ENSG00000164188	36.62	-0.2639
ZNRF2	ENSG00000180233	36.62	0.3675
SNAP91	ENSG00000065609	36.62	0.356
MNAT1	ENSG00000020426	36.62	0.1785
DPP10	ENSG00000175497	36.62	0.3611
AC078899.2	ENSG00000268461	36.63	0.3878
GMFB	ENSG00000197045	36.63	0.2925
ELOVL4	ENSG00000118402	36.63	0.4088
AIMP1	ENSG00000164022	36.63	0.3328
RNGTT	ENSG00000111880	36.63	0.4981
AHR	ENSG00000106546	36.63	0.3675
GLCE	ENSG00000138604	36.64	0.411
SLCO1A2	ENSG00000084453	36.64	-0.2321
RAB18	ENSG00000099246	36.65	0.373
SLC35F5	ENSG00000115084	36.65	0.2787
WASF1	ENSG00000112290	36.65	0.47
PPA2	ENSG00000138777	36.65	-0.1086
VPS13B	ENSG00000132549	36.65	0.5435
CDC7	ENSG00000097046	36.66	0.4219
GOPC	ENSG00000047932	36.66	0.5469
HBS1L	ENSG00000112339	36.66	0.4405
AGTPBP1	ENSG00000135049	36.66	0.4857
CDC42BPA	ENSG00000143776	36.66	0.4487
RTRAF	ENSG00000087302	36.67	0.3186
AC016910.1	ENSG00000232377	36.67	0.3692
GABPA	ENSG00000154727	36.67	0.4211
PIK3R4	ENSG00000196455	36.67	0.404
NECTIN3	ENSG00000177707	36.67	0.3078
SMIM30	ENSG00000214194	36.68	-0.0808
OGN	ENSG00000106809	36.68	0.1121
KIF3A	ENSG00000131437	36.68	0.4184
PDHX	ENSG00000110435	36.68	0.4048
ITGB3BP	ENSG00000142856	36.68	0.0989
CISD1	ENSG00000122873	36.69	-0.0829
AP1S2	ENSG00000182287	36.69	0.264
CHIC2	ENSG00000109220	36.69	0.2699
HSPA13	ENSG00000155304	36.7	0.4169
SMC3	ENSG00000108055	36.7	0.3838
SPOPL	ENSG00000144228	36.7	0.3681
HECTD2	ENSG00000165338	36.7	0.4878
GLCCI1	ENSG00000106415	36.7	0.4332
EHBP1	ENSG00000115504	36.7	0.5512
C8orf34	ENSG00000165084	36.7	0.3483
LRRC4C	ENSG00000148948	36.7	0.1575
RIOK2	ENSG00000058729	36.71	0.3209
FBXL4	ENSG00000112234	36.71	0.4048
DBF4	ENSG00000006634	36.72	0.1956
GTF3C3	ENSG00000119041	36.72	0.4154
AP1AR	ENSG00000138660	36.72	0.4272
LURAP1L	ENSG00000153714	36.72	-0.0265
AKAP9	ENSG00000127914	36.72	0.5067
MLIP	ENSG00000146147	36.72	0.2072
ARSK	ENSG00000164291	36.73	0.3948
SECISBP2L	ENSG00000138593	36.73	0.3921
ZNF451	ENSG00000112200	36.73	0.4789
MDFIC	ENSG00000135272	36.73	0.1536
LIN7A	ENSG00000111052	36.73	0.4125
CNOT7	ENSG00000198791	36.74	0.4404
LTN1	ENSG00000198862	36.74	0.4745
PCMTD1	ENSG00000168300	36.74	0.4271
DCLRE1A	ENSG00000198924	36.75	0.4283
NUP54	ENSG00000138750	36.75	0.3803
ARHGAP20	ENSG00000137727	36.75	0.4174
ROCK2	ENSG00000134318	36.75	0.3903
RAPGEF2	ENSG00000109756	36.75	0.4855
SPCS3	ENSG00000129128	36.76	0.3975
GABRB1	ENSG00000163288	36.76	0.1369
ZBTB6	ENSG00000186130	36.77	0.4286
TRAPPC13	ENSG00000113597	36.77	0.3065
WDR11	ENSG00000120008	36.77	0.511
SYT14	ENSG00000143469	36.77	0.45
JKAMP	ENSG00000050130	36.78	0.2258
METTL4	ENSG00000101574	36.78	0.3811
ADGRL2	ENSG00000117114	36.78	0.4231
MFF	ENSG00000168958	36.79	0.3592
TNNI3K	ENSG00000116783	36.79	0.2501
KCNH5	ENSG00000140015	36.79	0.1449
CDC37L1	ENSG00000106993	36.8	0.301
CCDC181	ENSG00000117477	36.8	0.2627
GUCY1A1	ENSG00000164116	36.8	0.318
DNAJC13	ENSG00000138246	36.8	0.5339
TAFA2	ENSG00000198673	36.8	0.2352
BROX	ENSG00000162819	36.81	0.4524
UBA5	ENSG00000081307	36.81	0.4992
HSPH1	ENSG00000120694	36.81	0.168
ZNF404	ENSG00000176222	36.81	-0.0288
C16orf87	ENSG00000155330	36.81	0.3829
PMS1	ENSG00000064933	36.81	0.308
TAX1BP1	ENSG00000106052	36.81	0.3707
PAWR	ENSG00000177425	36.81	0.2073
SMCHD1	ENSG00000101596	36.81	0.4769
GMNN	ENSG00000112312	36.82	0.0241
CENPC	ENSG00000145241	36.82	0.3041
MTREX	ENSG00000039123	36.82	0.3968
HS2ST1	ENSG00000153936	36.82	0.3967
RALGPS2	ENSG00000116191	36.82	0.4499
CLASP2	ENSG00000163539	36.82	0.5045
BCKDHB	ENSG00000083123	36.82	0.1751
CDH8	ENSG00000150394	36.82	0.1614
HNMT	ENSG00000150540	36.83	-0.0337
TXNDC16	ENSG00000087301	36.83	0.4829
ANKIB1	ENSG00000001629	36.83	0.5098
MAGI2	ENSG00000187391	36.83	0.5105
KITLG	ENSG00000049130	36.84	0.0902
SERPINI1	ENSG00000163536	36.84	-0.0111
NETO1	ENSG00000166342	36.85	0.122
HIBADH	ENSG00000106049	36.85	-0.0589
FH	ENSG00000091483	36.86	0.3235
SMC6	ENSG00000163029	36.86	0.4056
ZNF148	ENSG00000163848	36.86	0.4718
MEF2A	ENSG00000068305	36.86	0.3732
ARHGAP32	ENSG00000134909	36.86	0.3549
LACC1	ENSG00000179630	36.87	0.0716
MBLAC2	ENSG00000176055	36.87	0.441
CAND1	ENSG00000111530	36.87	0.4625
SLAIN1	ENSG00000139737	36.87	0.2957
PDCD6IP	ENSG00000170248	36.87	0.4964
SMARCA1	ENSG00000102038	36.87	0.4415
PCNX1	ENSG00000100731	36.87	0.579
GTDC1	ENSG00000121964	36.87	0.4041
TMA16	ENSG00000198498	36.88	0.2801
TRUB1	ENSG00000165832	36.88	0.3833
UBR3	ENSG00000144357	36.88	0.4488
TMX1	ENSG00000139921	36.89	0.1932
PELI1	ENSG00000197329	36.89	0.3933
WDR35	ENSG00000118965	36.89	0.4686
MAP4K3	ENSG00000011566	36.89	0.5121
PDLIM5	ENSG00000163110	36.89	0.0481
SIKE1	ENSG00000052723	36.9	0.3941
FAM104B	ENSG00000182518	36.9	0.3497
LMAN1	ENSG00000074695	36.9	0.453
VPS37A	ENSG00000155975	36.9	0.4796
REV3L	ENSG00000009413	36.9	0.4506
CNTN3	ENSG00000113805	36.9	0.3397
LXN	ENSG00000079257	36.91	0.0871
ICE2	ENSG00000128915	36.91	0.3029
ZC3H6	ENSG00000188177	36.91	0.5235
PRKD3	ENSG00000115825	36.91	0.2757
CEP57L1	ENSG00000183137	36.91	0.3634
SESTD1	ENSG00000187231	36.91	0.4937
ROCK1	ENSG00000067900	36.91	0.3683
ME1	ENSG00000065833	36.91	-0.1719
WDFY3	ENSG00000163625	36.91	0.5383
FAM91A1	ENSG00000176853	36.92	0.4857
GFM1	ENSG00000168827	36.92	0.422
RERG	ENSG00000134533	36.92	-0.2273
FOCAD	ENSG00000188352	36.92	0.4718
VCAM1	ENSG00000162692	36.93	0.131
KLHL5	ENSG00000109790	36.93	0.3218
SLU7	ENSG00000164609	36.94	0.3749
ARHGAP12	ENSG00000165322	36.94	0.3404
XPR1	ENSG00000143324	36.94	0.3677
MGST1	ENSG00000008394	36.94	-0.3335
FRYL	ENSG00000075539	36.94	0.4366
SKAP2	ENSG00000005020	36.94	0.0747
RBM45	ENSG00000155636	36.95	0.4307
WDR3	ENSG00000065183	36.95	0.4762
ARHGAP5	ENSG00000100852	36.95	0.3176
DMXL2	ENSG00000104093	36.95	0.4899
BBX	ENSG00000114439	36.95	0.2093
ZNF385B	ENSG00000144331	36.95	0.1252
ITM2A	ENSG00000078596	36.96	-0.1377
SLC25A32	ENSG00000164933	36.96	0.3481
C9orf72	ENSG00000147894	36.96	0.4474
CHM	ENSG00000188419	36.96	0.3265
METTL14	ENSG00000145388	36.97	0.3862
MRPL19	ENSG00000115364	36.97	0.2194
RNF145	ENSG00000145860	36.97	0.5243
SLC30A9	ENSG00000014824	36.97	0.4591
BMT2	ENSG00000164603	36.97	0.3946
GRM3	ENSG00000198822	36.97	0.2821
PTPN4	ENSG00000088179	36.97	0.287
LIN7C	ENSG00000148943	36.98	0.4461
TMEM47	ENSG00000147027	36.98	0.1535
ARL6IP6	ENSG00000177917	36.98	0.2332
LPAR6	ENSG00000139679	36.98	-0.2592
OPA1	ENSG00000198836	36.98	0.4309
TUSC3	ENSG00000104723	36.98	0.4237
GPR158	ENSG00000151025	36.98	0.0991
TERF1	ENSG00000147601	36.99	0.4415
SUGT1	ENSG00000165416	36.99	0.2722
DARS1	ENSG00000115866	36.99	0.1635
CDK8	ENSG00000132964	36.99	0.4263
EEA1	ENSG00000102189	36.99	0.3526
PIBF1	ENSG00000083535	36.99	0.3021
SLC44A5	ENSG00000137968	36.99	0.3553
NIPSNAP3B	ENSG00000165028	37	0.4149
MSMO1	ENSG00000052802	37	0.2879
NET1	ENSG00000173848	37	0.1391
EIF3E	ENSG00000104408	37	0.2736
RASAL2	ENSG00000075391	37	0.5524
NOC3L	ENSG00000173145	37.01	0.3018
SRSF11	ENSG00000116754	37.01	0.3935
NAP1L1	ENSG00000187109	37.01	0.2257
TBC1D15	ENSG00000121749	37.01	0.2928
GRB14	ENSG00000115290	37.01	0.0987
NECAB1	ENSG00000123119	37.01	0.1232
CHL1	ENSG00000134121	37.01	0.4464
DCC	ENSG00000187323	37.01	0.4078
THAP9	ENSG00000168152	37.02	0.2978
WDR75	ENSG00000115368	37.02	0.3793
FCHO2	ENSG00000157107	37.02	0.466
ABCB1	ENSG00000085563	37.02	-0.2015
DLG2	ENSG00000150672	37.02	0.3116
FABP7	ENSG00000164434	37.03	0.1827
FBXO3	ENSG00000110429	37.03	0.4685
TM9SF3	ENSG00000077147	37.03	0.5049
EED	ENSG00000074266	37.04	0.3675
KIAA0586	ENSG00000100578	37.04	0.5072
KTN1	ENSG00000126777	37.04	0.3581
SLC2A13	ENSG00000151229	37.04	0.1511
CHODL	ENSG00000154645	37.04	0.1062
ZFPM2	ENSG00000169946	37.04	0.3468
FAM199X	ENSG00000123575	37.05	0.4239
FBXO38	ENSG00000145868	37.05	0.5546
MOXD1	ENSG00000079931	37.05	0.1277
GTPBP8	ENSG00000163607	37.06	0.4069
UBA3	ENSG00000144744	37.06	0.3767
TMEM170B	ENSG00000205269	37.06	0.4841
ATG2B	ENSG00000066739	37.06	0.4586
DNAJB4	ENSG00000162616	37.07	0.0473
HNRNPLL	ENSG00000143889	37.07	0.3886
DHX29	ENSG00000067248	37.07	0.4817
ABCD3	ENSG00000117528	37.07	0.3753
NEK1	ENSG00000137601	37.07	0.4635
RANBP9	ENSG00000010017	37.08	0.5016
TNKS	ENSG00000173273	37.08	0.5188
FNDC3A	ENSG00000102531	37.08	0.4984
ANK2	ENSG00000145362	37.08	0.4776
PRKD1	ENSG00000184304	37.08	0.2248
CRYGS	ENSG00000213139	37.09	-0.0713
ZC3H15	ENSG00000065548	37.09	0.3411
DCAF13	ENSG00000164934	37.09	0.3322
AGFG1	ENSG00000173744	37.09	0.5308
PIKFYVE	ENSG00000115020	37.09	0.5509
LRPPRC	ENSG00000138095	37.09	0.499
MAP2K4	ENSG00000065559	37.09	0.2708
EPC2	ENSG00000135999	37.09	0.5272
COG5	ENSG00000164597	37.09	0.4453
STAM	ENSG00000136738	37.1	0.5191
CLCN3	ENSG00000109572	37.1	0.4931
VPS54	ENSG00000143952	37.1	0.4422
NCOA1	ENSG00000084676	37.1	0.4711
ENY2	ENSG00000120533	37.11	0.0805
ANKRA2	ENSG00000164331	37.11	0.3271
WBP11	ENSG00000084463	37.11	0.5482
PEX1	ENSG00000127980	37.11	0.4627
CAPN7	ENSG00000131375	37.11	0.479
GASK1B	ENSG00000164125	37.11	0.0069
INTU	ENSG00000164066	37.11	0.2731
MARK1	ENSG00000116141	37.11	0.5191
ANKRD28	ENSG00000206560	37.11	0.5478
PDGFD	ENSG00000170962	37.11	0.1988
NAMPT	ENSG00000105835	37.12	0.3528
VAPA	ENSG00000101558	37.12	0.3707
CCDC186	ENSG00000165813	37.12	0.4704
PLEKHA1	ENSG00000107679	37.12	0.1931
FAM171B	ENSG00000144369	37.12	0.366
DIPK2A	ENSG00000181744	37.12	0.2348
MSRB3	ENSG00000174099	37.12	-0.0844
MLLT3	ENSG00000171843	37.12	0.4292
EXOC6B	ENSG00000144036	37.12	0.5618
LRCH2	ENSG00000130224	37.13	0.4144
RAB21	ENSG00000080371	37.14	0.359
AC106818.2	ENSG00000287180	37.14	0.2121
APOOL	ENSG00000155008	37.14	0.3199
PPP4R4	ENSG00000119698	37.14	-0.0203
MAGI3	ENSG00000081026	37.14	0.5316
GPC6	ENSG00000183098	37.14	0.2808
NBN	ENSG00000104320	37.15	0.3993
BBS10	ENSG00000179941	37.16	0.3452
C21orf91	ENSG00000154642	37.16	0.1236
TMLHE	ENSG00000185973	37.16	0.3759
SMAD5	ENSG00000113658	37.17	0.304
TSPAN12	ENSG00000106025	37.17	-0.1076
ZZZ3	ENSG00000036549	37.17	0.4898
CDH2	ENSG00000170558	37.17	0.4692
TCF12	ENSG00000140262	37.17	0.3752
TENM1	ENSG00000009694	37.17	0.2437
DNAJB9	ENSG00000128590	37.18	0.1557
ARL5B	ENSG00000165997	37.18	0.4122
A2M	ENSG00000175899	37.18	-0.1401
ERCC8	ENSG00000049167	37.18	0.351
VCAN	ENSG00000038427	37.18	0.4141
GRM1	ENSG00000152822	37.18	0.2096
ERMN	ENSG00000136541	37.19	-0.1539
PLEKHF2	ENSG00000175895	37.19	0.3261
TRIM23	ENSG00000113595	37.19	0.443
KPNA4	ENSG00000186432	37.19	0.5017
RPA3	ENSG00000106399	37.19	-0.0049
LNPEP	ENSG00000113441	37.19	0.283
MRPS28	ENSG00000147586	37.19	-0.1755
CNOT4	ENSG00000080802	37.19	0.5574
SPRY3	ENSG00000168939	37.19	0.4477
CEP78	ENSG00000148019	37.2	0.4325
RAVER2	ENSG00000162437	37.2	0.3423
HOMER1	ENSG00000152413	37.2	0.2693
GSK3B	ENSG00000082701	37.2	0.5865
LSAMP	ENSG00000185565	37.2	0.3794
RPF1	ENSG00000117133	37.21	0.2309
XRN2	ENSG00000088930	37.21	0.4301
PLPPR5	ENSG00000117598	37.21	0.4022
FAM214A	ENSG00000047346	37.21	0.3932
ATF6	ENSG00000118217	37.21	0.4901
HCFC2	ENSG00000111727	37.22	0.4728
RSBN1	ENSG00000081019	37.22	0.4557
IRAK1BP1	ENSG00000146243	37.22	0.3063
CSTF3	ENSG00000176102	37.22	0.391
ADGRV1	ENSG00000164199	37.22	0.1482
SSX2IP	ENSG00000117155	37.23	0.2861
CAAP1	ENSG00000120159	37.23	0.3409
ZC3H12C	ENSG00000149289	37.23	0.3835
CUL3	ENSG00000036257	37.23	0.4621
CHN1	ENSG00000128656	37.23	-0.0626
POLR2K	ENSG00000147669	37.24	-0.0992
PHOSPHO2	ENSG00000144362	37.24	0.1729
PBK	ENSG00000168078	37.24	0.1446
IVNS1ABP	ENSG00000116679	37.25	0.4473
CRBN	ENSG00000113851	37.25	0.2106
HIF1A	ENSG00000100644	37.25	0.469
TNPO1	ENSG00000083312	37.25	0.4302
EPS8	ENSG00000151491	37.25	0.2505
PLEKHA3	ENSG00000116095	37.26	0.4349
POC5	ENSG00000152359	37.26	0.3054
BCAP29	ENSG00000075790	37.26	0.1977
SLC9B2	ENSG00000164038	37.26	0.4735
DHX15	ENSG00000109606	37.26	0.4334
ERBIN	ENSG00000112851	37.26	0.2165
SPDL1	ENSG00000040275	37.27	0.3312
RPGRIP1L	ENSG00000103494	37.27	0.4946
STAT4	ENSG00000138378	37.27	-0.0007
MAP4K5	ENSG00000012983	37.27	0.476
FGF14	ENSG00000102466	37.27	0.2795
PREPL	ENSG00000138078	37.28	0.2663
PKIB	ENSG00000135549	37.28	0.0005
DNM3	ENSG00000197959	37.28	0.4476
NAA30	ENSG00000139977	37.29	0.5299
AFTPH	ENSG00000119844	37.29	0.5369
CPEB4	ENSG00000113742	37.29	0.5141
CYYR1	ENSG00000166265	37.29	0.1196
PICALM	ENSG00000073921	37.29	0.5077
KLHL28	ENSG00000179454	37.29	0.4724
SLC9B1	ENSG00000164037	37.29	0.1358
ELAPOR2	ENSG00000164659	37.29	0.1904
PBX3	ENSG00000167081	37.29	0.1509
ADAM22	ENSG00000008277	37.29	0.2489
MCTP1	ENSG00000175471	37.29	0.3479
SPIN4	ENSG00000186767	37.3	0.4041
CCNL1	ENSG00000163660	37.3	0.3653
FAM241A	ENSG00000174749	37.3	0.2746
NLK	ENSG00000087095	37.3	0.2199
THOC1	ENSG00000079134	37.31	0.2385
DENND4A	ENSG00000174485	37.31	0.4804
SLC41A2	ENSG00000136052	37.31	0.4231
WDR41	ENSG00000164253	37.31	0.3414
CAMK4	ENSG00000152495	37.31	0.2973
TMEM126B	ENSG00000171204	37.32	-0.2038
SMNDC1	ENSG00000119953	37.32	0.3841
CCDC34	ENSG00000109881	37.32	0.1751
REPS1	ENSG00000135597	37.32	0.4783
TASP1	ENSG00000089123	37.32	0.2552
SNRNP48	ENSG00000168566	37.33	0.3584
FAM126A	ENSG00000122591	37.33	0.3797
ARFIP1	ENSG00000164144	37.33	0.3356
ANKRD12	ENSG00000101745	37.33	0.4804
PROSER1	ENSG00000120685	37.34	0.5169
CDC40	ENSG00000168438	37.34	0.376
C1GALT1	ENSG00000106392	37.34	0.3032
FNBP1L	ENSG00000137942	37.34	0.4348
MAPK8	ENSG00000107643	37.34	0.4499
ADAM10	ENSG00000137845	37.34	0.5284
HSD17B4	ENSG00000133835	37.34	0.2898
PLCXD3	ENSG00000182836	37.34	0.2216
AKT3	ENSG00000117020	37.34	0.4133
PLXDC2	ENSG00000120594	37.34	0.3385
MRPL44	ENSG00000135900	37.35	0.3446
CWC15	ENSG00000150316	37.35	0.1542
NDUFV2	ENSG00000178127	37.35	-0.2099
ARL5A	ENSG00000162980	37.35	0.3345
FAM114A2	ENSG00000055147	37.35	0.4059
UACA	ENSG00000137831	37.35	0.1541
ZNF277	ENSG00000198839	37.35	0.3288
NTNG1	ENSG00000162631	37.35	0.0242
TMEM117	ENSG00000139173	37.35	0.1898
KCNQ5	ENSG00000185760	37.35	0.1895
TMEM30A	ENSG00000112697	37.36	0.408
DCAF17	ENSG00000115827	37.36	0.4894
GABRA3	ENSG00000011677	37.36	0.4847
MED13L	ENSG00000123066	37.36	0.4959
MTF2	ENSG00000143033	37.37	0.4444
FSD1L	ENSG00000106701	37.37	0.4305
BTAF1	ENSG00000095564	37.37	0.5291
CLOCK	ENSG00000134852	37.37	0.3026
MAPK10	ENSG00000109339	37.37	0.1148
PDE4D	ENSG00000113448	37.37	0.4802
NUS1	ENSG00000153989	37.38	0.4981
COL1A2	ENSG00000164692	37.38	0.197
CD47	ENSG00000196776	37.38	0.2771
RCOR3	ENSG00000117625	37.38	0.5206
BBOX1	ENSG00000129151	37.38	-0.3488
CMAS	ENSG00000111726	37.39	0.1928
HACE1	ENSG00000085382	37.39	0.331
PLCL1	ENSG00000115896	37.39	0.3494
TRMT5	ENSG00000126814	37.4	0.4388
CERT1	ENSG00000113163	37.4	0.4108
TMEM74	ENSG00000164841	37.4	0.4106
COMMD3	ENSG00000148444	37.41	0.1827
TYW5	ENSG00000162971	37.41	0.2205
NAA50	ENSG00000121579	37.41	0.4399
SETDB2	ENSG00000136169	37.41	0.353
STX7	ENSG00000079950	37.41	0.4364
PPP3R1	ENSG00000221823	37.41	0.1769
KMT2E	ENSG00000005483	37.41	0.5528
DDX10	ENSG00000178105	37.41	0.4501
FUT8	ENSG00000033170	37.41	0.3791
UNC5C	ENSG00000182168	37.41	0.1555
MACIR	ENSG00000181751	37.42	0.4921
PUM2	ENSG00000055917	37.42	0.5666
IFT74	ENSG00000096872	37.42	0.2069
RFX7	ENSG00000181827	37.42	0.5135
TMTC2	ENSG00000179104	37.42	0.1695
DYNLT3	ENSG00000165169	37.43	0.0669
IMPA1	ENSG00000133731	37.43	0.1539
SLC35A3	ENSG00000117620	37.43	0.4663
GPR137C	ENSG00000180998	37.43	0.4469
SNX14	ENSG00000135317	37.43	0.267
SLC8A1	ENSG00000183023	37.43	0.3447
ADK	ENSG00000156110	37.43	0.0759
NUDT6	ENSG00000170917	37.44	-0.1242
PPAT	ENSG00000128059	37.44	0.3498
PHF6	ENSG00000156531	37.44	0.4234
IL6ST	ENSG00000134352	37.44	0.0636
ERO1B	ENSG00000086619	37.44	0.2847
STEAP2	ENSG00000157214	37.44	0.056
CREB1	ENSG00000118260	37.44	0.4686
ITGB8	ENSG00000105855	37.44	0.218
ACAD11	ENSG00000240303	37.44	0.1788
SENP6	ENSG00000112701	37.44	0.4704
RGS17	ENSG00000091844	37.44	0.3958
CDIN1	ENSG00000186073	37.44	0.3929
FAM155A	ENSG00000204442	37.44	0.4821
CGRRF1	ENSG00000100532	37.45	-0.3192
ZFAND1	ENSG00000104231	37.45	0.2203
PGM2L1	ENSG00000165434	37.45	0.3956
CYB5R4	ENSG00000065615	37.45	0.3849
OXCT1	ENSG00000083720	37.45	0.2307
C2orf88	ENSG00000187699	37.45	-0.2565
COMMD10	ENSG00000145781	37.45	0.0714
PDE4B	ENSG00000184588	37.45	0.4274
ARID4A	ENSG00000032219	37.46	0.4714
PRIM2	ENSG00000146143	37.46	0.303
TFAM	ENSG00000108064	37.47	0.3695
SH3BGRL	ENSG00000131171	37.47	0.2461
RIC1	ENSG00000107036	37.47	0.565
MGP	ENSG00000111341	37.48	-0.1815
CCNT2	ENSG00000082258	37.48	0.5081
APPL1	ENSG00000157500	37.48	0.4933
ANAPC10	ENSG00000164162	37.48	0.0369
MTX3	ENSG00000177034	37.49	0.324
PALMD	ENSG00000099260	37.49	0.2282
PDZD8	ENSG00000165650	37.49	0.5471
TAF2	ENSG00000064313	37.49	0.4943
DPY19L1	ENSG00000173852	37.49	0.3421
PAN3	ENSG00000152520	37.49	0.4675
NXPH1	ENSG00000122584	37.49	0.1623
RELN	ENSG00000189056	37.49	0.2399
CCNG1	ENSG00000113328	37.5	0.3181
AC087071.2	ENSG00000240571	37.5	0.1409
ADAM9	ENSG00000168615	37.5	0.2302
FGF12	ENSG00000114279	37.5	0.2724
GRM8	ENSG00000179603	37.5	0.1205
MLF1	ENSG00000178053	37.51	0.0894
ALG13	ENSG00000101901	37.51	0.4727
ANKRD13C	ENSG00000118454	37.51	0.5405
RPS6KC1	ENSG00000136643	37.51	0.4652
ITFG1	ENSG00000129636	37.51	0.3963
NRG3	ENSG00000185737	37.51	0.4313
ORMDL1	ENSG00000128699	37.52	0.3281
PANK3	ENSG00000120137	37.52	0.4854
NKTR	ENSG00000114857	37.52	0.2563
USO1	ENSG00000138768	37.52	0.3883
AQR	ENSG00000021776	37.52	0.4673
SMAD2	ENSG00000175387	37.52	0.4924
WWP1	ENSG00000123124	37.52	0.2552
ARHGEF12	ENSG00000196914	37.52	0.5428
CNTNAP2	ENSG00000174469	37.52	0.3874
EIF2S1	ENSG00000134001	37.53	0.3563
MTMR9	ENSG00000104643	37.53	0.536
TMEM38B	ENSG00000095209	37.53	0.1986
NKAIN3	ENSG00000185942	37.53	0.2692
NDUFA4	ENSG00000189043	37.54	-0.245
FAM98A	ENSG00000119812	37.54	0.2576
ZDBF2	ENSG00000204186	37.54	0.3404
TNKS2	ENSG00000107854	37.54	0.5018
LCLAT1	ENSG00000172954	37.54	0.5312
AKAP5	ENSG00000179841	37.55	0.2217
ZCRB1	ENSG00000139168	37.55	0.0366
CHEK1	ENSG00000149554	37.55	0.1898
NGLY1	ENSG00000151092	37.55	0.323
CRY1	ENSG00000008405	37.55	0.4463
SCAMP1	ENSG00000085365	37.55	0.4929
CYP7B1	ENSG00000172817	37.55	0.1777
EPM2A	ENSG00000112425	37.55	0.1536
TMEM99	ENSG00000167920	37.56	-0.0407
TMEM209	ENSG00000146842	37.56	0.471
YTHDF3	ENSG00000185728	37.56	0.5083
CARNMT1	ENSG00000156017	37.56	0.4197
ATP2C1	ENSG00000017260	37.56	0.4657
SENP7	ENSG00000138468	37.56	0.4671
CCSER2	ENSG00000107771	37.56	0.4762
BIRC6	ENSG00000115760	37.56	0.5743
HS3ST5	ENSG00000249853	37.56	0.2948
NUDCD2	ENSG00000170584	37.57	0.0588
RECQL	ENSG00000004700	37.57	0.3603
DYNC2LI1	ENSG00000138036	37.57	0.0734
KIF5B	ENSG00000170759	37.57	0.378
JAK2	ENSG00000096968	37.57	0.4534
EXOC6	ENSG00000138190	37.57	0.4178
TOX	ENSG00000198846	37.57	0.3331
FKBP7	ENSG00000079150	37.58	0.2757
CAPRIN2	ENSG00000110888	37.58	0.0942
DMXL1	ENSG00000172869	37.58	0.454
KCNRG	ENSG00000198553	37.59	0.4055
SQLE	ENSG00000104549	37.59	0.3934
CCDC90B	ENSG00000137500	37.59	0.2776
ERO1A	ENSG00000197930	37.59	0.4566
PTPRO	ENSG00000151490	37.59	0.4409
TM4SF1	ENSG00000169908	37.6	-0.2901
TBPL1	ENSG00000028839	37.6	0.2891
OTUD4	ENSG00000164164	37.6	0.5569
PPP2R2A	ENSG00000221914	37.6	0.3649
MAN1A1	ENSG00000111885	37.6	0.1997
UNC80	ENSG00000144406	37.6	0.1116
UMAD1	ENSG00000219545	37.6	0.2636
AC025423.1	ENSG00000256325	37.61	0.4329
BRIX1	ENSG00000113460	37.61	0.2623
RBBP6	ENSG00000122257	37.61	0.4026
LNX2	ENSG00000139517	37.61	0.4557
SCRG1	ENSG00000164106	37.62	-0.4189
CPNE3	ENSG00000085719	37.62	0.3358
IFTAP	ENSG00000166352	37.62	0.0002
ZMYM2	ENSG00000121741	37.62	0.4993
DIO2	ENSG00000211448	37.62	-0.2152
NF1	ENSG00000196712	37.62	0.5386
TBC1D5	ENSG00000131374	37.62	0.4652
ARGLU1	ENSG00000134884	37.63	0.2425
EIF2A	ENSG00000144895	37.63	0.3849
RRP15	ENSG00000067533	37.63	0.3651
SCAF8	ENSG00000213079	37.63	0.5313
CHIC1	ENSG00000204116	37.63	0.1185
APC	ENSG00000134982	37.63	0.2724
HBB	ENSG00000244734	37.64	-0.2159
SWT1	ENSG00000116668	37.64	0.3791
PTPRR	ENSG00000153233	37.64	0.1086
KLF12	ENSG00000118922	37.64	0.4121
RAB23	ENSG00000112210	37.65	0.3787
ITM2B	ENSG00000136156	37.65	-0.1267
MIS18BP1	ENSG00000129534	37.65	0.2137
PJA2	ENSG00000198961	37.65	0.4407
PHTF2	ENSG00000006576	37.65	0.4768
SESN1	ENSG00000080546	37.66	0.2064
MYO6	ENSG00000196586	37.66	0.1454
SEM1	ENSG00000127922	37.66	0.0119
ZNF624	ENSG00000197566	37.67	0.4207
STK17B	ENSG00000081320	37.67	0.0627
RGS5	ENSG00000143248	37.67	-0.175
ACBD6	ENSG00000230124	37.67	0.3971
MAD2L1	ENSG00000164109	37.68	0.1361
EMSY	ENSG00000158636	37.68	0.5536
ZNF292	ENSG00000188994	37.68	0.4541
RPS6KA3	ENSG00000177189	37.68	0.3456
GLRA2	ENSG00000101958	37.68	0.356
UBE2E2	ENSG00000182247	37.68	0.1493
TANC2	ENSG00000170921	37.68	0.5399
TMEM126A	ENSG00000171202	37.69	-0.1795
CEP57	ENSG00000166037	37.69	0.3985
CIR1	ENSG00000138433	37.69	0.2202
TPP2	ENSG00000134900	37.69	0.5094
CTSC	ENSG00000109861	37.69	0.1443
CAMSAP2	ENSG00000118200	37.69	0.5261
CEP83	ENSG00000173588	37.69	0.2137
TRMT11	ENSG00000066651	37.69	0.2107
DDX3Y	ENSG00000067048	37.7	0.2415
NAB1	ENSG00000138386	37.7	0.3711
FAM185A	ENSG00000222011	37.7	0.3716
MPP5	ENSG00000072415	37.7	0.1799
PTBP3	ENSG00000119314	37.7	0.4349
SCAPER	ENSG00000140386	37.7	0.5432
PSMD10	ENSG00000101843	37.71	0.3695
EXOSC9	ENSG00000123737	37.71	0.3427
DPH5	ENSG00000117543	37.71	0.2739
SEC22A	ENSG00000121542	37.71	0.4041
TRAK2	ENSG00000115993	37.71	0.1726
KCNN2	ENSG00000080709	37.71	0.3038
KCNMB2	ENSG00000197584	37.71	0.0602
KCNIP4	ENSG00000185774	37.71	0.0241
NHLRC3	ENSG00000188811	37.72	0.4392
MTRF1L	ENSG00000112031	37.72	0.1857
GLIPR1	ENSG00000139278	37.72	0.1612
TES	ENSG00000135269	37.72	0.287
RXFP1	ENSG00000171509	37.72	0.0264
CRYGD	ENSG00000118231	37.73	0.3062
FASTKD3	ENSG00000124279	37.73	0.3796
BTG3	ENSG00000154640	37.73	0.1863
TMX4	ENSG00000125827	37.73	0.2657
RB1CC1	ENSG00000023287	37.73	0.4621
STRN	ENSG00000115808	37.73	0.317
SMAP1	ENSG00000112305	37.73	0.4926
DNAJC1	ENSG00000136770	37.73	0.1661
ATRX	ENSG00000085224	37.73	0.5397
GHITM	ENSG00000165678	37.74	0.0831
PRKAA1	ENSG00000132356	37.74	0.4694
NCBP1	ENSG00000136937	37.74	0.4712
SGO2	ENSG00000163535	37.74	0.1675
ZFYVE16	ENSG00000039319	37.74	0.2658
RAB27B	ENSG00000041353	37.74	0.0946
RSPO2	ENSG00000147655	37.74	0.0816
RORB	ENSG00000198963	37.74	0.3671
SGIP1	ENSG00000118473	37.74	0.3054
ASNSD1	ENSG00000138381	37.75	0.3721
LARP7	ENSG00000174720	37.75	0.2283
API5	ENSG00000166181	37.75	0.4809
IL33	ENSG00000137033	37.75	-0.0275
GTF2A1	ENSG00000165417	37.75	0.5418
TBK1	ENSG00000183735	37.75	0.2813
BRCC3	ENSG00000185515	37.75	0.554
PHC3	ENSG00000173889	37.75	0.5106
PNPLA8	ENSG00000135241	37.75	0.3133
ANK3	ENSG00000151150	37.75	0.4863
TM4SF18	ENSG00000163762	37.76	-0.2328
SPTSSB	ENSG00000196542	37.76	0.0205
GMCL1	ENSG00000087338	37.76	0.4187
CLINT1	ENSG00000113282	37.76	0.5315
KIAA2026	ENSG00000183354	37.76	0.5534
RAP2C	ENSG00000123728	37.77	0.3913
COPB2	ENSG00000184432	37.77	0.4833
SRP72	ENSG00000174780	37.77	0.4543
TSNAX	ENSG00000116918	37.77	0.2866
BZW2	ENSG00000136261	37.77	0.4063
STK38L	ENSG00000211455	37.77	0.2636
FNIP1	ENSG00000217128	37.77	0.5094
THNSL1	ENSG00000185875	37.78	0.3581
EIF3M	ENSG00000149100	37.78	0.2805
DCP2	ENSG00000172795	37.78	0.4779
ZMAT1	ENSG00000166432	37.78	0.1595
MYSM1	ENSG00000162601	37.78	0.4738
TCF4	ENSG00000196628	37.78	0.4623
SOCS5	ENSG00000171150	37.79	0.3672
MRPL1	ENSG00000169288	37.79	0.093
WAC	ENSG00000095787	37.79	0.4918
EIF3H	ENSG00000147677	37.79	0.3525
TMEM144	ENSG00000164124	37.8	-0.1149
DIMT1	ENSG00000086189	37.8	0.2357
ZNF800	ENSG00000048405	37.8	0.4192
ZMYND11	ENSG00000015171	37.8	0.5302
CDK17	ENSG00000059758	37.8	0.3666
RAB3GAP2	ENSG00000118873	37.8	0.5036
GRM7	ENSG00000196277	37.8	0.2617
TMED7	ENSG00000134970	37.81	0.421
RRM2B	ENSG00000048392	37.81	0.4113
PDE7A	ENSG00000205268	37.81	0.4518
SOS1	ENSG00000115904	37.81	0.5459
GOLGA4	ENSG00000144674	37.82	0.3934
RFC3	ENSG00000133119	37.82	0.3252
NR3C1	ENSG00000113580	37.82	0.1109
SOCS4	ENSG00000180008	37.83	0.4227
ATL1	ENSG00000198513	37.83	0.2205
R3HCC1L	ENSG00000166024	37.83	0.4771
RBBP8	ENSG00000101773	37.83	0.1412
PLAAT1	ENSG00000127252	37.84	-0.1138
MTMR6	ENSG00000139505	37.84	0.3535
SLAIN2	ENSG00000109171	37.84	0.4934
ANKS1B	ENSG00000185046	37.84	0.3594
RABGGTB	ENSG00000137955	37.85	0.042
DONSON	ENSG00000159147	37.85	0.3842
CCP110	ENSG00000103540	37.85	0.492
ERP44	ENSG00000023318	37.85	0.3957
USP24	ENSG00000162402	37.85	0.5359
KCTD16	ENSG00000183775	37.85	0.1779
SELENOT	ENSG00000198843	37.86	0.0337
SLC25A14	ENSG00000102078	37.86	0.2561
RPP30	ENSG00000148688	37.86	0.3373
HIKESHI	ENSG00000149196	37.86	0.0797
PSIP1	ENSG00000164985	37.86	0.4129
FBXL5	ENSG00000118564	37.86	0.3518
TOGARAM1	ENSG00000198718	37.86	0.3708
NFKB1	ENSG00000109320	37.86	0.3654
CAV2	ENSG00000105971	37.86	0.1587
AC068733.2	ENSG00000270435	37.87	0.1724
DUS4L	ENSG00000105865	37.87	0.3769
GNPNAT1	ENSG00000100522	37.87	0.4659
DRAM2	ENSG00000156171	37.87	0.16
SAV1	ENSG00000151748	37.87	0.4204
SELENOF	ENSG00000183291	37.87	0.0849
ANLN	ENSG00000011426	37.87	-0.009
FAM162B	ENSG00000183807	37.88	-0.0797
HTATSF1	ENSG00000102241	37.88	0.3914
C3orf38	ENSG00000179021	37.88	0.3207
PSMC6	ENSG00000100519	37.88	0.1353
SMARCE1	ENSG00000073584	37.88	0.3673
HMGCR	ENSG00000113161	37.88	0.4345
MCHR2	ENSG00000152034	37.88	0.0636
URI1	ENSG00000105176	37.88	0.339
NNT	ENSG00000112992	37.88	0.5571
ARHGAP11A	ENSG00000198826	37.89	0.2391
SLC25A27	ENSG00000153291	37.89	0.2334
SEC24B	ENSG00000138802	37.89	0.5617
PSMD1	ENSG00000173692	37.89	0.49
COMMD2	ENSG00000114744	37.9	0.3667
UTP15	ENSG00000164338	37.9	0.4259
SCRN3	ENSG00000144306	37.9	0.4185
SPATA7	ENSG00000042317	37.9	0.1717
FRS2	ENSG00000166225	37.9	0.472
TTC17	ENSG00000052841	37.9	0.5421
GPD2	ENSG00000115159	37.9	0.4659
ZNF770	ENSG00000198146	37.91	0.4988
ANAPC4	ENSG00000053900	37.91	0.1955
TRPC3	ENSG00000138741	37.91	0.1028
PRRG1	ENSG00000130962	37.91	0.0159
RABGAP1L	ENSG00000152061	37.91	0.4742
AKAP6	ENSG00000151320	37.92	0.367
NSA2	ENSG00000164346	37.93	0.264
SPA17	ENSG00000064199	37.93	-0.0578
PLAA	ENSG00000137055	37.93	0.4769
GDAP1	ENSG00000104381	37.93	0.4826
MYO9A	ENSG00000066933	37.93	0.5586
CAMKMT	ENSG00000143919	37.93	-0.0043
MPC2	ENSG00000143158	37.94	-0.0448
MRPL39	ENSG00000154719	37.94	0.1589
SMAD4	ENSG00000141646	37.94	0.4369
TOPBP1	ENSG00000163781	37.94	0.5369
ALG6	ENSG00000088035	37.94	0.2286
IL1RAP	ENSG00000196083	37.94	0.1089
NRG1	ENSG00000157168	37.94	0.3323
MACROD2	ENSG00000172264	37.94	0.3949
HBP1	ENSG00000105856	37.95	0.2916
UBXN2B	ENSG00000215114	37.95	0.5097
TEX10	ENSG00000136891	37.95	0.4102
PPIG	ENSG00000138398	37.95	0.3311
ZFAND4	ENSG00000172671	37.95	0.3022
FKTN	ENSG00000106692	37.95	0.5159
SLC4A4	ENSG00000080493	37.95	-0.0878
SFR1	ENSG00000156384	37.96	0.1677
INSIG2	ENSG00000125629	37.96	0.3988
EFEMP1	ENSG00000115380	37.96	-0.2136
RAB3GAP1	ENSG00000115839	37.96	0.3656
ESF1	ENSG00000089048	37.97	0.3271
SCYL2	ENSG00000136021	37.97	0.48
TRIP11	ENSG00000100815	37.97	0.4446
FILIP1	ENSG00000118407	37.97	0.1583
ZNF407	ENSG00000215421	37.97	0.5836
CDK14	ENSG00000058091	37.97	0.3008
CNTN4	ENSG00000144619	37.97	0.2902
KIAA1586	ENSG00000168116	37.98	0.3852
C2orf69	ENSG00000178074	37.98	0.5156
NT5C3A	ENSG00000122643	37.98	0.383
R3HDM1	ENSG00000048991	37.98	0.3096
CENPQ	ENSG00000031691	37.99	0.0249
CEBPZ	ENSG00000115816	37.99	0.3757
ZDHHC13	ENSG00000177054	37.99	0.3788
TUT7	ENSG00000083223	37.99	0.5102
PCNX4	ENSG00000126773	37.99	0.4393
ALS2	ENSG00000003393	37.99	0.4203
NMD3	ENSG00000169251	37.99	0.349
HERC4	ENSG00000148634	37.99	0.4807
RAB3C	ENSG00000152932	37.99	0.2601
NALCN	ENSG00000102452	37.99	0.1211
DTNA	ENSG00000134769	37.99	-0.0995
HS6ST3	ENSG00000185352	37.99	0.2772
TMED5	ENSG00000117500	38	0.3546
RAD23B	ENSG00000119318	38	0.5328
GLMN	ENSG00000174842	38	0.017
SACM1L	ENSG00000211456	38	0.3644
ZDHHC2	ENSG00000104219	38	0.3701
DICER1	ENSG00000100697	38	0.5174
NAA35	ENSG00000135040	38	0.5289
BRAF	ENSG00000157764	38	0.5156
UTRN	ENSG00000152818	38	0.2029
NUP35	ENSG00000163002	38.01	0.3581
ANKMY2	ENSG00000106524	38.01	0.4655
LDHB	ENSG00000111716	38.01	0.154
CSPP1	ENSG00000104218	38.01	0.4233
LOX	ENSG00000113083	38.02	0.2007
GTPBP10	ENSG00000105793	38.02	0.2451
RABL3	ENSG00000144840	38.02	0.3162
SPICE1	ENSG00000163611	38.02	0.2912
ZNF518A	ENSG00000177853	38.02	0.4064
EML4	ENSG00000143924	38.02	0.4664
MSH3	ENSG00000113318	38.02	0.4351
NSUN3	ENSG00000178694	38.03	0.4519
ATG10	ENSG00000152348	38.03	0.0154
LYRM7	ENSG00000186687	38.04	0.2408
GTF2E1	ENSG00000153767	38.04	0.4222
FASTKD1	ENSG00000138399	38.04	0.3703
SLC49A4	ENSG00000138463	38.04	0.1582
RIF1	ENSG00000080345	38.04	0.4795
PSME4	ENSG00000068878	38.04	0.5344
EFL1	ENSG00000140598	38.04	0.4381
EPS15	ENSG00000085832	38.04	0.2352
GRIK1	ENSG00000171189	38.04	0.025
CDKAL1	ENSG00000145996	38.04	0.3815
TRPM3	ENSG00000083067	38.04	0.2785
ETFRF1	ENSG00000205707	38.05	-0.2051
MDH1	ENSG00000014641	38.05	-0.0549
MINPP1	ENSG00000107789	38.05	0.4182
USP14	ENSG00000101557	38.05	0.433
TMEM200A	ENSG00000164484	38.05	0.2801
CEBPZOS	ENSG00000218739	38.06	0.0316
FAM204A	ENSG00000165669	38.06	0.2436
PIAS1	ENSG00000033800	38.06	0.5142
MEMO1	ENSG00000162959	38.06	0.2856
NYAP2	ENSG00000144460	38.06	0.4851
ESRRG	ENSG00000196482	38.06	0.1823
DECR1	ENSG00000104325	38.07	-0.2912
GOLGB1	ENSG00000173230	38.07	0.3874
FARSB	ENSG00000116120	38.07	0.3765
NPNT	ENSG00000168743	38.07	0.1232
ARHGAP29	ENSG00000137962	38.07	0.161
ZNF521	ENSG00000198795	38.07	0.1672
DST	ENSG00000151914	38.07	0.2442
ELL2	ENSG00000118985	38.08	0.0969
SYNJ1	ENSG00000159082	38.08	0.1952
TSC22D1	ENSG00000102804	38.08	0.5342
TLK1	ENSG00000198586	38.08	0.2833
RNFT1	ENSG00000189050	38.09	0.1934
HINT3	ENSG00000111911	38.09	0.5259
NMU	ENSG00000109255	38.09	0.0402
ADSS2	ENSG00000035687	38.09	0.4995
MARCHF7	ENSG00000136536	38.09	0.4272
EPRS1	ENSG00000136628	38.09	0.4729
RASSF8	ENSG00000123094	38.09	0.1407
THOC2	ENSG00000125676	38.09	0.4049
PLEKHA5	ENSG00000052126	38.09	0.5368
ERLEC1	ENSG00000068912	38.1	0.2272
WARS2	ENSG00000116874	38.1	0.3691
TMBIM4	ENSG00000155957	38.11	-0.0279
PAXBP1	ENSG00000159086	38.11	0.4201
RUNX1T1	ENSG00000079102	38.11	0.417
TBC1D4	ENSG00000136111	38.11	0.3727
JMJD1C	ENSG00000171988	38.11	0.4852
CD164	ENSG00000135535	38.12	0.2295
ZNF271	ENSG00000257267	38.12	0.4173
LANCL1	ENSG00000115365	38.12	0.2998
EDNRB	ENSG00000136160	38.12	-0.1574
DNAJC15	ENSG00000120675	38.12	0.041
INTS7	ENSG00000143493	38.12	0.4463
LRRC28	ENSG00000168904	38.12	0.4368
PEAK1	ENSG00000173517	38.12	0.2446
NBAS	ENSG00000151779	38.12	0.495
PRPF38B	ENSG00000134186	38.13	0.2771
MYBPC1	ENSG00000196091	38.13	-0.3065
PCGF5	ENSG00000180628	38.13	0.0644
CPQ	ENSG00000104324	38.13	-0.2699
DUSP19	ENSG00000162999	38.14	0.3422
EXTL2	ENSG00000162694	38.14	0.3621
ABHD17B	ENSG00000107362	38.14	0.4672
STMN2	ENSG00000104435	38.14	0.3763
SMEK2	ENSG00000275052	38.14	0.4505
HSD17B12	ENSG00000149084	38.14	0.1527
PEX5L	ENSG00000114757	38.14	0.2193
NDUFAF4	ENSG00000123545	38.15	0.1078
ZCCHC9	ENSG00000131732	38.15	0.1797
ERLIN1	ENSG00000107566	38.15	0.4077
SCAF4	ENSG00000156304	38.15	0.5196
DMAC1	ENSG00000137038	38.15	-0.0837
PTPN12	ENSG00000127947	38.15	0.4313
SLC39A8	ENSG00000138821	38.15	-0.167
ATP8A1	ENSG00000124406	38.15	0.4275
TAFA1	ENSG00000183662	38.15	0.1778
TIAL1	ENSG00000151923	38.16	0.4763
ZNF638	ENSG00000075292	38.16	0.5072
ZNF681	ENSG00000196172	38.17	0.4078
RNF20	ENSG00000155827	38.17	0.5155
ZFAND6	ENSG00000086666	38.17	0.238
KLHL2	ENSG00000109466	38.17	0.2413
ACAP2	ENSG00000114331	38.17	0.3681
HELZ	ENSG00000198265	38.17	0.544
LRRC49	ENSG00000137821	38.17	0.3483
ASPH	ENSG00000198363	38.17	0.0872
CEP85L	ENSG00000111860	38.17	0.4709
SNRPB2	ENSG00000125870	38.18	0.2671
SYPL1	ENSG00000008282	38.18	-0.0044
MKKS	ENSG00000125863	38.18	0.152
KIAA1107	ENSG00000189195	38.18	0.0808
MEGF9	ENSG00000106780	38.18	0.5511
C11orf58	ENSG00000110696	38.18	0.3287
ZSWIM6	ENSG00000130449	38.18	0.5122
FASTKD2	ENSG00000118246	38.19	0.4336
ETFDH	ENSG00000171503	38.19	-0.1989
AGPAT5	ENSG00000155189	38.19	0.4465
WIF1	ENSG00000156076	38.19	-0.3044
NXPH2	ENSG00000144227	38.19	0.2426
TRIP12	ENSG00000153827	38.19	0.5441
SPHKAP	ENSG00000153820	38.19	0.3916
CDK6	ENSG00000105810	38.19	0.2044
PHKB	ENSG00000102893	38.19	0.4783
PLCB1	ENSG00000182621	38.19	0.2356
C2orf49	ENSG00000135974	38.2	0.4464
CNIH1	ENSG00000100528	38.2	0.1869
EIF5A2	ENSG00000163577	38.2	0.1733
OMG	ENSG00000126861	38.2	-0.1735
DSE	ENSG00000111817	38.2	0.3065
MOCS2	ENSG00000164172	38.21	0.0047
OSGIN2	ENSG00000164823	38.21	0.3057
ST13	ENSG00000100380	38.21	0.4223
BUB1	ENSG00000169679	38.21	0.1813
ATP6V1A	ENSG00000114573	38.21	0.3788
DNM1L	ENSG00000087470	38.21	0.4901
TRIM33	ENSG00000197323	38.21	0.5252
LDAH	ENSG00000118961	38.21	0.3873
CD46	ENSG00000117335	38.22	0.3464
DHX9	ENSG00000135829	38.22	0.4467
HMG20A	ENSG00000140382	38.22	0.5454
PIGC	ENSG00000135845	38.22	0.382
CPE	ENSG00000109472	38.22	-0.0621
USP6NL	ENSG00000148429	38.22	0.4394
KHDRBS3	ENSG00000131773	38.22	0.4012
KCTD4	ENSG00000180332	38.23	-0.16
CHML	ENSG00000203668	38.23	0.4768
TICAM2	ENSG00000243414	38.23	0.4333
BPNT2	ENSG00000104331	38.23	0.5076
KLHL8	ENSG00000145332	38.23	0.4449
RAB3IP	ENSG00000127328	38.23	0.2454
STRADB	ENSG00000082146	38.23	0.2659
PTN	ENSG00000105894	38.23	0.0462
GCC2	ENSG00000135968	38.24	0.1358
NCOA2	ENSG00000140396	38.24	0.5355
CYP51A1	ENSG00000001630	38.25	0.4468
SLC40A1	ENSG00000138449	38.25	0.0437
PCF11	ENSG00000165494	38.25	0.5069
STAU2	ENSG00000040341	38.25	0.4627
NPAS3	ENSG00000151322	38.25	0.2166
LRRTM2	ENSG00000146006	38.26	0.4806
NEUROD1	ENSG00000162992	38.26	0.1161
PSMA2	ENSG00000106588	38.26	0.1778
MAT2B	ENSG00000038274	38.26	0.1483
KPNA1	ENSG00000114030	38.26	0.5428
STAT1	ENSG00000115415	38.26	0.0748
LPAR1	ENSG00000198121	38.26	-0.2071
MEIS2	ENSG00000134138	38.26	0.3521
RBM7	ENSG00000076053	38.27	0.3502
BDH2	ENSG00000164039	38.27	-0.3808
TMEM263	ENSG00000151135	38.27	0.4316
TRAF6	ENSG00000175104	38.27	0.5437
TIPARP	ENSG00000163659	38.27	0.3115
TRAM1	ENSG00000067167	38.27	0.2219
COPB1	ENSG00000129083	38.27	0.3916
PACRGL	ENSG00000163138	38.27	0.3243
C1D	ENSG00000197223	38.27	0.0367
DDHD1	ENSG00000100523	38.27	0.5184
ADAM23	ENSG00000114948	38.27	0.2497
FAM13A	ENSG00000138640	38.27	0.4905
FAF1	ENSG00000185104	38.27	0.4882
PON2	ENSG00000105854	38.28	-0.3611
CSDE1	ENSG00000009307	38.28	0.4962
STYX	ENSG00000198252	38.28	0.3904
SOS2	ENSG00000100485	38.28	0.4679
AKAP7	ENSG00000118507	38.28	0.2772
JAKMIP2	ENSG00000176049	38.28	0.5719
EFNA5	ENSG00000184349	38.28	0.45
SGCB	ENSG00000163069	38.29	0.45
TMEM267	ENSG00000151881	38.29	0.1778
RARS2	ENSG00000146282	38.29	0.3121
LPGAT1	ENSG00000123684	38.29	0.4968
MICU2	ENSG00000165487	38.29	0.1647
NFIB	ENSG00000147862	38.29	0.3706
NELL1	ENSG00000165973	38.29	0.2649
COPS8	ENSG00000198612	38.3	0.3244
SC5D	ENSG00000109929	38.3	0.3033
CTSO	ENSG00000256043	38.3	-0.0542
PRRC2C	ENSG00000117523	38.3	0.4142
IPO11	ENSG00000086200	38.3	0.3773
EXOC4	ENSG00000131558	38.3	0.4971
SLC38A2	ENSG00000134294	38.31	0.4726
IKZF5	ENSG00000095574	38.31	0.4274
ZNF112	ENSG00000062370	38.31	0.4399
CDS1	ENSG00000163624	38.31	0.2068
CDH6	ENSG00000113361	38.31	0.3518
UBR5	ENSG00000104517	38.31	0.5156
PDE7B	ENSG00000171408	38.31	0.0579
HBD	ENSG00000223609	38.32	-0.2192
CCT8	ENSG00000156261	38.32	0.3886
IMPACT	ENSG00000154059	38.32	0.2719
UHMK1	ENSG00000152332	38.32	0.1534
ZNF595	ENSG00000272602	38.32	0.4632
GOLIM4	ENSG00000173905	38.32	0.0328
ZFR	ENSG00000056097	38.32	0.5217
PPARGC1A	ENSG00000109819	38.32	0.2221
ZDHHC15	ENSG00000102383	38.32	0.4595
SBF2	ENSG00000133812	38.32	0.504
TAF9B	ENSG00000187325	38.33	0.3923
KLHL20	ENSG00000076321	38.33	0.5179
RYBP	ENSG00000163602	38.33	0.4926
CBLN2	ENSG00000141668	38.33	0.1433
REEP3	ENSG00000165476	38.33	0.0267
EPHX4	ENSG00000172031	38.34	-0.1046
IFI16	ENSG00000163565	38.34	0.1411
GPR34	ENSG00000171659	38.35	-0.0417
USP33	ENSG00000077254	38.35	0.4788
SMAD1	ENSG00000170365	38.35	0.4771
SP4	ENSG00000105866	38.35	0.4769
VPS41	ENSG00000006715	38.35	0.4392
GPR37	ENSG00000170775	38.36	0.0729
PAIP1	ENSG00000172239	38.36	0.4085
FBXL3	ENSG00000005812	38.36	0.4363
PRPF4B	ENSG00000112739	38.36	0.4779
YME1L1	ENSG00000136758	38.36	0.4692
SYNPO2	ENSG00000172403	38.36	0.0594
GALK2	ENSG00000156958	38.36	0.4006
AL031003.1	ENSG00000218499	38.37	0.2346
GNG11	ENSG00000127920	38.37	-0.3797
PEX2	ENSG00000164751	38.37	-0.2365
DGKE	ENSG00000153933	38.37	0.3071
PEX7	ENSG00000112357	38.37	0.0824
CAB39L	ENSG00000102547	38.37	0.3801
EPDR1	ENSG00000086289	38.37	0.0553
CHUK	ENSG00000213341	38.38	0.4645
RMDN1	ENSG00000176623	38.38	0.018
ARFGEF1	ENSG00000066777	38.38	0.551
ST8SIA1	ENSG00000111728	38.38	0.4371
LACTB2	ENSG00000147592	38.39	-0.209
WDR26	ENSG00000162923	38.39	0.5685
ATP6V1C1	ENSG00000155097	38.39	0.1252
STARD3NL	ENSG00000010270	38.39	0.2966
CARF	ENSG00000138380	38.39	0.4666
KIDINS220	ENSG00000134313	38.39	0.4905
PARG	ENSG00000227345	38.39	0.5473
EPM2AIP1	ENSG00000178567	38.4	0.5327
TARS1	ENSG00000113407	38.4	0.4061
MTERF1	ENSG00000127989	38.4	0.4095
NPY5R	ENSG00000164129	38.41	0.2397
GPR85	ENSG00000164604	38.41	0.3594
ENPP5	ENSG00000112796	38.41	0.0197
NSMAF	ENSG00000035681	38.41	0.4737
KCNJ16	ENSG00000153822	38.41	-0.1884
TRAPPC8	ENSG00000153339	38.41	0.5234
L3MBTL3	ENSG00000198945	38.41	0.3915
SYNE1	ENSG00000131018	38.41	0.1856
RNF139	ENSG00000170881	38.42	0.331
UFSP2	ENSG00000109775	38.42	0.3314
CHPT1	ENSG00000111666	38.42	-0.2384
NR3C2	ENSG00000151623	38.42	0.0788
CKS2	ENSG00000123975	38.43	0.1401
ARPC5	ENSG00000162704	38.43	0.4084
SLC35A5	ENSG00000138459	38.43	0.4021
RXYLT1	ENSG00000118600	38.43	0.4027
ZNF493	ENSG00000196268	38.43	0.4395
TOMM70	ENSG00000154174	38.43	0.4943
CDADC1	ENSG00000102543	38.43	0.0231
ZNF736	ENSG00000234444	38.43	0.4607
TFB1M	ENSG00000029639	38.43	0.2166
RPAP2	ENSG00000122484	38.43	0.3961
KATNAL1	ENSG00000102781	38.43	0.4943
CA2	ENSG00000104267	38.44	-0.2311
PPIL4	ENSG00000131013	38.44	0.2941
USP3	ENSG00000140455	38.44	0.3949
CLIP4	ENSG00000115295	38.44	0.1011
U2SURP	ENSG00000163714	38.44	0.4941
ABI1	ENSG00000136754	38.44	0.3865
ANKHD1	ENSG00000131503	38.44	0.4232
PPM1L	ENSG00000163590	38.44	0.4532
RFXAP	ENSG00000133111	38.45	0.4357
TWSG1	ENSG00000128791	38.45	0.2477
GPR141	ENSG00000187037	38.45	0.0862
MIA2	ENSG00000150527	38.45	0.2778
VPS8	ENSG00000156931	38.45	0.5236
ARPP19	ENSG00000128989	38.46	-0.0102
ZNF207	ENSG00000010244	38.46	0.4719
HELQ	ENSG00000163312	38.46	0.3897
CDC5L	ENSG00000096401	38.46	0.4572
BEND6	ENSG00000151917	38.46	0.1196
STK4	ENSG00000101109	38.46	0.5533
RNF150	ENSG00000170153	38.46	0.5407
DYNLRB2	ENSG00000168589	38.47	-0.0972
ASNS	ENSG00000070669	38.47	0.2775
TIMMDC1	ENSG00000113845	38.47	-0.0006
EIF5B	ENSG00000158417	38.47	0.0768
RIC8B	ENSG00000111785	38.47	0.4756
IGSF11	ENSG00000144847	38.47	0.0068
SEL1L	ENSG00000071537	38.48	0.5403
UBE2D3	ENSG00000109332	38.48	0.4027
SLC39A10	ENSG00000196950	38.48	0.3451
NREP	ENSG00000134986	38.48	0.412
SLC35F1	ENSG00000196376	38.48	0.4945
MYO16	ENSG00000041515	38.48	0.2806
GPR21; RABGAP1	ENSG00000011454	38.49	0.5739
EPB41L5	ENSG00000115109	38.49	0.3875
NUBPL	ENSG00000151413	38.49	0.4556
DTD2	ENSG00000129480	38.5	0.3648
AKR1C1	ENSG00000187134	38.5	0.3468
ZC3H8	ENSG00000144161	38.5	0.4554
OBI1	ENSG00000152193	38.5	0.3951
MBTPS2	ENSG00000012174	38.5	0.5004
RNF182	ENSG00000180537	38.5	0.3842
SDHAF3	ENSG00000196636	38.5	0.1055
KIF2A	ENSG00000068796	38.5	0.5182
CEP63	ENSG00000182923	38.5	0.4338
XPO4	ENSG00000132953	38.5	0.4652
GALNT1	ENSG00000141429	38.5	0.4423
RB1	ENSG00000139687	38.5	0.4113
ARL15	ENSG00000185305	38.5	0.4471
TRAPPC11	ENSG00000168538	38.51	0.5715
CPD	ENSG00000108582	38.51	0.4056
HEPH	ENSG00000089472	38.51	-0.165
STRN3	ENSG00000196792	38.51	0.534
CCDC85A	ENSG00000055813	38.51	0.2642
RPE	ENSG00000197713	38.52	0.4751
CMTM6	ENSG00000091317	38.52	0.2443
ZNF780A	ENSG00000197782	38.52	0.4669
PMPCB	ENSG00000105819	38.52	0.3584
HEATR1	ENSG00000119285	38.52	0.4557
TBC1D12	ENSG00000108239	38.52	0.4044
FBXO5	ENSG00000112029	38.53	0.191
TIPRL	ENSG00000143155	38.53	0.4149
EIF2AK3	ENSG00000172071	38.53	0.5079
MRTFB	ENSG00000186260	38.53	0.2246
RYR2	ENSG00000198626	38.53	0.1905
CIBAR1	ENSG00000188343	38.54	0.1895
AC124312.1	ENSG00000214265	38.54	0.3232
ATP6V1D	ENSG00000100554	38.54	0.1638
CLTC	ENSG00000141367	38.54	0.4613
LRP6	ENSG00000070018	38.54	0.4705
USP9X	ENSG00000124486	38.54	0.5722
GRIN3A	ENSG00000198785	38.54	0.1401
TMEM64	ENSG00000180694	38.54	0.3294
KDM6A	ENSG00000147050	38.54	0.5086
CADM1	ENSG00000182985	38.54	0.4407
DLC1	ENSG00000164741	38.54	0.1924
IFIT1	ENSG00000185745	38.55	-0.2432
RMI1	ENSG00000178966	38.55	0.3115
BNIP2	ENSG00000140299	38.55	0.3934
MFN1	ENSG00000171109	38.55	0.4191
SENP1	ENSG00000079387	38.55	0.4456
DCAF10	ENSG00000122741	38.55	0.5469
HDAC2	ENSG00000196591	38.55	0.3395
PAPSS1	ENSG00000138801	38.55	0.4799
ENAH	ENSG00000154380	38.55	0.4535
MRPL47	ENSG00000136522	38.56	0.0743
EIF1AX	ENSG00000173674	38.56	0.414
UBE2Q2	ENSG00000140367	38.56	0.4132
DYM	ENSG00000141627	38.56	0.4861
NSRP1	ENSG00000126653	38.57	0.1686
FOXJ3	ENSG00000198815	38.57	0.5745
UNC5D	ENSG00000156687	38.57	0.4321
TRIM22	ENSG00000132274	38.58	-0.1681
TXNL1	ENSG00000091164	38.58	0.2583
ME2	ENSG00000082212	38.58	0.4077
GAP43	ENSG00000172020	38.58	0.2872
UHRF1BP1L	ENSG00000111647	38.58	0.3686
ZEB2	ENSG00000169554	38.58	0.4163
PLPPR1	ENSG00000148123	38.58	0.3829
KYAT3	ENSG00000137944	38.59	0.1778
IPMK	ENSG00000151151	38.59	0.4147
RC3H1	ENSG00000135870	38.59	0.5173
DCBLD2	ENSG00000057019	38.59	0.378
PIAS2	ENSG00000078043	38.59	0.5049
TUT4	ENSG00000134744	38.59	0.4914
PKP4	ENSG00000144283	38.59	-0.1001
DYNC1I1	ENSG00000158560	38.59	0.3679
GRIP1	ENSG00000155974	38.59	0.4755
SSR3	ENSG00000114850	38.6	0.2145
SETD9	ENSG00000155542	38.6	-0.2504
VEZT	ENSG00000028203	38.6	0.4904
HEATR5B	ENSG00000008869	38.6	0.5627
LRRFIP2	ENSG00000093167	38.6	0.3895
RTN4	ENSG00000115310	38.6	0.5244
EPB41L2	ENSG00000079819	38.6	-0.1125
ZDHHC6	ENSG00000023041	38.61	0.3765
HPF1	ENSG00000056050	38.61	0.219
CD200	ENSG00000091972	38.61	0.5048
ZNF626	ENSG00000188171	38.61	0.4262
LAMP2	ENSG00000005893	38.61	-0.0207
MRPS35	ENSG00000061794	38.61	0.3528
HERPUD2	ENSG00000122557	38.61	0.4942
RNF19A	ENSG00000034677	38.61	0.4597
ENKUR	ENSG00000151023	38.61	-0.1584
PPME1	ENSG00000214517	38.61	0.4917
PRKAR2B	ENSG00000005249	38.61	0.4707
GAB1	ENSG00000109458	38.61	0.159
N6AMT1	ENSG00000156239	38.62	0.4378
ZKSCAN8	ENSG00000198315	38.62	0.483
HMGN3	ENSG00000118418	38.62	0.0559
NSF	ENSG00000073969	38.62	0.1417
SYNPR	ENSG00000163630	38.62	0.0469
BTF3	ENSG00000145741	38.63	0.3127
WTAP	ENSG00000146457	38.63	0.4235
BTBD3	ENSG00000132640	38.63	0.1403
LRRC8B	ENSG00000197147	38.63	0.279
C9orf85	ENSG00000155621	38.63	0.2518
RPRD1A	ENSG00000141425	38.63	0.4486
KPNA3	ENSG00000102753	38.63	0.4998
DEPDC1B	ENSG00000035499	38.63	0.1826
ELAVL2	ENSG00000107105	38.63	0.4494
TTC33	ENSG00000113638	38.63	0.3912
NLGN4Y	ENSG00000165246	38.63	0.2588
PID1	ENSG00000153823	38.63	0.3285
PGRMC2	ENSG00000164040	38.64	0.3413
UBQLN1	ENSG00000135018	38.64	0.5667
LARS1	ENSG00000133706	38.64	0.4724
YAP1	ENSG00000137693	38.64	0.1693
NFAT5	ENSG00000102908	38.64	0.4043
MIB1	ENSG00000101752	38.64	0.4194
SLC19A2	ENSG00000117479	38.65	0.4383
HPS3	ENSG00000163755	38.65	0.5276
UGP2	ENSG00000169764	38.65	-0.0257
GNAI3	ENSG00000065135	38.65	0.3498
BRWD1	ENSG00000185658	38.65	0.5325
ADD3	ENSG00000148700	38.65	-0.1032
KMT2C	ENSG00000055609	38.65	0.5071
CTNNA2	ENSG00000066032	38.65	0.4076
NRAS	ENSG00000213281	38.66	0.4137
PGM3	ENSG00000013375	38.66	0.411
LONRF1	ENSG00000154359	38.66	0.4902
KDM5D	ENSG00000012817	38.66	0.1871
HDHD2	ENSG00000167220	38.66	0.3074
MDM1	ENSG00000111554	38.66	0.189
RND3	ENSG00000115963	38.66	0.3298
CDC27	ENSG00000004897	38.66	0.4448
SP3	ENSG00000172845	38.66	0.4126
TOX3	ENSG00000103460	38.66	0.4135
WBP4	ENSG00000120688	38.67	0.1927
IER3IP1	ENSG00000134049	38.67	0.3943
TRA2B	ENSG00000136527	38.67	0.4006
HNRNPU	ENSG00000153187	38.67	0.4549
ACTR10	ENSG00000131966	38.67	0.2378
NETO2	ENSG00000171208	38.67	0.4176
RBM27	ENSG00000091009	38.67	0.4947
FAM169A	ENSG00000198780	38.67	0.4148
LMO7	ENSG00000136153	38.67	0.3883
CHRM3	ENSG00000133019	38.67	0.2399
MRPS18C	ENSG00000163319	38.68	-0.0644
NOL7	ENSG00000225921	38.68	0.3011
OXSR1	ENSG00000172939	38.68	0.5054
POLE4	ENSG00000115350	38.69	-0.0472
FKBP14	ENSG00000106080	38.69	0.1979
RLIM	ENSG00000131263	38.69	0.5158
SON	ENSG00000159140	38.69	0.5394
MAP3K2	ENSG00000169967	38.69	0.4992
QSER1	ENSG00000060749	38.69	0.4275
ZIC1	ENSG00000152977	38.69	0.0861
ALMS1	ENSG00000116127	38.69	0.4553
RBIS	ENSG00000176731	38.7	-0.1501
GPATCH11	ENSG00000152133	38.7	0.3626
PWWP3B	ENSG00000157502	38.7	0.0561
TASOR	ENSG00000163946	38.7	0.5056
TTC3	ENSG00000182670	38.7	0.5541
ZMYM4	ENSG00000146463	38.7	0.5128
UQCRB	ENSG00000156467	38.71	-0.3151
SPX	ENSG00000134548	38.71	-0.324
ABITRAM	ENSG00000119328	38.71	0.2895
CSTF2	ENSG00000101811	38.71	0.5041
ANGEL2	ENSG00000174606	38.71	0.4853
NUFIP1	ENSG00000083635	38.71	0.5
TMEM184C	ENSG00000164168	38.71	0.5132
RBL2	ENSG00000103479	38.71	0.5236
IFT88	ENSG00000032742	38.71	0.2616
NEK11	ENSG00000114670	38.71	0.1652
COX20	ENSG00000203667	38.72	0.0946
DCP1B	ENSG00000151065	38.72	0.5179
KLHL7	ENSG00000122550	38.72	0.4056
PPM1B	ENSG00000138032	38.72	0.3881
ARIH1	ENSG00000166233	38.72	0.5734
SATB2	ENSG00000119042	38.72	0.3189
HIVEP2	ENSG00000010818	38.72	0.439
AC068987.1	ENSG00000260122	38.73	0.1201
CD302	ENSG00000241399	38.73	-0.2328
DCTN4	ENSG00000132912	38.73	0.5343
MED13	ENSG00000108510	38.73	0.5266
FBXL2	ENSG00000153558	38.73	0.3929
CDK13	ENSG00000065883	38.73	0.573
WNK1	ENSG00000060237	38.73	0.1962
NEO1	ENSG00000067141	38.73	0.4358
CASK	ENSG00000147044	38.73	0.5209
[truncated: 10,253 more rows]

## Sheet: hcASD genes
Supplemental_Table_S1. List of total genes and hcASDs included in this study.
hcASD genes
Gene_Symbol	Ensembl_Gene_ID	mRNA_Abundance (RPKM)	gDNA_Size (bp)	GC_Content (%)	Co-expression_Coefficient_with_hcASDs
CREBBP	ENSG00000005339	11.2836	155660	45.01	0.5514
KMT2E	ENSG00000005483	12.7513	100830	37.41	0.5528
PPP5C	ENSG00000011485	30.1036	45895	50.7	0.4257
SPAST	ENSG00000021574	8.52124	94082	40	0.4515
AP2S1	ENSG00000042753	84.8255	12711	52.84	0.035
ARID1B	ENSG00000049618	8.08946	434760	40.89	0.5768
KMT2C	ENSG00000055609	3.40623	301082	38.65	0.5071
RFX3	ENSG00000080298	2.77825	307708	35	0.4437
NCOA1	ENSG00000084676	13.7939	278789	37.1	0.4711
DPYSL2	ENSG00000092964	144.405	144148	44.97	0.5227
WAC	ENSG00000095787	23.629	90620	37.79	0.4918
TCF20	ENSG00000100207	10.2809	183604	49.75	0.562
CHD8	ENSG00000100888	8.67891	70933	42.52	0.5728
ZMYND8	ENSG00000101040	7.9928	147676	46.13	0.5543
ADNP	ENSG00000101126	29.4564	42522	41.67	0.529
TM9SF4	ENSG00000101337	8.66607	57545	47.43	0.5227
CELF4	ENSG00000101489	18.4904	322788	52.36	0.2762
CORO1A	ENSG00000102879	25.5141	6250	64.42	0.2544
RAI1	ENSG00000108557	7.60427	129996	56.45	0.5433
PPP1R9B	ENSG00000108819	61.0669	16941	59.42	0.2729
PHF12	ENSG00000109118	7.86423	46522	46.18	0.547
KMT5B	ENSG00000110066	11.0208	58966	42.48	0.4881
PPP2R5D	ENSG00000112640	19.5514	27790	49.86	0.539
PTK7	ENSG00000112655	3.00185	85413	49.4	0.3791
NUP155	ENSG00000113569	1.99687	82970	41.74	0.4686
TRIM23	ENSG00000113595	11.6029	36286	37.19	0.443
FOXP1	ENSG00000114861	5.70135	629282	41.11	0.2796
HDLBP	ENSG00000115677	27.5753	89798	46.99	0.5125
ASH1L	ENSG00000116539	6.42871	227895	41.42	0.5286
KDM5B	ENSG00000117139	13.0701	83993	41.04	0.4796
IRF2BPL	ENSG00000119669	36.2771	4166	62.84	0.5047
DNMT3A	ENSG00000119772	4.19996	114736	53.43	0.4406
BCL11A	ENSG00000119866	33.9927	103948	44.77	0.4434
TEK	ENSG00000120156	1.64176	121034	40.55	0.0727
GRIA2	ENSG00000120251	26.9387	161894	34.59	0.3908
MED13L	ENSG00000123066	8.85462	319789	37.36	0.4959
PRR12	ENSG00000126464	10.439	35258	55.73	0.5433
GNAI1	ENSG00000127955	31.1428	458154	35.95	0.402
FOXP2	ENSG00000128573	2.55496	607446	34.83	0.1584
EIF3G	ENSG00000130811	40.704	4905	59.23	0.2574
GFAP	ENSG00000131095	197.119	13779	56.14	-0.2103
TRAF7	ENSG00000131653	15.0148	22432	63.76	0.4693
KDM6B	ENSG00000132510	8.54937	14893	60.63	0.4687
PHF21A	ENSG00000135365	6.98741	192136	38.82	0.4982
VEZF1	ENSG00000136451	11.1031	16713	40.94	0.4418
SCN2A	ENSG00000136531	12.7958	197318	35.7	0.3094
TBR1	ENSG00000136535	59.4464	9574	47.57	0.3711
STXBP1	ENSG00000136854	70.1458	116658	47.08	0.3079
SMARCC2	ENSG00000139613	23.2023	27209	48.97	0.5806
ASXL3	ENSG00000141431	3.59151	172977	36.19	0.4675
POGZ	ENSG00000143442	12.7056	56771	41.8	0.5454
SCN1A	ENSG00000144285	2.61	164574	35.32	0.0929
ANK2	ENSG00000145362	24.5225	566190	37.08	0.4776
GABRB2	ENSG00000145864	8.75234	260616	35.96	0.1839
GIGYF1	ENSG00000146830	4.31782	14744	60.69	0.3912
TLK2	ENSG00000146872	3.04846	156824	42.17	0.5096
TCF7L2	ENSG00000148737	10.7757	217432	44.6	0.0543
LRRC4C	ENSG00000148948	11.496	1345571	36.7	0.1575
MKX	ENSG00000150051	1.23244	73187	40.22	0.099
NR3C2	ENSG00000151623	2.03069	365937	38.42	0.0788
TRIP12	ENSG00000153827	8.72699	159403	38.19	0.5441
KCNMA1	ENSG00000156113	3.33831	768769	43.94	0.1448
SLC6A1	ENSG00000157103	23.5452	47062	50.3	0.0325
CACNA2D3	ENSG00000157445	3.56022	952011	42.18	0.1866
DYRK1A	ENSG00000157540	12.4067	160786	39.17	0.5953
SKI	ENSG00000157933	18.1041	81895	57.61	0.466
UBR1	ENSG00000159459	1.72516	163217	39.81	0.5496
DIP2A	ENSG00000160305	2.18853	111125	44.88	0.5476
TAOK1	ENSG00000160551	6.54457	161541	41.05	0.5239
NACC1	ENSG00000160877	19.1078	24286	55.36	0.2666
SHANK2	ENSG00000162105	4.65055	784722	51.53	0.4605
NSD1	ENSG00000165671	5.31327	167189	42.34	0.5583
GABRB3	ENSG00000166206	26.2656	395994	41.34	0.5154
MAP1A	ENSG00000166963	62.9077	20663	52.57	0.0825
ANKRD11	ENSG00000167522	10.0954	222932	51.19	0.4868
CTNNB1	ENSG00000168036	69.9211	65356	39.9	0.3431
SETD5	ENSG00000168137	8.21332	81626	39.13	0.546
SIN3A	ENSG00000169375	6.95792	86464	44.13	0.5103
KIAA0232	ENSG00000170871	10.2414	102796	42.27	0.546
DSCAM	ENSG00000171587	2.94498	836160	40.93	0.4553
PTEN	ENSG00000171862	11.4554	108306	35.61	0.4647
HECTD4	ENSG00000173064	8.44441	222252	43.29	0.5504
CHD2	ENSG00000173575	3.97195	127808	39.49	0.5204
DEAF1	ENSG00000177030	49.7888	62483	53.21	0.1327
TBL1XR1	ENSG00000177565	9.79444	208661	39.31	0.5144
NRXN1	ENSG00000179915	16.9833	1307073	35.81	0.5178
SATB1	ENSG00000182568	23.2774	100212	36.42	0.4062
SRPRA	ENSG00000182934	9.63233	6207	49.57	0.1918
KCNQ3	ENSG00000184156	7.95346	360237	43.58	0.4429
MYT1L	ENSG00000186487	25.616	542552	44.5	0.5024
ELAVL3	ENSG00000196361	68.5737	29721	53.1	0.5385
TCF4	ENSG00000196628	16.9449	442603	37.78	0.4623
DYNC1H1	ENSG00000197102	35.3362	91871	47.38	0.5699
SYNGAP1	ENSG00000197283	21.7066	34029	53.92	0.3836
PHF2	ENSG00000197724	8.83383	103004	51.46	0.5215
CACNA1E	ENSG00000198216	5.77349	490395	43.9	0.5074
LDB1	ENSG00000198728	33.5993	13880	55.32	0.5067
RORB	ENSG00000198963	5.10448	195843	37.74	0.3671
MBD5	ENSG00000204406	3.00909	495961	36.28	0.6026
SHANK3	ENSG00000251322	13.8183	58884	57.13	0.0293
GRIN2B	ENSG00000273079	3.41418	544061	40.62	0.3859
