# Supplementary material for: Association of CDH11 with Autism Spectrum Disorder Revealed by Matched-gene Co-expression Analysis and Mouse Behavioral Studies
Source: Neurosci Bull. 2021 Sep 14;38(1):29–46. doi: 10.1007/s12264-021-00770-0 (PMC8783018; doi:10.1007/s12264-021-00770-0)
Supplement: Supplementary file 3 — (XLS 32 KB) [file 12264_2021_770_MOESM3_ESM.xls]

## Sheet: Curve Estimation
Supplemental_Table_S2. Parameters of fitted curves (regression curves) in supplemental_Fig_S2.
mRNA-Abundance Ranking
Dependent Variable	Independent Variable	Equation	Model Summary					Parameter Estimates
			R Square	F	df1	df2	Sig.	Constant	b1	b2	b3
CEC	Orders	Cubic	0.889586	32887.9	3	12246	0	0.192587	2.75e-05	-1.9354e-10	-2.008e-13
gDNA-Size Ranking
Dependent Variable	Independent Variable	Equation	Model Summary					Parameter Estimates
			R Square	F	df1	df2	Sig.	Constant	b1	b2	b3
CEC	Orders	Cubic	0.938502	62294.6	3	12246	0	0.088612	5.157e-05	-3.5734e-09	7.1943e-14
GC-Content Ranking
Dependent Variable	Independent Variable	Equation	Model Summary					Parameter Estimates
			R Square	F	df1	df2	Sig.	Constant	b1	b2	b3
CEC	Orders	Cubic	0.923302	49139.9	3	12246	0	0.292928	1.292e-05	-2.5526e-09	3.1924e-14
