# Supplementary material for: Association of CDH11 with Autism Spectrum Disorder Revealed by Matched-gene Co-expression Analysis and Mouse Behavioral Studies
Source: Neurosci Bull. 2021 Sep 14;38(1):29–46. doi: 10.1007/s12264-021-00770-0 (PMC8783018; doi:10.1007/s12264-021-00770-0)
Supplement: Supplementary file 4 — (XLS 4802 KB) [file 12264_2021_770_MOESM4_ESM.xls]

## Sheet: mRNA-Abundance
Supplemental_Table_S3. P-value and FDR of each gene under different gene ranking conditions and lists of TriM, Top, TriM-only, Top-only, and Overlap genes.
P-value and FDR under mRNA-Abundance ranking
Gene_Symbol	Ensembl_Gene_ID	P-Value	FDR
MKX	ENSG00000150051	0.08765	0.0014
XPO4	ENSG00000132953	7e-05	0.0002
FST	ENSG00000134363	0.7636	0.0008
B3GNT9	ENSG00000237172	0.99134	0.0018
VPS13B	ENSG00000132549	0	0.0004
NEMP1	ENSG00000166881	0.17405	0.0002
SOX17	ENSG00000164736	0.99911	0.0014
EPG5	ENSG00000152223	0	0.0006
C2orf15	ENSG00000273045	0.09857	0.0008
TTC7A	ENSG00000068724	0.38729	0.0014
AC124319.1	ENSG00000262979	0	0.0008
CCDC142	ENSG00000135637	0	0.0008
THAP6	ENSG00000174796	0.00074	0.0002
UNC93B1	ENSG00000110057	0.99998	0.0016
PIEZO1	ENSG00000103335	0.56312	0.0018
SLC9B1	ENSG00000164037	1	0.0022
C10orf82	ENSG00000165863	0.00104	0.0008
LRP1B	ENSG00000168702	0	0.0002
EAF2	ENSG00000145088	1	0.0014
TNFSF9	ENSG00000125657	0.97645	0.0018
FAM183A	ENSG00000186973	1	0.001
ADA2	ENSG00000093072	0.89206	0.0008
SLC6A13	ENSG00000010379	0.99418	0.002
ART3	ENSG00000156219	0.9956	0.0016
PLK4	ENSG00000142731	0.58997	0.001
TRPM4	ENSG00000130529	0.00166	0.0016
PRPH2	ENSG00000112619	0	0.0006
ARSG	ENSG00000141337	0.80123	0.0016
ZNF283	ENSG00000167637	0.00741	0.0002
STK17B	ENSG00000081320	0.99996	0.0006
SGO2	ENSG00000163535	0.90755	0.0012
ETV4	ENSG00000175832	0.99999	0.001
AC091849.2	ENSG00000251532	0	0.0008
GEM	ENSG00000164949	0.99893	0.0014
SETD9	ENSG00000155542	1	0.0012
DPF3	ENSG00000205683	1e-05	0.0002
FAM120C	ENSG00000184083	0	0.0008
NEUROG1	ENSG00000181965	0.93848	0.0006
CRYGS	ENSG00000213139	0.76602	0.0006
DPH6	ENSG00000134146	0.99871	0.0012
CD27	ENSG00000139193	0.91838	0.0012
THAP9	ENSG00000168152	0.32261	0.0004
CEP83	ENSG00000173588	0.39676	0.001
TRAF3IP2	ENSG00000056972	1	0.0018
CD58	ENSG00000116815	1	0.0008
SCAND2	ENSG00000176700	0	0.0012
MYSM1	ENSG00000162601	0	0.0004
MTX3	ENSG00000177034	0	0.0004
DHX58	ENSG00000108771	1	0.0016
STAT4	ENSG00000138378	0.86573	0.0008
ZNF44	ENSG00000197857	6e-05	0
ZNF699	ENSG00000196110	0	0.0004
ERO1B	ENSG00000086619	2e-05	0.0002
C6orf52	ENSG00000137434	1	0.0008
FAM111A	ENSG00000166801	0.48774	0.0012
BUB1B	ENSG00000156970	0.67521	0.0004
AC027763.1	ENSG00000262503	1	0.0012
METTL8	ENSG00000123600	0.00015	0.0002
MTF1	ENSG00000188786	0	0.0006
CCDC157	ENSG00000187860	8e-05	0.0004
USP37	ENSG00000135913	2e-05	0.0006
ICOSLG	ENSG00000160223	0.92566	0.0014
SQOR	ENSG00000137767	1	0.0016
SNTB1	ENSG00000172164	0.99885	0.0016
TUBD1	ENSG00000108423	0.71901	0.001
IL27RA	ENSG00000104998	0	0.0008
LNPEP	ENSG00000113441	0	0.0002
NEK3	ENSG00000136098	0.0768	0.0006
COL11A1	ENSG00000060718	0.17702	0.001
CARD10	ENSG00000100065	0	0.0002
NFXL1	ENSG00000170448	2e-05	0.0002
TRADD	ENSG00000102871	0.99995	0.002
SCLT1	ENSG00000151466	0.06889	0.0002
VSIG10L	ENSG00000186806	0.69778	0.0008
FRMD6	ENSG00000139926	0.02163	0.0014
TCP10L	ENSG00000242220	0.99349	0.0012
GNB3	ENSG00000111664	0.00434	0.001
ZNF57	ENSG00000171970	0.02032	0.001
SLC22A18	ENSG00000110628	0.99426	0.002
SLC13A3	ENSG00000158296	0	0.0006
MET	ENSG00000105976	0.00176	0.0008
WWC2	ENSG00000151718	0	0.001
TAF8	ENSG00000137413	0.58466	0.0012
BARD1	ENSG00000138376	0.11958	0.0004
PDE7B	ENSG00000171408	0.12464	0.0012
FADS6	ENSG00000172782	0.84511	0.0018
TET1	ENSG00000138336	0.00103	0.0004
POLA1	ENSG00000101868	0.19043	0.0006
PRX	ENSG00000105227	4e-05	0.0012
C8orf48	ENSG00000164743	0.09243	0.0016
ZNF311	ENSG00000197935	0.00056	0.0002
SIX5	ENSG00000177045	0.96886	0.0006
AC009113.2	ENSG00000260659	0.97856	0.0022
USP9Y	ENSG00000114374	0	0.0004
MIS18BP1	ENSG00000129534	0.61017	0.001
FGF18	ENSG00000156427	0	0
SNTG1	ENSG00000147481	0.12831	0.001
TTC30B	ENSG00000196659	0.52872	0.0004
PPP1R3G	ENSG00000219607	0.99994	0.0018
CLCN2	ENSG00000114859	0.00063	0.0006
IDE	ENSG00000119912	0	0.0004
NOC3L	ENSG00000173145	0.41315	0.0004
ACY3	ENSG00000132744	0.92579	0.0026
FZD10	ENSG00000111432	0.59274	0.001
CHODL	ENSG00000154645	0.98042	0.0008
SNTB2	ENSG00000168807	0	0.001
C1QTNF6	ENSG00000133466	0.00724	0.0002
CHRNE	ENSG00000108556	6e-05	0.001
TRAF5	ENSG00000082512	1e-05	0.001
CENPL	ENSG00000120334	0.45255	0.0006
DFFB	ENSG00000169598	0	0.001
CEP85L	ENSG00000111860	0	0.0004
TRABD2A	ENSG00000186854	0.95979	0.002
SMAGP	ENSG00000170545	1	0.0008
PRXL2C	ENSG00000158122	1	0.0014
ADGRL4	ENSG00000162618	1	0.0008
WWC3	ENSG00000047644	4e-05	0.0004
INTU	ENSG00000164066	0.03464	0.0006
GPR83	ENSG00000123901	0.45283	0.0022
IRX1	ENSG00000170549	0.47716	0.0008
CD4	ENSG00000010610	0.76548	0.002
UTRN	ENSG00000152818	6e-05	0.0008
TRIM25	ENSG00000121060	0.67337	0.0012
IL1RAP	ENSG00000196083	0.07952	0.0012
LRRC6	ENSG00000129295	0.86444	0.0012
SPICE1	ENSG00000163611	0.14543	0.0012
TRIM21	ENSG00000132109	1	0.0008
PCDHA5	ENSG00000204965	0	0.001
RARG	ENSG00000172819	0.03136	0.001
TRIM22	ENSG00000132274	0.99409	0.002
DSE	ENSG00000111817	0.0448	0.0008
PIP5KL1	ENSG00000167103	0.85563	0.0012
IL13RA2	ENSG00000123496	0.99998	0.002
LAMA5	ENSG00000130702	0.00454	0.0012
EYA3	ENSG00000158161	1e-05	0
GRIP2	ENSG00000144596	0	0.001
ERMAP	ENSG00000164010	0.94335	0.002
MEGF11	ENSG00000157890	0.00332	0.001
CC2D2A	ENSG00000048342	0.06058	0
SLC22A6	ENSG00000197901	0.3077	0.001
HLA-G	ENSG00000204632	1	0.0012
ZBTB7C	ENSG00000184828	0.27158	0.0006
STON1	ENSG00000243244	0.26062	0.0004
SLC8B1	ENSG00000089060	0.93873	0.0008
TMSB4Y	ENSG00000154620	0.96442	0.0016
ARAP3	ENSG00000120318	0.00977	0.0008
DENND6A	ENSG00000174839	0.00188	0.0006
GSDMB	ENSG00000073605	0.00441	0.001
ENPP6	ENSG00000164303	0.94868	0.0026
AL109918.1	ENSG00000216775	1	0.0016
ZNF519	ENSG00000175322	0.03106	0.0004
AC015936.1	ENSG00000267334	0.00133	0.0006
ITSN2	ENSG00000198399	0.00036	0.0014
MSRB3	ENSG00000174099	0.99757	0.0016
TGFBI	ENSG00000120708	0.99774	0.0012
TMEM241	ENSG00000134490	0	0.0008
RDH10	ENSG00000121039	0.99581	0.001
PCDHB12	ENSG00000120328	0	0.0002
CBWD1	ENSG00000172785	0.77834	0.0004
KATNIP	ENSG00000047578	0	0.0006
AC092338.1	ENSG00000260635	0	0.0008
CD93	ENSG00000125810	0.00107	0
GRM8	ENSG00000179603	0.72774	0.0022
TRMT13	ENSG00000122435	0.01555	0.0004
AC012123.1	ENSG00000228835	0	0.0006
TMEM221	ENSG00000188051	1	0.0014
SSPN	ENSG00000123096	0.99639	0.0014
DUSP9	ENSG00000130829	3e-05	0.0004
ZFAND4	ENSG00000172671	0.02406	0.0006
TNNI3K	ENSG00000116783	0.95997	0.0004
KIAA1958	ENSG00000165185	0.00026	0.0002
CCDC93	ENSG00000125633	0	0.0006
CCR10	ENSG00000184451	0.99937	0.0018
DGKI	ENSG00000157680	0	0.0004
ACAD11	ENSG00000240303	0.00102	0.0012
MFSD14C	ENSG00000196312	0	0.0012
ATG10	ENSG00000152348	1	0.001
CFD	ENSG00000197766	1	0.001
CENPP	ENSG00000188312	1	0.0008
FKTN	ENSG00000106692	0	0.0002
LCNL1	ENSG00000214402	0.97444	0.0012
FPR1	ENSG00000171051	1	0.0018
ADAMTS3	ENSG00000156140	0.00322	0.0008
RABL2A	ENSG00000144134	0	0.0008
FUT1	ENSG00000174951	0.47375	0.002
ZNF101	ENSG00000181896	0.00224	0.0004
KIF7	ENSG00000166813	0	0.0004
ZFYVE26	ENSG00000072121	0	0.0004
PCDHB3	ENSG00000113205	0	0.0004
PTPRB	ENSG00000127329	0.32108	0.002
PRDM11	ENSG00000019485	0	0.0002
PDPR	ENSG00000090857	0	0.0004
DYNLRB2	ENSG00000168589	1	0.001
ACAP2	ENSG00000114331	0	0.0002
PROS1	ENSG00000184500	0.68978	0.0018
C19orf81	ENSG00000235034	1	0.0014
MID2	ENSG00000080561	0.0001	0.0004
ZDHHC11B	ENSG00000206077	0.00291	0.0012
KCNH5	ENSG00000140015	0.00239	0.0008
HERC6	ENSG00000138642	0.99656	0.0014
TANC1	ENSG00000115183	0.68991	0.0012
FLNC	ENSG00000128591	0.67212	0.0004
HDX	ENSG00000165259	0.00092	0
EMILIN3	ENSG00000183798	0.95136	0.0008
BEND3	ENSG00000178409	1e-05	0.0002
TP53TG5	ENSG00000124251	0	0.0012
HCRTR1	ENSG00000121764	0.52313	0.0014
SLC13A5	ENSG00000141485	0.99976	0.0016
HSD3B7	ENSG00000099377	0.98587	0.001
PWWP3B	ENSG00000157502	0.3186	0.001
GPSM3	ENSG00000213654	1	0.002
CCNE2	ENSG00000175305	0.9974	0.0014
PCDH12	ENSG00000113555	0.00292	0.0006
GASK1A	ENSG00000144649	1	0.0012
GSTT2	ENSG00000099984	1	0.0014
FKBP14	ENSG00000106080	0.63998	0.0008
C3orf47	ENSG00000206417	0.90673	0.0016
AC008403.1	ENSG00000268465	0.00016	0.002
FAM185A	ENSG00000222011	0.00274	0.0006
MALT1	ENSG00000172175	0.00041	0
IL3RA	ENSG00000185291	0.00034	0.0014
LOX	ENSG00000113083	0.47395	0.0002
CEP192	ENSG00000101639	0.00507	0
SLC16A8	ENSG00000100156	1	0.0006
RALGAPA1	ENSG00000174373	0	0
ZBED3	ENSG00000132846	0	0.0004
CDH15	ENSG00000129910	0.8003	0.0018
SAMD12	ENSG00000177570	0.00132	0.0014
ISL1	ENSG00000016082	0.40186	0.001
LRRC29	ENSG00000125122	1	0.0014
CDC6	ENSG00000094804	0.97843	0.0012
LRR1	ENSG00000165501	0.97304	0.0014
SBNO2	ENSG00000064932	0	0.0006
NOTCH4	ENSG00000204301	0.60468	0.0012
AVP	ENSG00000101200	1	0.0006
JHY	ENSG00000109944	0	0.0004
FGGY	ENSG00000172456	1	0.0018
FANCI	ENSG00000140525	0.80245	0.001
TMEM229A	ENSG00000234224	0.9521	0.001
DUSP19	ENSG00000162999	0	0.0008
GCNT1	ENSG00000187210	6e-05	0.0008
POC1B	ENSG00000139323	0.92323	0.0008
ZKSCAN3	ENSG00000189298	1e-05	0.0004
MORN5	ENSG00000185681	1	0.0008
ZFHX4	ENSG00000091656	0.0007	0.0004
C10orf85	ENSG00000177234	0.02089	0.0006
NKAPL	ENSG00000189134	3e-05	0.0002
NUDT17	ENSG00000186364	1	0.0014
AC124319.2	ENSG00000276863	0	0.0012
TEAD1	ENSG00000187079	0.16745	0.0006
HAS1	ENSG00000105509	0.97662	0.0012
NRG2	ENSG00000158458	0.18482	0.0016
SLC39A4	ENSG00000147804	0.93492	0.0014
RNF213	ENSG00000173821	0	0.0006
KIF19	ENSG00000196169	1	0.001
MDN1	ENSG00000112159	0	0.0004
TRIM45	ENSG00000134253	4e-05	0.001
NDST3	ENSG00000164100	0	0.0004
JAK2	ENSG00000096968	1e-05	0.0006
TGFA	ENSG00000163235	0.00029	0.0006
APOL3	ENSG00000128284	0.99254	0.001
ABCC1	ENSG00000103222	0	0.0006
C19orf54	ENSG00000188493	0.00833	0.0006
TENM1	ENSG00000009694	0	0.0004
AMIGO3	ENSG00000176020	0	0.0008
TTC31	ENSG00000115282	0.00283	0.001
CLGN	ENSG00000153132	0.86944	0.0004
CPM	ENSG00000135678	0.97175	0.0018
N4BP2	ENSG00000078177	0.00036	0.0004
PARP4	ENSG00000102699	0.96512	0.0008
ATP10A	ENSG00000206190	0.94099	0.0014
AC093726.2	ENSG00000273183	0.01889	0.0014
DCAF17	ENSG00000115827	0	0.0004
ADARB2	ENSG00000185736	0.60773	0.0012
FAM117A	ENSG00000121104	0.86895	0.0004
ASCC3	ENSG00000112249	0.00178	0.0006
MOV10	ENSG00000155363	0.92851	0.0012
CYP4V2	ENSG00000145476	0.84348	0.0014
REEP4	ENSG00000168476	0.97714	0.001
GINS3	ENSG00000181938	0.92406	0.0012
ITGB2	ENSG00000160255	0.53414	0.0016
HBZ	ENSG00000130656	0.63166	0.0006
CCDC159	ENSG00000183401	0.99993	0.0016
ZNF236	ENSG00000130856	0	0.0004
RELT	ENSG00000054967	0.03397	0.0008
MTHFD2L	ENSG00000163738	0.92414	0.001
ANKRD33B	ENSG00000164236	0	0.0006
OPA3	ENSG00000125741	9e-05	0.0008
NEURL2	ENSG00000124257	0.89461	0.0008
STK36	ENSG00000163482	4e-05	0.0006
AC022400.3	ENSG00000270808	0.00033	0.0014
CREB5	ENSG00000146592	0.09124	0.0008
FCSK	ENSG00000157353	0.27113	0.001
OSTN	ENSG00000188729	0.00122	0.0016
MAML2	ENSG00000184384	0	0.0008
ZNF585B	ENSG00000245680	0	0.0006
C5orf56	ENSG00000197536	1	0.0014
POGLUT3	ENSG00000178202	0.47289	0.0004
SSTR3	ENSG00000278195	0.76611	0.0014
SLC9A8	ENSG00000197818	0	0.0014
ZKSCAN4	ENSG00000187626	0.00304	0.0002
HLA-DMA	ENSG00000204257	0.9999	0.0012
ACTG2	ENSG00000163017	0.99999	0.0012
SWT1	ENSG00000116668	0.00414	0.0004
HSD11B1	ENSG00000117594	0.97714	0.0014
TYMP	ENSG00000025708	1	0.0014
WDR35	ENSG00000118965	5e-05	0
DOCK10	ENSG00000135905	0.48165	0.002
EDEM1	ENSG00000134109	0	0
ZNF599	ENSG00000153896	0.00038	0.0006
CLDND2	ENSG00000160318	1	0.0014
PDK3	ENSG00000067992	0.50954	0.0014
NEDD1	ENSG00000139350	0.70026	0.0002
AC005632.4	ENSG00000271609	0	0.0008
OIP5	ENSG00000104147	0.957	0.0006
ZNF141	ENSG00000131127	0.00083	0
SOCS3	ENSG00000184557	0.99476	0.0012
PCTP	ENSG00000141179	1	0.0018
CD302	ENSG00000241399	1	0.001
ZNF70	ENSG00000187792	0	0.0006
CEP44	ENSG00000164118	0.14766	0.0006
POGLUT1	ENSG00000163389	0.00256	0.0004
HIC2	ENSG00000169635	0	0.0008
PDE6B	ENSG00000133256	0.36908	0.0016
SFMBT1	ENSG00000163935	0	0.0006
TPTE2P1	ENSG00000253771	0	0.0008
DENND3	ENSG00000105339	0.01186	0.001
SMC5	ENSG00000198887	0.00603	0.0004
CDAN1	ENSG00000140326	0.0001	0.0006
TRPV1	ENSG00000196689	0	0.0006
ZNF267	ENSG00000185947	0.40024	0.001
AL354993.1	ENSG00000231703	0.0124	0.0012
TTC36	ENSG00000172425	0.01218	0.0012
BOLA2	ENSG00000183336	0.24016	0.0012
ACP6	ENSG00000162836	1	0.001
HSPBAP1	ENSG00000169087	0.27942	0.0004
DLGAP2	ENSG00000198010	0.00019	0.001
PCGF6	ENSG00000156374	0.17174	0.0004
TRPM3	ENSG00000083067	0	0.001
AURKA	ENSG00000087586	0.76911	0.001
TBX2	ENSG00000121068	0.99057	0.0016
MAP3K2	ENSG00000169967	0	0.0002
CSPP1	ENSG00000104218	0	0.0004
SLC2A12	ENSG00000146411	0.9981	0.001
CECR2	ENSG00000099954	1e-05	0.0004
IFT74	ENSG00000096872	0.83506	0.0008
CARF	ENSG00000138380	0	0.0002
PCDHB16	ENSG00000272674	0	0.0004
PHC1	ENSG00000111752	0	0.0008
TRERF1	ENSG00000124496	0	0.0006
CCNO	ENSG00000152669	0.99901	0.0012
ZNF233	ENSG00000159915	0	0.0006
ANK1	ENSG00000029534	0.02457	0.002
KDR	ENSG00000128052	0.00198	0.0012
PRICKLE4	ENSG00000278224	0.0316	0.0016
KCNA5	ENSG00000130037	0.79174	0.0008
DCBLD1	ENSG00000164465	0.00448	0.0008
SRBD1	ENSG00000068784	0.16535	0.0004
C8orf44	ENSG00000288596	0.15162	0.001
SPAG8	ENSG00000137098	1	0.0012
UNC5C	ENSG00000182168	0	0.001
ABCD1	ENSG00000101986	4e-05	0.0008
NAA25	ENSG00000111300	0	0.0002
HCST	ENSG00000126264	1	0.0008
PTCH2	ENSG00000117425	0	0.001
GIMAP6	ENSG00000133561	1	0.0006
CKAP2L	ENSG00000169607	0.51583	0.0006
ADAM19	ENSG00000135074	0	0.0004
SCARF2	ENSG00000244486	0.95956	0.0012
POLE	ENSG00000177084	0	0.0004
AC026740.1	ENSG00000271781	0.85836	0.001
USP53	ENSG00000145390	0.1751	0.001
PARP9	ENSG00000138496	1	0.0014
DPY19L4	ENSG00000156162	0.67197	0.0012
AC034102.1	ENSG00000237493	0.99998	0.0014
STON2	ENSG00000140022	0.79248	0.0002
OMA1	ENSG00000162600	1	0.0008
MYOM2	ENSG00000036448	0.08918	0.001
NDC80	ENSG00000080986	0.89793	0.001
CENPC	ENSG00000145241	0.0687	0.0002
MRGPRF	ENSG00000172935	0.84585	0.0018
FNDC8	ENSG00000073598	0	0.0008
RADX	ENSG00000147231	0.39001	0.0006
LACC1	ENSG00000179630	0.00702	0.0008
CLDN15	ENSG00000106404	5e-05	0.0014
DES	ENSG00000175084	0.99988	0.0016
ECEL1	ENSG00000171551	0.99924	0.0016
CEP290	ENSG00000198707	0	0.0004
ZNF235	ENSG00000159917	0.00049	0.0002
UTP15	ENSG00000164338	0.0067	0.0004
CD22	ENSG00000012124	0.94748	0.0018
RPGRIP1L	ENSG00000103494	0	0.0004
ZSCAN1	ENSG00000152467	1	0.0016
GNL3L	ENSG00000130119	0	0.0008
COL5A3	ENSG00000080573	0.94452	0.001
MYADML2	ENSG00000185105	0.84902	0.0012
RC3H1	ENSG00000135870	0	0
ZFAT	ENSG00000066827	1e-05	0.0002
ZNF596	ENSG00000172748	0.05726	0.0008
ADA	ENSG00000196839	1	0.0018
C21orf67	ENSG00000183250	0.99997	0.0016
CHST3	ENSG00000122863	0.19144	0.0012
CDIN1	ENSG00000186073	0.00581	0
SLC25A41	ENSG00000181240	0.99391	0.0016
SOX13	ENSG00000143842	0.93434	0.0024
MRM1	ENSG00000278619	0.06611	0.001
LCLAT1	ENSG00000172954	0	0.0008
CAMKMT	ENSG00000143919	1	0.0024
C19orf44	ENSG00000105072	0	0.0006
ST7L	ENSG00000007341	0.17396	0.0008
NPFF	ENSG00000139574	0.93352	0.0018
MINDY4	ENSG00000106125	1	0.0022
ATP11A	ENSG00000068650	0	0.0006
DDI2	ENSG00000197312	0	0.0002
AC092111.1	ENSG00000275367	0	0.0008
SLC30A6	ENSG00000152683	0.02883	0.0004
GVQW3	ENSG00000179240	0	0.0004
RWDD4	ENSG00000182552	0.10193	0.0004
CPT1B	ENSG00000205560	0.2752	0.001
RBBP8	ENSG00000101773	0.96635	0.0008
LENG9	ENSG00000275183	0.00023	0.0006
SMIM5	ENSG00000204323	1	0.0016
NLRP2	ENSG00000022556	0	0.0006
HELQ	ENSG00000163312	0.13056	0.0006
PLN	ENSG00000198523	1	0.0012
KIF2C	ENSG00000142945	0.745	0.0006
PCDHA2	ENSG00000204969	0	0.0006
RPS10L	ENSG00000101278	1	0.0012
FGF2	ENSG00000138685	0.99993	0.001
ECHDC3	ENSG00000134463	0.16322	0
GRB14	ENSG00000115290	0.23846	0.0016
ZNF547	ENSG00000152433	0.00044	0.0008
LTBR	ENSG00000111321	1	0.0012
EPHA8	ENSG00000070886	0.02737	0.0004
FAM78A	ENSG00000126882	0.39339	0.0014
CDHR3	ENSG00000128536	0	0.001
ECT2	ENSG00000114346	0.85556	0.0008
CXorf38	ENSG00000185753	0.00158	0.0002
CCDC66	ENSG00000180376	0.00359	0.0002
NCR3LG1	ENSG00000188211	0	0.0008
FRMPD3	ENSG00000147234	0	0.0004
FANCC	ENSG00000158169	0.0225	0.0006
P2RX7	ENSG00000089041	0.62985	0.0018
MAPK13	ENSG00000156711	0.20193	0.0012
PLD4	ENSG00000166428	0.99306	0.0018
FOSB	ENSG00000125740	0.77463	0.0016
NANP	ENSG00000170191	0.01489	0.0006
LOXL1	ENSG00000129038	0.96523	0.001
TRIP13	ENSG00000071539	0.34633	0.0006
PLAUR	ENSG00000011422	0.56331	0.0004
OAZ3	ENSG00000143450	0.99999	0.0012
AKNA	ENSG00000106948	0.00203	0.0008
AIFM2	ENSG00000042286	0.99343	0.0014
VPS13C	ENSG00000129003	0	0.0004
CCDC77	ENSG00000120647	0.037	0.0004
OSBPL7	ENSG00000006025	0	0.0012
ATXN7	ENSG00000163635	0	0.0002
SZT2	ENSG00000198198	0	0.0004
NPHP4	ENSG00000131697	0	0.0006
IGFLR1	ENSG00000126246	1	0.0016
KIF20A	ENSG00000112984	0.61662	0.0008
MTRF1	ENSG00000120662	0.29084	0.0002
CMPK2	ENSG00000134326	0.97026	0.0016
KIF13B	ENSG00000197892	0.38375	0.0016
TMEM117	ENSG00000139173	0.4329	0.0014
FOXS1	ENSG00000179772	0.99872	0.0008
ZSCAN23	ENSG00000187987	0	0
C15orf37	ENSG00000259642	0	0.0006
MAN2A1	ENSG00000112893	0	0.0002
EDNRA	ENSG00000151617	0.04792	0.0008
A4GALT	ENSG00000128274	0.9996	0.0016
ZDHHC23	ENSG00000184307	0.00065	0.001
LGALS9	ENSG00000168961	0.99991	0.0016
FER	ENSG00000151422	0	0
PCDHB6	ENSG00000113211	0	0.0006
SPHK1	ENSG00000176170	0.94659	0.0008
SUV39H1	ENSG00000101945	0.5291	0.0008
SRPX	ENSG00000101955	1	0.002
C6orf61	ENSG00000111877	9e-05	0.0002
PLCB3	ENSG00000149782	0.20707	0.0012
SOAT1	ENSG00000057252	0.01334	0.0002
C9orf85	ENSG00000155621	0.40004	0.0006
BMP2K	ENSG00000138756	1e-05	0.0004
OTUD3	ENSG00000169914	0	0.0008
ANKRD35	ENSG00000198483	1	0.002
STYX	ENSG00000198252	0.00387	0.0006
POLM	ENSG00000122678	0.0001	0.0008
SHPRH	ENSG00000146414	0	0.0004
BMP2	ENSG00000125845	1e-05	0.0008
ARNTL2	ENSG00000029153	0.16773	0.0014
TKTL1	ENSG00000007350	0.83901	0.001
ZNF347	ENSG00000197937	0	0.0004
NSUN5B	ENSG00000223705	0.68694	0.0008
PABPC5	ENSG00000174740	0.19482	0.0004
AP002748.2	ENSG00000250105	0.00951	0.0018
PROCA1	ENSG00000167525	0.09783	0.0016
H6PD	ENSG00000049239	0	0.0012
USF3	ENSG00000176542	0	0.0008
SP8	ENSG00000164651	0.37588	0.0008
FRAT1	ENSG00000165879	0.00021	0.0004
ALG6	ENSG00000088035	0.60849	0.0012
MAP10	ENSG00000212916	0.00018	0.0004
ADAMTS7	ENSG00000136378	0.00017	0.0012
LIPT2	ENSG00000175536	0.18891	0.0008
CTBS	ENSG00000117151	1	0.0014
MFSD8	ENSG00000164073	4e-05	0.0002
TYW1	ENSG00000198874	0.00059	0
ZNF577	ENSG00000161551	0	0.0006
CBWD2	ENSG00000136682	0.01682	0
CFH	ENSG00000000971	0.04712	0.0018
ATP6V0A2	ENSG00000185344	8e-05	0.0004
PAWR	ENSG00000177425	0.6951	0.0006
MORN1	ENSG00000116151	0.95439	0.0016
AC078899.2	ENSG00000268461	0	0.0004
AHCTF1	ENSG00000153207	0	0.0004
ARL13B	ENSG00000169379	0.23697	0.0004
AL512631.1	ENSG00000271046	0.00026	0.0002
CDK3	ENSG00000250506	0.1124	0.0008
CTH	ENSG00000116761	0.90961	0.001
RAB3IL1	ENSG00000167994	6e-05	0.001
TIGD6	ENSG00000164296	0.25859	0.0004
HHIP	ENSG00000164161	0.87146	0.0018
LYL1	ENSG00000104903	1	0.0018
EDN3	ENSG00000124205	0.98477	0.0014
HRH1	ENSG00000196639	0.20242	0.001
DHX35	ENSG00000101452	0.00121	0
CEP350	ENSG00000135837	0	0.0008
DSN1	ENSG00000149636	0.85149	0.001
CLEC2B	ENSG00000110852	1	0.0012
RBPMS	ENSG00000157110	1	0.0008
NUF2	ENSG00000143228	0.97459	0.0014
FAM76A	ENSG00000009780	0.00019	0.0002
MTM1	ENSG00000171100	0.98491	0.0006
STK10	ENSG00000072786	2e-05	0.0012
AC131097.1	ENSG00000215023	1	0.0008
OXT	ENSG00000101405	1	0.001
LIMD1	ENSG00000144791	0.01082	0.0006
ZIC5	ENSG00000139800	0.49331	0.0012
TLX3	ENSG00000164438	0.98081	0.002
F11R	ENSG00000158769	0	0.0008
ZNF879	ENSG00000234284	0.00891	0.0004
MATN2	ENSG00000132561	0.95773	0.0018
TBL1X	ENSG00000101849	0.33674	0.0012
IRAG1	ENSG00000072952	0.99711	0.0016
KCNH8	ENSG00000183960	0	0.0008
RIPK1	ENSG00000137275	0.00737	0
GPC6	ENSG00000183098	0.13619	0.0006
KRT8P12	ENSG00000229320	0.01227	0.0004
CD53	ENSG00000143119	0.96934	0.0014
SLC66A3	ENSG00000162976	0.94393	0.0018
NHLRC2	ENSG00000196865	0.00289	0
SPX	ENSG00000134548	0.99999	0.0012
AC008622.1	ENSG00000269014	0.5075	0.0004
GABRG3	ENSG00000182256	0	0.0004
ZRSR1	ENSG00000212643	0	0.0004
SPRY3	ENSG00000168939	0	0.0006
TOM1L1	ENSG00000141198	1	0.002
ZNF736	ENSG00000234444	0	0.0004
POLH	ENSG00000170734	0	0.0008
BBS5	ENSG00000163093	0.00598	0.0012
B3GALNT2	ENSG00000162885	0.00127	0.0002
EFCAB2	ENSG00000203666	1	0.0012
MYO1E	ENSG00000157483	0	0.0002
CALHM6	ENSG00000188820	1	0.0014
ZNF557	ENSG00000130544	0	0.001
SPRED3	ENSG00000188766	0.00016	0.001
GREM1	ENSG00000166923	0.34905	0.0018
RNFT1	ENSG00000189050	0.99527	0.0012
IGF2BP1	ENSG00000159217	0.17738	0.0008
ACAD10	ENSG00000111271	0	0.0006
DLGAP5	ENSG00000126787	0.89449	0.0008
SLC9A3	ENSG00000066230	0	0.0002
THEM4	ENSG00000159445	0.99238	0.001
PLEKHA8	ENSG00000106086	0.00011	0
TREX2	ENSG00000183479	1	0.0012
AC011477.3	ENSG00000267581	0.00754	0.001
RASGRP3	ENSG00000152689	0.93393	0.0018
ZNF480	ENSG00000198464	0.00023	0.0002
XK	ENSG00000047597	0.06137	0.0014
LRIG2	ENSG00000198799	0	0.0002
CARMIL1	ENSG00000079691	0	0.0008
SYDE1	ENSG00000105137	0.98352	0.0008
IBA57	ENSG00000181873	8e-05	0.0006
BUB1	ENSG00000169679	0.73481	0.0006
ZNF454	ENSG00000178187	0	0.001
CEP57L1	ENSG00000183137	0.06071	0.0002
LAMA4	ENSG00000112769	0.00145	0.0006
ZNF626	ENSG00000188171	0.00162	0.0006
MIA2	ENSG00000150527	0.75	0.0012
NUP210	ENSG00000132182	0.00029	0.0008
PPARGC1A	ENSG00000109819	0.0022	0.0014
CDC42EP5	ENSG00000167617	1	0.0004
ODR4	ENSG00000157181	0.07002	0.0004
DGKA	ENSG00000065357	0.67477	0.001
ZNF568	ENSG00000198453	5e-05	0
KDM8	ENSG00000155666	0.00372	0.001
PGBD2	ENSG00000185220	0.00033	0.0012
TRIM58	ENSG00000162722	0	0.0012
CCL2	ENSG00000108691	1	0.0016
ARHGEF6	ENSG00000129675	0.82237	0.001
RICTOR	ENSG00000164327	0	0
TBC1D2B	ENSG00000167202	0	0.0004
ANKS6	ENSG00000165138	0.04968	0.0004
LHX1	ENSG00000273706	0.02315	0.0008
ATL3	ENSG00000184743	0.00427	0.0004
DLEU1	ENSG00000176124	0.99849	0.0008
NPIPA2; NPIPA1	ENSG00000183426	0.70543	0.0012
ZNF440	ENSG00000171295	2e-05	0.0006
ZNF844	ENSG00000223547	0.00064	0
TTC39C	ENSG00000168234	0	0.0002
ARHGEF26	ENSG00000114790	0.79223	0.0012
PTH1R	ENSG00000160801	0.99992	0.001
GPNMB	ENSG00000136235	0.60422	0.0012
MROH1	ENSG00000179832	2e-05	0.0006
GALNT7	ENSG00000109586	0.30612	0.0004
PIGW	ENSG00000277161	0.00269	0.0004
TMSL1	ENSG00000236876	0.83755	0.0018
RSKR	ENSG00000167524	0	0.0012
TRIM69	ENSG00000185880	0.98466	0.0016
KCNN3	ENSG00000143603	0.00194	0.0004
TRBV19	ENSG00000211746	0.99875	0.0014
EPHX2	ENSG00000120915	1	0.0012
SHMT1	ENSG00000176974	0.9913	0.0014
TMEM86A	ENSG00000151117	0	0.0006
RASSF5	ENSG00000266094	0.25981	0.0008
ZNF662	ENSG00000182983	0	0.0016
FKBP5	ENSG00000096060	0.62495	0.001
PDGFD	ENSG00000170962	0.43613	0.0008
AC007613.1	ENSG00000262420	0.00011	0.0006
LOC102723728; NOMO2	ENSG00000185164	0.03506	0.0012
TMEM52	ENSG00000178821	0.72363	0.0008
ETV6	ENSG00000139083	0	0.0006
RALGAPA2	ENSG00000188559	0	0.0004
TFPI	ENSG00000003436	0.69108	0.0008
G0S2	ENSG00000123689	1	0.001
BAZ1A	ENSG00000198604	0.07885	0.0004
WHAMM	ENSG00000156232	0.00018	0.0004
CCDC57	ENSG00000176155	0	0.001
FHDC1	ENSG00000137460	0	0.0012
CCSER1	ENSG00000184305	0.00036	0.0002
TMTC3	ENSG00000139324	0.00688	0.0002
DBF4	ENSG00000006634	0.824	0.0012
ANKRD29	ENSG00000154065	0.92575	0.001
APOOL	ENSG00000155008	2e-05	0.0006
KIAA0586	ENSG00000100578	1e-05	0
CNTN6	ENSG00000134115	0.91387	0.002
C4orf39	ENSG00000250486	8e-05	0.0004
C1QTNF2	ENSG00000145861	1	0.0014
CACNA1C	ENSG00000151067	0	0.0004
HMGA2	ENSG00000149948	0.98284	0.0004
ETAA1	ENSG00000143971	0.18275	0.0004
RAB37	ENSG00000172794	0.95534	0.0024
ELF1	ENSG00000120690	0.9317	0.0004
WASHC4	ENSG00000136051	4e-05	0.0004
ABRAXAS1	ENSG00000163322	0.3218	0.0006
CDCA8	ENSG00000134690	0.84356	0.0004
FIBCD1	ENSG00000130720	0.89143	0.0006
DLL4	ENSG00000128917	3e-05	0.0004
INHBA	ENSG00000122641	0	0.001
PARP11	ENSG00000111224	0.00445	0.0002
PCSK9	ENSG00000169174	0.00074	0.0004
C15orf39	ENSG00000167173	0.72684	0.0012
C16orf74	ENSG00000154102	1	0.0014
SH2B3	ENSG00000111252	0	0.0004
PRRT4	ENSG00000224940	0	0.0006
LARP1B	ENSG00000138709	0	0.0002
AHR	ENSG00000106546	0	0.0002
AL160006.1	ENSG00000258634	2e-05	0.0004
KCNMB2	ENSG00000197584	0.99879	0.001
C16orf86	ENSG00000159761	0.99861	0.002
LRRC1	ENSG00000137269	0.05314	0.0008
IGF2BP3	ENSG00000136231	0.08151	0.0004
ZNF773	ENSG00000152439	0.00013	0.0002
PGBD3	ENSG00000257308	2e-05	0.001
CMTM1	ENSG00000089505	1e-05	0.0004
H3-3A	ENSG00000163041	0.20559	0.0002
LRRC26	ENSG00000184709	0.66819	0.0006
CDK6	ENSG00000105810	0.07793	0.001
SYT14	ENSG00000143469	9e-05	0.0004
UEVLD	ENSG00000151116	0.10717	0.001
CENPN	ENSG00000166451	0.99828	0.001
CSF1	ENSG00000184371	0.95848	0.0016
EFCAB11	ENSG00000140025	1	0.0006
TMEM143	ENSG00000161558	0.67579	0.001
AC100793.2	ENSG00000267042	0.05136	0.001
EGR2	ENSG00000122877	0.19962	0.0016
OBSCN	ENSG00000154358	0	0.001
AC005005.3	ENSG00000273387	0	0.0012
SENP1	ENSG00000079387	0.0028	0.0002
ANXA3	ENSG00000138772	1	0.0016
FGL2	ENSG00000127951	0.70407	0.0016
SLC6A6	ENSG00000131389	0	0.001
ABCA5	ENSG00000154265	0.11767	0.0014
CHRNA5	ENSG00000169684	0.11924	0.0004
GOLGA1	ENSG00000136935	0	0.0006
SLC13A4	ENSG00000164707	0.97935	0.0012
PUS7	ENSG00000091127	6e-05	0
ZBTB39	ENSG00000166860	0	0
ERCC4	ENSG00000175595	3e-05	0.0002
ACSF2	ENSG00000167107	1	0.0012
MYO1C	ENSG00000197879	0	0.0014
GIMAP1	ENSG00000213203	0.99967	0.0014
STEAP2	ENSG00000157214	0.34363	0.0016
NNMT	ENSG00000166741	0.99999	0.0016
GAS2L3	ENSG00000139354	0.07931	0.0004
ZNF426	ENSG00000130818	0	0
USP13	ENSG00000058056	0	0
OFD1	ENSG00000046651	0.0005	0.0008
C1orf133	ENSG00000203706	1	0.0008
CHAC2	ENSG00000143942	1	0.0012
C17orf107	ENSG00000205710	0	0.0008
PTPDC1	ENSG00000158079	6e-05	0.0002
MDGA2	ENSG00000139915	0	0
TEK	ENSG00000120156	0.21045	0.0014
IFI30	ENSG00000216490	1	0.0012
ERCC6	ENSG00000225830	0	0.0004
CSKMT	ENSG00000214756	0.03105	0.0006
UNKL	ENSG00000059145	0	0.0002
AL357673.1	ENSG00000256407	0.00017	0.0004
ZGLP1	ENSG00000220201	0.02084	0.001
RDH5	ENSG00000135437	0.3259	0.0012
ARMC9	ENSG00000135931	7e-05	0.0004
ATOH7	ENSG00000179774	0.98015	0.0008
ATG16L2	ENSG00000168010	0.93479	0.0012
CDHR1	ENSG00000148600	0.01134	0.001
ZNF681	ENSG00000196172	0.00739	0.0002
CHRNB1	ENSG00000170175	0.03406	0.001
GIN1	ENSG00000145723	0.9105	0.0012
RALGPS2	ENSG00000116191	0.00018	0.0004
MGAT4A	ENSG00000071073	0	0.0008
ZNF20	ENSG00000132010	0.16004	0
ADGRV1	ENSG00000164199	0.16886	0.0006
L2HGDH	ENSG00000087299	0	0.0004
MDM4	ENSG00000198625	0	0.0004
ASF1B	ENSG00000105011	0.86886	0.0004
ZIC3	ENSG00000156925	0.65069	0.0006
OAS1	ENSG00000089127	1	0.0008
SLCO4A1	ENSG00000101187	0.7544	0.0024
IFT88	ENSG00000032742	0.53407	0.0006
ATAD3B	ENSG00000160072	0.02484	0.0014
OPRK1	ENSG00000082556	0.00018	0.0014
COL16A1	ENSG00000084636	0.98563	0.0018
NRL	ENSG00000129535	0.73322	0.0006
GCFC2	ENSG00000005436	0.16198	0.0006
BAK1	ENSG00000030110	1	0.001
NEK11	ENSG00000114670	0.92385	0.0012
ZMAT1	ENSG00000166432	1e-05	0.0008
ZNF155	ENSG00000204920	0.01202	0.0006
FBN3	ENSG00000142449	0	0.0014
FAM92A2	ENSG00000157021	0.6716	0.0012
CTSK	ENSG00000143387	1	0.001
MTAP	ENSG00000099810	0.14902	0.001
L3HYPDH	ENSG00000126790	1	0.001
OLFML2B	ENSG00000162745	0.36032	0.0012
HIST1H2BG	ENSG00000273802	0.26504	0.0004
FCHO2	ENSG00000157107	2e-05	0.0006
GSTTP1	ENSG00000276950	0.98215	0.0014
ZNF77	ENSG00000175691	0.15714	0.0004
ANGPTL6	ENSG00000130812	0.99777	0.0014
PYROXD1	ENSG00000121350	0.00135	0.0002
LRRC56	ENSG00000161328	0.90678	0.0016
SLC22A5	ENSG00000197375	0	0.0002
TRPV2	ENSG00000187688	0.93525	0.0012
EPB41L5	ENSG00000115109	0.00558	0.0006
DENND4C	ENSG00000137145	1e-05	0
ENOX2	ENSG00000165675	0.00059	0.0002
ZFHX3	ENSG00000140836	0	0.001
ZFC3H1	ENSG00000133858	0	0.0004
TRMT44	ENSG00000155275	0	0.0002
E2F3	ENSG00000112242	3e-05	0.0002
HJURP	ENSG00000123485	0.69024	0.0012
BEST1	ENSG00000167995	0.99277	0.001
CTNS	ENSG00000040531	0.15544	0.0004
TTC38	ENSG00000075234	1	0.0012
MRAP	ENSG00000170262	0.00102	0.0006
ZNF587	ENSG00000198466	0	0.0006
TRMT2B	ENSG00000188917	0.42454	0.0004
ZC3HAV1L	ENSG00000146858	8e-05	0.0004
IZUMO4	ENSG00000099840	1	0.0018
CAST	ENSG00000153113	0.76844	0.0014
GYG2	ENSG00000056998	0.53562	0.0008
RRAD	ENSG00000166592	0.9998	0.0022
GDPGP1	ENSG00000183208	0.09334	0.0014
FAM162B	ENSG00000183807	0.9973	0.0016
ARHGEF33	ENSG00000214694	0.8354	0.0022
HIC1	ENSG00000177374	0.06459	0.0008
CNKSR3	ENSG00000153721	0	0.0002
ANKDD1A	ENSG00000166839	0	0.0004
ALOX5AP	ENSG00000132965	1	0.0026
TBC1D4	ENSG00000136111	0	0.0004
GSTCD	ENSG00000138780	0.05314	0.0006
CYP7B1	ENSG00000172817	0.04915	0.0008
COBLL1	ENSG00000082438	0.14487	0.0014
ADPRHL1	ENSG00000153531	0.99779	0.0006
PUS7L	ENSG00000129317	0.00086	0.0004
CHEK1	ENSG00000149554	0.7575	0.0006
TFR2	ENSG00000106327	0.94802	0.0014
CHAF1B	ENSG00000159259	0.54869	0.001
ZBTB49	ENSG00000168826	1e-05	0.0008
TBC1D19	ENSG00000109680	0.01568	0.0008
TRPC3	ENSG00000138741	0.71661	0.0012
TMEM39A	ENSG00000176142	0.10422	0.0004
CNTNAP5	ENSG00000155052	0	0.0004
SMAD6	ENSG00000137834	0.98594	0.0012
IDI2	ENSG00000148377	0.52071	0.001
PARS2	ENSG00000162396	0.18422	0.0006
FAM47E	ENSG00000189157	0.99877	0.001
GPR63	ENSG00000112218	0	0.0002
CCM2L	ENSG00000101331	0.94082	0.002
RPS6KA1	ENSG00000117676	0.95699	0.0012
FAM243A	ENSG00000222018	0.00708	0.001
ZFP2	ENSG00000198939	0.00576	0.0008
TNNI3	ENSG00000129991	1	0.002
F12	ENSG00000131187	0.99929	0.0004
NFKB1	ENSG00000109320	0.00303	0.0006
B3GNTL1	ENSG00000175711	0.99421	0.0014
HAUS5	ENSG00000249115	0.01451	0.0006
EEA1	ENSG00000102189	0	0.0002
TEDC2	ENSG00000162062	0.12987	0.001
ANKRD44	ENSG00000065413	0	0.0006
PLEKHA2	ENSG00000169499	0.38484	0.002
CACNA1I	ENSG00000100346	0.00162	0.0018
CDH7	ENSG00000081138	0.00209	0.0006
AC004223.3	ENSG00000267618	0	0.0002
ACTC1	ENSG00000159251	1	0.0008
ZNF780A	ENSG00000197782	0	0.0004
RGS1	ENSG00000090104	1	0.0012
TRIP11	ENSG00000100815	0	0.0004
SVIL	ENSG00000197321	4e-05	0.0004
ZNF391	ENSG00000124613	0	0.0002
HSD17B7	ENSG00000132196	0.12364	0.0004
CNTN3	ENSG00000113805	0	0.0008
MLIP	ENSG00000146147	0.00052	0.0014
HEATR5A	ENSG00000129493	0.24619	0.0006
RIC1	ENSG00000107036	0	0.0002
KCNJ6	ENSG00000157542	0	0.0008
ZNF470	ENSG00000197016	0	0.0004
SMC6	ENSG00000163029	0.00409	0.0004
CEP126	ENSG00000110318	0	0.0004
NLGN4Y	ENSG00000165246	0	0.0004
ANAPC1	ENSG00000153107	0	0.0002
CCDC61	ENSG00000104983	0.5426	0.0008
NEBL	ENSG00000078114	0.41079	0.0016
CHTF18	ENSG00000127586	0.00681	0.0008
PEX11G	ENSG00000104883	1	0.0014
SELPLG	ENSG00000110876	0.45525	0.0026
EPHA10	ENSG00000183317	1e-05	0.0008
ZNF382	ENSG00000161298	0	0.0012
THUMPD2	ENSG00000138050	0.29309	0.0008
SFT2D2	ENSG00000213064	0	0.0004
PLOD2	ENSG00000152952	0.99997	0.0008
UBR1	ENSG00000159459	0	0
ZNF700	ENSG00000196757	0.00536	0
SLC25A30	ENSG00000174032	0	0.0004
NHLRC1	ENSG00000187566	0.00569	0.0008
NUDT7	ENSG00000140876	0.99999	0.0006
ZNF468	ENSG00000204604	0.00147	0.0006
COL4A5	ENSG00000188153	0.89516	0.0008
MTHFSD	ENSG00000103248	3e-05	0.0006
E2F6	ENSG00000169016	0.12822	0.0008
USP28	ENSG00000048028	0.00435	0.0002
GPR34	ENSG00000171659	1	0.0002
EBF3	ENSG00000108001	0.05638	0.0004
SLC43A3	ENSG00000134802	0.10484	0.0004
FILIP1	ENSG00000118407	0.0313	0.001
ZNF749	ENSG00000186230	1e-05	0.0004
AC005908.1	ENSG00000243507	0.00851	0.0008
ZC3H12C	ENSG00000149289	0.00042	0.0002
POGLUT2	ENSG00000134901	0.40212	0.0008
NEK1	ENSG00000137601	0.00017	0.001
RSPH3	ENSG00000130363	0.0005	0.001
WDFY2	ENSG00000139668	0.01662	0.0008
TMEM235	ENSG00000204278	0.98747	0.0018
GALNT10	ENSG00000164574	0	0.001
PCBD2	ENSG00000132570	0.98753	0.0012
HLA-DQB1	ENSG00000179344	0.99153	0.0008
EPHB4	ENSG00000196411	0.48503	0.0008
CHD1	ENSG00000153922	0.00049	0
PTPN18	ENSG00000072135	2e-05	0.0008
GPR6	ENSG00000146360	0.91692	0.0008
SMPD2	ENSG00000135587	1	0.0006
TMEM213	ENSG00000214128	0	0
SFR1	ENSG00000156384	0.9938	0.0008
SFI1	ENSG00000198089	0.13787	0.0012
RHBDD1	ENSG00000144468	0.00413	0
WNK3	ENSG00000196632	0	0.0004
FGF17	ENSG00000158815	0.28061	0.0012
ARHGAP26	ENSG00000145819	0.0136	0.001
SDK1	ENSG00000146555	0	0.0008
PCDHA1	ENSG00000204970	0	0.001
GRK4	ENSG00000125388	0	0.0016
SLC29A3	ENSG00000198246	0.27367	0.0006
PALB2	ENSG00000083093	0.00026	0.0006
AC108134.3	ENSG00000262370	0.00463	0.0016
P2RY1	ENSG00000169860	0.02632	0.001
HIF3A	ENSG00000124440	0.01321	0.0006
ZNF594	ENSG00000180626	1e-05	0.0004
FCER1G	ENSG00000158869	1	0.0014
UNC80	ENSG00000144406	0.03267	0.002
AMER1	ENSG00000184675	0	0.0012
ZNF430	ENSG00000118620	8e-05	0.0004
ITPRIP	ENSG00000148841	0.13117	0.0006
NLRX1	ENSG00000160703	0.99999	0.001
AC024619.2	ENSG00000263613	1	0.001
TMEM209	ENSG00000146842	0.00035	0
AGO2	ENSG00000123908	0	0
MOSPD2	ENSG00000130150	0.35251	0.0006
C3orf71	ENSG00000221883	0.87941	0.001
VPS54	ENSG00000143952	0.00029	0.0002
NSMAF	ENSG00000035681	0	0.0008
SOWAHB	ENSG00000186212	0.01091	0.0006
DNASE1	ENSG00000213918	0	0.0006
HBM	ENSG00000206177	0.97488	0.001
UBR2	ENSG00000024048	0	0.0004
NDNF	ENSG00000173376	0.00158	0.0006
SSH3	ENSG00000172830	0.97371	0.0014
HSPA6	ENSG00000173110	0.99991	0.0006
TTC30A	ENSG00000197557	0.02761	0.0004
ZNF678	ENSG00000181450	0.00122	0.0002
LIPT1	ENSG00000144182	1	0.0012
ZNF781	ENSG00000196381	0.02077	0.0004
PDE1C	ENSG00000154678	0	0.0004
CHUK	ENSG00000213341	3e-05	0.0004
AL355488.1	ENSG00000273373	0.0837	0.001
TAF1B	ENSG00000115750	0.04342	0
ELK4	ENSG00000158711	0	0.0004
SCYL3	ENSG00000000457	0.00012	0.0002
GLDN	ENSG00000186417	0.82667	0.0016
TNFRSF14	ENSG00000157873	0.9993	0.0016
PPCDC	ENSG00000138621	1	0.0016
PMM2	ENSG00000140650	0.00019	0.0014
ASPRV1	ENSG00000244617	0.00077	0.0008
TAF1	ENSG00000147133	0	0.0002
AP002956.1	ENSG00000252119	0.2795	0.0014
TTLL4	ENSG00000135912	0.02305	0.0004
PKD1P6	ENSG00000250251	0	0.0008
GABRB1	ENSG00000163288	0.00173	0.0016
SLC25A13	ENSG00000004864	0.78481	0.0006
PRSS35	ENSG00000146250	1	0.0008
PTCD2	ENSG00000049883	0.07023	0.0006
ZNF124	ENSG00000196418	0.00137	0.0004
TRIP10	ENSG00000125733	0.88024	0.0006
ECE2	ENSG00000145194	0.99944	0.0024
COL5A2	ENSG00000204262	8e-05	0.0004
KLHL3	ENSG00000146021	0.00131	0.001
ENTPD2	ENSG00000054179	0.99976	0.0012
C17orf65	ENSG00000267080	6e-05	0.0006
SLC41A2	ENSG00000136052	0	0
SEMA3G	ENSG00000010319	0.46011	0.0018
SCNN1D	ENSG00000162572	0.55723	0.0012
AC080013.1	ENSG00000240207	0.99737	0.001
ZNF625	ENSG00000257591	5e-05	0.0004
ZNF354B	ENSG00000178338	3e-05	0
ZNF75D	ENSG00000186376	0.00011	0.0002
TUFT1	ENSG00000143367	0.0001	0.0004
CRISPLD1	ENSG00000121005	0.92853	0.0014
IKBKB	ENSG00000104365	0	0.0008
DGKG	ENSG00000058866	0.31705	0.0026
NFATC4	ENSG00000100968	0.81283	0.001
RXFP1	ENSG00000171509	0.42451	0.001
FAM24B	ENSG00000213185	0.10903	0.001
SETDB2	ENSG00000136169	0.04093	0.0008
ZNF217	ENSG00000171940	0.00501	0.0004
TASP1	ENSG00000089123	0.03066	0.001
NCKAP5	ENSG00000176771	0	0.0002
ODF2L	ENSG00000122417	0.05253	0.0006
AC132812.1	ENSG00000265298	0.00928	0.0018
CEP164	ENSG00000110274	0	0.0014
KIAA1755	ENSG00000149633	0.95428	0.0012
ERBB4	ENSG00000178568	0	0.0002
MASTL	ENSG00000120539	0.46195	0.0008
TNFAIP2	ENSG00000185215	0.00014	0.0014
TSNARE1	ENSG00000171045	0	0.0002
OTULIN	ENSG00000154124	0.00348	0.0004
ZNF761; ZNF765-ZNF761	ENSG00000160336	0.00079	0.0008
ZNF845	ENSG00000213799	0.00138	0.0004
ZNF341	ENSG00000131061	0	0.0004
GPR3	ENSG00000181773	0.68442	0.0014
PHOSPHO2	ENSG00000144362	0.89494	0.001
MDFIC	ENSG00000135272	0.98007	0.0012
MICALL2	ENSG00000164877	0.85076	0.002
LRCH3	ENSG00000186001	0	0.0002
FUOM	ENSG00000148803	1	0.0026
SLC1A5	ENSG00000105281	0.5942	0.001
GID4	ENSG00000141034	0	0.0002
DARS2	ENSG00000117593	0.07903	0.0002
FICD	ENSG00000198855	0.11762	0.002
AKAP13	ENSG00000170776	0	0.0002
ARHGAP22	ENSG00000128805	0.98771	0.0018
ZNF221	ENSG00000159905	0	0.0006
RBM11	ENSG00000185272	0.56222	0.0012
AL645608.4	ENSG00000241180	0	0.0006
ANO3	ENSG00000134343	0.62769	0.0018
TARBP1	ENSG00000059588	9e-05	0.0016
PIFO	ENSG00000173947	1	0.0012
ZNF502	ENSG00000196653	0.02827	0.0002
BARHL2	ENSG00000143032	0.8408	0.0018
SPIN2B	ENSG00000186787	0.9996	0.0006
H3-5	ENSG00000188375	0.02059	0.0002
MYO1D	ENSG00000176658	0.10817	0.0014
ATP2A3	ENSG00000074370	0.81547	0.0018
SYCE1	ENSG00000171772	0.99143	0.0016
COPZ2	ENSG00000005243	1	0.0018
RCL1	ENSG00000120158	0.03036	0.0004
DGKE	ENSG00000153933	0	0.0008
CYP1B1	ENSG00000138061	0.00115	0.0006
MYCT1	ENSG00000120279	0.99986	0.001
ZKSCAN7	ENSG00000196345	0.00043	0.0002
PIGL	ENSG00000108474	0.00028	0.0012
CMTM8	ENSG00000170293	0.99898	0.0016
RYR2	ENSG00000198626	7e-05	0.0008
PRR16	ENSG00000184838	0	0.0008
RBKS	ENSG00000171174	1	0.0028
SDR16C5	ENSG00000170786	0.99973	0.001
SERPINB9	ENSG00000170542	0.18722	0.002
AC092171.4	ENSG00000272953	0.06725	0.0008
HSPA12B	ENSG00000132622	0.77226	0.0018
C19orf73	ENSG00000221916	0.91903	0.0014
CAPN3	ENSG00000092529	0.99535	0.002
AC018638.5	ENSG00000243679	0	0.0008
GLT8D2	ENSG00000120820	0.89589	0.0018
ZNF404	ENSG00000176222	0.99904	0.0008
SHLD2	ENSG00000122376	0.00454	0.0008
AC010265.1	ENSG00000248350	2e-05	0.0008
AC008969.2	ENSG00000286949	0	0.001
ASAP3	ENSG00000088280	0.8245	0.001
DND1	ENSG00000256453	0.00014	0.001
IQCC	ENSG00000160051	0.03626	0.001
KLF4	ENSG00000136826	0.81951	0.0014
ALKBH8	ENSG00000137760	0	0.0004
NCAPD3	ENSG00000151503	0.02973	0.0004
C1orf74	ENSG00000162757	0.99972	0.0024
HSPA1L	ENSG00000204390	0.02749	0.0002
FLI1	ENSG00000151702	0.0218	0.001
MAST4	ENSG00000069020	0	0.0002
PFKFB2	ENSG00000123836	0.00343	0.001
CENPM	ENSG00000100162	0.89757	0.0004
ORC2	ENSG00000115942	3e-05	0
MKS1	ENSG00000011143	0.16775	0.0004
PDE8A	ENSG00000073417	0.70311	0.001
RBAK	ENSG00000146587	0	0.0002
SLC38A9	ENSG00000177058	0.0134	0
HEY2	ENSG00000135547	0.99956	0.001
ELK3	ENSG00000111145	0.0205	0.0008
ZNF516	ENSG00000101493	0.00265	0.0002
PRMT3	ENSG00000185238	0.64623	0
FOLH1	ENSG00000086205	0.99522	0.0014
RHEBL1	ENSG00000167550	0.99306	0.0018
PRR35	ENSG00000161992	0.989	0.0018
ZNF433	ENSG00000197647	0.00786	0.0002
ZNF790	ENSG00000197863	0.00142	0.0002
PRKD1	ENSG00000184304	0.50812	0.0008
MCHR2	ENSG00000152034	0.15972	0.002
PLD2	ENSG00000129219	0.55158	0.0008
ZNF624	ENSG00000197566	0.00193	0.0002
ZMYM5	ENSG00000132950	0.00282	0.0002
BHLHA15	ENSG00000180535	1e-05	0.0006
ZNF273	ENSG00000198039	0.01464	0
MFSD9	ENSG00000135953	0	0.0006
SCAI	ENSG00000173611	0	0.0004
SULF1	ENSG00000137573	0.27713	0.0016
TES	ENSG00000135269	0.00093	0.0006
DEPDC5	ENSG00000100150	0	0.0006
ARHGEF37	ENSG00000183111	0.79428	0.0012
HMOX1	ENSG00000100292	1	0.0014
PLAGL2	ENSG00000126003	2e-05	0.0002
ZNF620	ENSG00000177842	0.00584	0.0004
PEBP4	ENSG00000134020	1	0.0024
ZNF79	ENSG00000196152	2e-05	0.0004
MAGIX	ENSG00000269313	1	0.002
PRKN	ENSG00000185345	0.02095	0.0008
FARP2	ENSG00000006607	0.00017	0.0008
CREB3L4	ENSG00000143578	0.31586	0.0004
PBX4	ENSG00000105717	0.00039	0.0008
PXDN	ENSG00000130508	2e-05	0.0012
GTSE1	ENSG00000075218	0.64415	0.0006
TRANK1	ENSG00000168016	0	0.0012
GULP1	ENSG00000144366	0.87234	0.001
ZNF182	ENSG00000147118	2e-05	0.0002
EDRF1	ENSG00000107938	2e-05	0.0002
KCNA3	ENSG00000177272	0	0.0006
HAPLN3	ENSG00000140511	0.92101	0.0008
CD99	ENSG00000002586	1	0.001
ZNF383	ENSG00000188283	8e-05	0
CENPJ	ENSG00000151849	0	0.0004
TRMT10B	ENSG00000165275	0	0.0012
ZNF343	ENSG00000088876	0	0.001
RECQL5	ENSG00000108469	0.01478	0.001
ELOVL7	ENSG00000164181	0.85481	0.0018
ASIC4	ENSG00000072182	0.97797	0.0012
B3GNT7	ENSG00000156966	0.97882	0.0018
CLUL1	ENSG00000079101	0.2614	0.002
PLEKHH3	ENSG00000068137	0.99764	0.0014
GPR61	ENSG00000156097	0.38239	0.0006
LACTB2	ENSG00000147592	1	0.0014
RBM15	ENSG00000162775	0	0
IFI44L	ENSG00000137959	1	0.0012
ABHD14B	ENSG00000114779	0.99996	0.0014
CEP72	ENSG00000112877	0.0001	0.0002
ZFHX2	ENSG00000136367	0	0.0004
POC1A	ENSG00000164087	0.90976	0.001
XRCC4	ENSG00000152422	1	0.0012
DEPDC1B	ENSG00000035499	0.82864	0.001
TINAGL1	ENSG00000142910	0.99882	0.002
DAB2	ENSG00000153071	0	0.0014
PRKAA2	ENSG00000162409	0	0.0004
LHFPL2	ENSG00000145685	1e-05	0.001
ACOT4	ENSG00000177465	0.99984	0.0012
NMNAT1	ENSG00000173614	0.98906	0.0016
CLMN	ENSG00000165959	0.9868	0.0018
AHSP	ENSG00000169877	0.99961	0.001
SPAG5	ENSG00000076382	0.41255	0.0006
NCAPG2	ENSG00000146918	0.22652	0.0006
ERAP1	ENSG00000164307	0.04999	0.0012
ALAS2	ENSG00000158578	0.68849	0.0006
SEC24A	ENSG00000113615	0	0
FAH	ENSG00000103876	1	0.0018
DHODH	ENSG00000102967	0.20871	0.0004
GSDMD	ENSG00000104518	1	0.0014
EPOR	ENSG00000187266	0.00041	0.0008
ZNF438	ENSG00000183621	0.06426	0.0006
PAN3	ENSG00000152520	0	0.0002
PTGES	ENSG00000148344	0.00459	0.0008
PGGT1B	ENSG00000164219	0.13944	0.0004
GPR4	ENSG00000177464	0.99175	0.002
ZDHHC15	ENSG00000102383	0.00349	0.0002
FLVCR1	ENSG00000162769	1e-05	0.0004
NOM1	ENSG00000146909	0	0.0006
PIK3CD	ENSG00000171608	0	0.0006
SLC39A11	ENSG00000133195	0.87165	0.0016
ATG2B	ENSG00000066739	0	0.0002
SKAP2	ENSG00000005020	0.27376	0.0012
PCDHA4	ENSG00000204967	0	0.0002
PHF8	ENSG00000172943	0	0.0004
PCDHB7	ENSG00000113212	1e-05	0.0006
CATSPERZ	ENSG00000219435	0.99926	0.0018
SPTY2D1	ENSG00000179119	1e-05	0
ZNF407	ENSG00000215421	0	0.0002
RPL10AP3	ENSG00000215264	1	0.0012
METTL4	ENSG00000101574	0.18328	0.0006
UHRF1	ENSG00000276043	0.45498	0.0002
ALMS1	ENSG00000116127	0	0.0004
AEN	ENSG00000181026	0.96937	0.0006
ADAL	ENSG00000168803	0.10762	0.0006
PIK3C2A	ENSG00000011405	0.00157	0.0006
ADGRA2	ENSG00000020181	2e-05	0.0012
POC5	ENSG00000152359	0.63682	0.0006
CARNMT1	ENSG00000156017	0	0.0006
FRYL	ENSG00000075539	0	0.0006
RCSD1	ENSG00000198771	0.07502	0.001
EEF2KMT	ENSG00000118894	0.83009	0.0012
CHIC1	ENSG00000204116	0.0516	0.0016
HOOK3	ENSG00000168172	0	0.0002
HOMEZ	ENSG00000215271	0.82527	0.0004
ERBB3	ENSG00000065361	0.93662	0.0018
CLOCK	ENSG00000134852	0	0.0006
SUSD5	ENSG00000173705	0.46909	0.001
SNAI3	ENSG00000185669	0.13932	0.0016
AC087698.1	ENSG00000206853	0	0.0006
PLCH1	ENSG00000114805	0.03447	0.0012
PROM1	ENSG00000007062	0.00791	0.0006
RANBP10	ENSG00000141084	0	0.0004
APAF1	ENSG00000120868	0.00067	0.0002
LCOR	ENSG00000196233	0	0
KIRREL1	ENSG00000183853	0	0.0006
PLCB4	ENSG00000101333	0.00721	0.001
PNPLA3	ENSG00000100344	0	0.0006
AASDH	ENSG00000157426	0.01395	0.0002
HAUS6	ENSG00000147874	0.1299	0.0002
OR2W3	ENSG00000238243	0.00031	0.001
AL365181.3	ENSG00000272405	0.0319	0.0008
ASIC3	ENSG00000213199	0.94601	0.0014
AC078899.1	ENSG00000213985	0.05603	0
LRRCC1	ENSG00000133739	0.3874	0.0006
MARCHF11	ENSG00000183654	0.9542	0.0018
UBASH3B	ENSG00000154127	2e-05	0.0004
DCBLD2	ENSG00000057019	0.00177	0.0004
VSIG4	ENSG00000155659	0.78463	0.0014
TOP3B	ENSG00000100038	2e-05	0.0008
EN2	ENSG00000164778	0.47023	0.0014
PRKCH	ENSG00000027075	0.96368	0.0004
PHC3	ENSG00000173889	0	0.0004
INO80	ENSG00000128908	0	0.0006
ENTPD1	ENSG00000138185	0.99908	0.001
RPL23AP82	ENSG00000184319	0.9729	0.0014
TCF19	ENSG00000137310	0.44107	0.0006
ZNF789	ENSG00000198556	0.0004	0.0014
ERV3-1-ZNF117; ZNF117	ENSG00000152926	3e-05	0.0002
LOXL3	ENSG00000115318	0.0151	0.0006
SLC10A4	ENSG00000145248	0.98795	0.0008
TSPAN12	ENSG00000106025	1	0.0016
SNRNP48	ENSG00000168566	0.00766	0.0004
FBXW8	ENSG00000174989	0.00046	0.0004
SALL3	ENSG00000256463	0.19271	0.001
ZMYND10	ENSG00000004838	1	0.0008
NMU	ENSG00000109255	1	0.001
VASN	ENSG00000168140	0.97583	0.0018
EDN1	ENSG00000078401	0.30739	0.0008
AC138932.1	ENSG00000258354	0	0.0006
TYW5	ENSG00000162971	0.80834	0.0012
TGFB1I1	ENSG00000140682	0.66632	0.0004
AHI1	ENSG00000135541	0.01536	0.0012
TUT7	ENSG00000083223	0	0.0002
MORN3	ENSG00000139714	0	0.0012
SUPT3H	ENSG00000196284	0.08041	0.0002
RENBP	ENSG00000102032	0.99999	0.0016
PM20D2	ENSG00000146281	0.30752	0.0008
POLR3B	ENSG00000013503	0.00011	0.0004
STYK1	ENSG00000060140	0.39348	0.0012
NUBPL	ENSG00000151413	0.0014	0.0006
ZNF527	ENSG00000189164	0.00012	0.0004
MIDEAS	ENSG00000156030	0	0.0004
EEF2K	ENSG00000103319	0	0.0002
GDAP2	ENSG00000196505	0.00132	0
LYPD6B	ENSG00000150556	0.99654	0.0012
ZBED9	ENSG00000232040	0.00931	0.0008
ZNF490	ENSG00000188033	0	0.0004
GFPT2	ENSG00000131459	0.00087	0.0012
ZNF2	ENSG00000275111	0.0001	0.0006
EXD3	ENSG00000187609	0.06494	0.0008
PCDHB4	ENSG00000081818	0	0.0002
KDM4C	ENSG00000107077	0	0.001
DHFR2	ENSG00000178700	0.00058	0.0002
CDH3	ENSG00000062038	0	0.0004
PTPN3	ENSG00000070159	0.77635	0.0012
UGGT1	ENSG00000136731	0	0
CLYBL	ENSG00000125246	1	0.0014
BCLAF3	ENSG00000173681	1e-05	0.0002
AC004801.3	ENSG00000257955	1	0.0014
CKMT1A	ENSG00000223572	0.99282	0.0014
AC022893.1	ENSG00000253636	3e-05	0.0004
OTULINL	ENSG00000145569	0.05573	0.0006
GPR68	ENSG00000119714	0.02828	0.001
ZNF618	ENSG00000157657	0.00116	0.0002
SAPCD2	ENSG00000186193	0.99859	0.0014
ZNF493	ENSG00000196268	0	0.0002
IFI16	ENSG00000163565	0.02315	0.0014
ATAD2	ENSG00000156802	0.60285	0.0004
ARHGEF10	ENSG00000104728	0.01288	0.0002
ZNF518A	ENSG00000177853	1e-05	0
PPIC	ENSG00000168938	1	0.0008
BAG2	ENSG00000112208	0.99983	0.0012
ZNF471	ENSG00000196263	0	0.0004
PER2	ENSG00000132326	0	0.0008
FMNL3	ENSG00000161791	0.04147	0.0014
AP001972.1	ENSG00000254429	0.83018	0.002
SYCE1L	ENSG00000205078	1	0.0006
SHQ1	ENSG00000144736	0.32629	0.0008
SEC14L5	ENSG00000103184	0.59521	0.002
RCOR1	ENSG00000089902	0	0.0002
NPPC	ENSG00000163273	0.99738	0.002
WDR19	ENSG00000157796	3e-05	0.0008
EMILIN1	ENSG00000138080	0.99987	0.0002
PLEKHG1	ENSG00000120278	0.069	0.0006
CWF19L2	ENSG00000152404	0.12696	0
ITGB3BP	ENSG00000142856	0.99993	0.0008
LRRC32	ENSG00000137507	0.77119	0.0016
MPV17L	ENSG00000156968	0.00017	0.001
GOLT1A	ENSG00000174567	1	0.002
TMIE	ENSG00000181585	0.96784	0.0014
ZNF132	ENSG00000131849	0	0.0002
ZBTB26	ENSG00000171448	0.00029	0.0002
PPP2R1B	ENSG00000137713	0	0.0002
PHKA2	ENSG00000044446	5e-05	0.0006
HARBI1	ENSG00000180423	0.00685	0.0004
LTBP1	ENSG00000049323	0.61958	0.0004
ZNF497	ENSG00000174586	0	0.0006
ZSWIM3	ENSG00000132801	0.00037	0.0006
TIRAP	ENSG00000150455	0.00121	0.0008
ATP9B	ENSG00000166377	0.21425	0.0006
NBPF1	ENSG00000219481	0	0.0002
SLC16A3	ENSG00000141526	0.86896	0.001
CCDC74A	ENSG00000163040	0.9996	0.0006
CYYR1	ENSG00000166265	0.99394	0.001
CTHRC1	ENSG00000164932	0.99824	0.0016
FAM91A1	ENSG00000176853	0	0.0002
COG3	ENSG00000136152	0	0.0006
TP53INP1	ENSG00000164938	0.00232	0
SLC45A3	ENSG00000158715	0.50131	0.0014
NUP155	ENSG00000113569	0.00036	0.0002
SMYD4	ENSG00000186532	0	0.0004
OPHN1	ENSG00000079482	0	0.0006
HCN4	ENSG00000138622	0	0.0012
TRIM17	ENSG00000162931	0.97098	0.0014
ZDHHC1	ENSG00000159714	1	0.0014
BMPER	ENSG00000164619	0.23327	0.002
PPP2R3B	ENSG00000167393	0.02112	0.0004
NPAT	ENSG00000149308	0.0001	0.0002
AC015813.1	ENSG00000264112	0.42304	0.0016
EVA1C	ENSG00000166979	0.99989	0.0012
ZNF441	ENSG00000197044	0.00027	0.0002
URB2	ENSG00000135763	8e-05	0.0002
ZNF37A	ENSG00000075407	0	0.0006
ATP6V1E2	ENSG00000250565	1	0.0008
HEATR1	ENSG00000119285	6e-05	0.0002
ATF3	ENSG00000162772	0.99998	0.0018
PKN2	ENSG00000065243	0.02871	0.0006
CYP2U1	ENSG00000155016	0.00565	0.0008
PKD2	ENSG00000118762	4e-05	0.0006
TMCO6	ENSG00000113119	0.15883	0.001
PIGB	ENSG00000069943	1	0.0012
NTF3	ENSG00000185652	0.94617	0.001
IPO4	ENSG00000196497	0.00317	0.0002
ZNF613	ENSG00000176024	0.26524	0.0004
PAXIP1	ENSG00000157212	1e-05	0.0006
RAB29	ENSG00000117280	0.14185	0.002
UNCX	ENSG00000164853	0.78957	0.001
FLT1	ENSG00000102755	0.06549	0.001
MYBPC1	ENSG00000196091	0.99999	0.0008
PTPRT	ENSG00000196090	0	0.0006
SLC44A5	ENSG00000137968	2e-05	0.0006
SLC15A2	ENSG00000163406	1	0.0012
SDS	ENSG00000135094	1	0.0012
CPT1A	ENSG00000110090	0.79792	0.0016
SUCLG2	ENSG00000172340	1	0.001
KIAA1841	ENSG00000162929	0	0.0004
CIDEA	ENSG00000176194	0	0.001
RFWD3	ENSG00000168411	0.01383	0.0006
ZSCAN12	ENSG00000158691	8e-05	0.0004
TMEM132E	ENSG00000181291	0.50748	0.0004
SNAI2	ENSG00000019549	0.00091	0.0004
PCSK6	ENSG00000140479	0.81973	0.0014
PFKFB4	ENSG00000114268	8e-05	0.0008
MANBA	ENSG00000109323	1e-05	0
LGI2	ENSG00000153012	0.0062	0.0012
LTC4S	ENSG00000213316	1	0.0014
LMOD1	ENSG00000163431	0.98931	0.0018
WDR91	ENSG00000105875	0	0.001
GMCL1	ENSG00000087338	0.01196	0.0006
CNOT6L	ENSG00000138767	0	0
HECW2	ENSG00000138411	0	0
NFE2L3	ENSG00000050344	0.00017	0.0014
P3H1	ENSG00000117385	0.01106	0.0004
SENP8	ENSG00000166192	0.02671	0.0004
ZBTB40	ENSG00000184677	0	0.0004
NR3C2	ENSG00000151623	0.19871	0.001
CACNA2D2	ENSG00000007402	0	0
WDR5B	ENSG00000196981	0.06691	0.0004
NANOS1	ENSG00000188613	0.36793	0.0006
CAVIN4	ENSG00000170681	8e-05	0.0002
SLC15A3	ENSG00000110446	0.99998	0.001
KBTBD3	ENSG00000182359	0.99953	0.001
REM2	ENSG00000139890	0.24223	0.0008
SKIDA1	ENSG00000180592	0.00497	0
DNAJC3	ENSG00000102580	1e-05	0.0006
SCLY	ENSG00000132330	0.99984	0.0014
ZXDB	ENSG00000198455	0	0.0008
NBR2	ENSG00000198496	0.99919	0.0008
BSPRY	ENSG00000119411	1	0.0026
FSTL4	ENSG00000053108	0.48598	0.001
RIPK2	ENSG00000104312	1	0.0014
SLC22A15	ENSG00000163393	0.06735	0.0018
AL049775.1	ENSG00000205562	0	0.001
HECTD2	ENSG00000165338	0	0.0004
RGS9	ENSG00000108370	0.99581	0.0012
MEGF10	ENSG00000145794	0.66899	0.0008
KCNH1	ENSG00000143473	0.02054	0.0006
MIPEP	ENSG00000027001	0.7194	0.0006
ILDR2	ENSG00000143195	0.05237	0.001
LYN	ENSG00000254087	0.99999	0.0012
SH3D19	ENSG00000109686	0.00536	0.0016
HACD1	ENSG00000165996	0.99297	0.0014
CTPS2	ENSG00000047230	0.07479	0.0002
WDR17	ENSG00000150627	0	0.0004
TMEM135	ENSG00000166575	0.00108	0.0006
ATXN3	ENSG00000066427	8e-05	0.0002
CSNK1G1	ENSG00000169118	0	0.0006
TMEM86B	ENSG00000180089	0.11568	0.0014
SYTL2	ENSG00000137501	0.78697	0.0016
NKD1	ENSG00000140807	0.82974	0.0008
AC010531.3	ENSG00000261592	1	0.0016
ZBTB3	ENSG00000185670	0	0.0008
FAM83D	ENSG00000101447	0.56976	0.001
PPP1R12B	ENSG00000077157	0	0.0006
AMT	ENSG00000145020	0.99986	0.0016
HVCN1	ENSG00000122986	1	0.0008
RCN3	ENSG00000142552	0.84788	0.0008
GRIK4	ENSG00000149403	0.6932	0.0022
PALD1	ENSG00000107719	0.02934	0.0008
THADA	ENSG00000115970	0.01211	0.0002
RNPC3	ENSG00000185946	7e-05	0.0004
SLC9A7	ENSG00000065923	0	0.0006
ATXN7L1	ENSG00000146776	0	0.001
VWA5A	ENSG00000110002	0.99991	0.002
SLC25A48	ENSG00000145832	1	0.0022
PECR	ENSG00000115425	0.87202	0.001
HEPH	ENSG00000089472	1	0.0016
RPAP2	ENSG00000122484	0.02566	0.0004
GPR180	ENSG00000152749	0.13169	0.0008
TMTC1	ENSG00000133687	0.00163	0.0006
FAM135B	ENSG00000147724	0	0.0004
PCDH11X	ENSG00000102290	0	0.0004
RFX4	ENSG00000111783	0.99728	0.001
PCK2	ENSG00000100889	1	0.0016
DNAJC25-GNG10	ENSG00000244115	0.96523	0.0008
UACA	ENSG00000137831	0.11783	0.0006
ERCC6L2	ENSG00000182150	0	0
ACER3	ENSG00000078124	0.02242	0.0008
LTN1	ENSG00000198862	0	0.0002
FBLIM1	ENSG00000162458	0	0.0012
BCAR3	ENSG00000137936	0.78242	0.0008
PDSS2	ENSG00000164494	0.00537	0.0004
SNX33	ENSG00000173548	0.78399	0.001
ZNF611	ENSG00000213020	0	0.0006
HSP90AA6P	ENSG00000181359	0.76281	0.0012
ESCO1	ENSG00000141446	0.00013	0.0004
SEMA5A	ENSG00000112902	0.00194	0.0012
CCNYL1	ENSG00000163249	0	0.0008
RNASE4	ENSG00000258818	0.99992	0.001
OR2L13	ENSG00000196071	0.23641	0.0012
FDXR	ENSG00000161513	1	0.0016
SLC35F5	ENSG00000115084	0.29201	0.0008
PDK4	ENSG00000004799	0.99987	0.0018
ZNF28	ENSG00000198538	0.00409	0.0002
RASL12	ENSG00000103710	0.99997	0.0012
CDH12	ENSG00000154162	0	0.0008
ROCK1	ENSG00000067900	0.0004	0.0004
HLA-F	ENSG00000204642	0.99996	0.0012
KCNAB3	ENSG00000170049	0.00049	0.0016
RPS6KA5	ENSG00000100784	0	0.0004
POMT2	ENSG00000009830	0.04098	0.0006
HLA-DRB5	ENSG00000198502	0.85806	0.0014
MKRN3	ENSG00000179455	0.01506	0.0004
IPP	ENSG00000197429	0	0
FAM114A2	ENSG00000055147	0.07928	0.0002
CASP6	ENSG00000138794	0.33804	0.0006
FAM181A	ENSG00000140067	1	0.001
AP3B1	ENSG00000132842	0.93981	0.0006
SNAPC1	ENSG00000023608	0.64307	0.0002
NAAA	ENSG00000138744	0.00069	0.0008
PNPT1	ENSG00000138035	0.98394	0.001
CHDH	ENSG00000016391	0.99792	0.0014
A1BG	ENSG00000121410	1	0.0014
OTUB2	ENSG00000089723	8e-05	0.0008
GPR146	ENSG00000164849	0.99995	0.0018
MAFF	ENSG00000185022	0.00092	0.0008
DUSP10	ENSG00000143507	0.71757	0.0012
IRF7	ENSG00000185507	1	0.001
MAP3K13	ENSG00000073803	0	0.0002
PTPN21	ENSG00000070778	2e-05	0.0002
PRKD3	ENSG00000115825	0.25875	0.0004
ARAP2	ENSG00000047365	0.22133	0.0014
SEPT13	ENSG00000237754	0.02541	0.0006
STBD1	ENSG00000118804	0.96502	0.0014
TIPIN	ENSG00000075131	0.29603	0.0008
ZNF429	ENSG00000197013	0	0.0004
ZC3H8	ENSG00000144161	4e-05	0.0002
CENPQ	ENSG00000031691	1	0.0006
DHRS12	ENSG00000102796	1	0.0008
ZBTB24	ENSG00000112365	0	0.0004
PDK1	ENSG00000152256	0.03778	0.0006
MYCBP	ENSG00000214114	1	0.001
SLCO5A1	ENSG00000137571	0.0003	0.0002
BACE2	ENSG00000182240	3e-05	0.0002
SAMD4A	ENSG00000020577	0.0214	0.0018
CBX2	ENSG00000173894	0.28947	0.0006
WDR36	ENSG00000134987	0.00013	0.0002
SLC30A10	ENSG00000196660	0	0.0008
PGAM1	ENSG00000171314	0.99991	0.0024
EMP1	ENSG00000134531	0.19809	0.001
POLA2	ENSG00000014138	0.70431	0.0006
SLC25A10	ENSG00000183048	1	0.0012
L3MBTL3	ENSG00000198945	1e-05	0.0006
NRDE2	ENSG00000119720	0	0.0006
CHSY3	ENSG00000198108	0	0.0008
AC113404.1	ENSG00000250348	0.86981	0.0014
LYVE1	ENSG00000133800	0.02944	0.0014
CDH9	ENSG00000113100	0.24854	0.0012
MTFR1	ENSG00000066855	0.17725	0.0002
GIMAP5	ENSG00000196329	1	0.001
SLC35A3	ENSG00000117620	7e-05	0.0006
ZNF836	ENSG00000196267	0	0.0004
OTX1	ENSG00000115507	0.01257	0.0008
MRO	ENSG00000134042	0.99989	0.001
DOK1	ENSG00000115325	1	0.001
ZCCHC2	ENSG00000141664	0	0.0002
SGSM1	ENSG00000167037	0.00273	0.0018
ZDBF2	ENSG00000204186	1e-05	0.0002
POFUT2	ENSG00000186866	0.00035	0.0004
INCA1	ENSG00000196388	0.81735	0.0016
MACROD2	ENSG00000172264	0	0.0004
SPOPL	ENSG00000144228	1e-05	0.0002
ZZEF1	ENSG00000074755	0	0.0002
PROX1	ENSG00000117707	0.01347	0.0014
H4C8	ENSG00000158406	1	0.0016
AGL	ENSG00000162688	1e-05	0.0002
WDR4	ENSG00000160193	0	0.0004
KIF11	ENSG00000138160	0.7983	0.0008
FOXO1	ENSG00000150907	7e-05	0.0016
SUMF1	ENSG00000144455	0.99996	0.0018
TAF1A	ENSG00000143498	0.06529	0
EPB41L4B	ENSG00000095203	0.23173	0.002
PCDHB5	ENSG00000113209	0	0.0002
DUS2	ENSG00000167264	0.2628	0.0012
SIRT4	ENSG00000089163	0.06076	0.0012
PRSS54	ENSG00000103023	0.00657	0.0016
SLX4	ENSG00000188827	0	0.001
DNAJC27	ENSG00000115137	0.00196	0.0006
KCNE5	ENSG00000176076	1	0.0008
C1orf53	ENSG00000203724	1	0.0026
PLCXD3	ENSG00000182836	4e-05	0.0006
THBS3	ENSG00000169231	0.13427	0.0008
PRMT9	ENSG00000164169	0.00044	0.0006
ZNF425	ENSG00000204947	3e-05	0.0014
SERAC1	ENSG00000122335	0.00011	0.0006
ZNF800	ENSG00000048405	5e-05	0.0002
TRHDE	ENSG00000072657	0.0483	0.0012
POLG2	ENSG00000256525	0.03328	0
SLC5A11	ENSG00000158865	0.98525	0.0012
ALG13	ENSG00000101901	0	0.0004
YOD1	ENSG00000180667	1e-05	0
ZNF549	ENSG00000121406	0	0.0006
PRUNE2	ENSG00000106772	0.23802	0.0012
STXBP5L	ENSG00000145087	0.01463	0.001
ANKRD36BL1	ENSG00000214262	0	0.0008
PIKFYVE	ENSG00000115020	0	0.0002
PCDHA3	ENSG00000255408	0	0.0008
CORO6	ENSG00000167549	0.92084	0.0014
PRIM2	ENSG00000146143	0.32345	0.0006
HDAC7	ENSG00000061273	1e-05	0.0006
KIF13A	ENSG00000137177	0.00022	0.0008
AC010536.2	ENSG00000260671	0	0.001
AC027307.2	ENSG00000267317	1e-05	0.0008
RTEL1	ENSG00000258366	0.0014	0.0014
LYPD5	ENSG00000159871	0.62221	0.001
DRP2	ENSG00000102385	0.0062	0.0006
CGNL1	ENSG00000128849	0.35543	0.0016
NUDT19	ENSG00000213965	1e-05	0.0006
STK38	ENSG00000112079	0.0007	0.0004
CTNNAL1	ENSG00000119326	0.99961	0.0016
C1orf159	ENSG00000131591	0.00165	0.001
GLTPD2	ENSG00000182327	0.06228	0.0008
TAF4	ENSG00000130699	0	0.0002
NEK2	ENSG00000117650	0.92917	0.0014
KIF26B	ENSG00000162849	0	0.0012
ZBTB25	ENSG00000089775	0	0
CREB3L1	ENSG00000157613	0.55337	0.0012
TRIM59	ENSG00000213186	0.80961	0.001
HELZ	ENSG00000198265	0	0.0002
HEG1	ENSG00000173706	0.0007	0.0006
RPL7P16	ENSG00000242899	0.85432	0.0008
PPL	ENSG00000118898	0.3338	0.0014
ZNF35	ENSG00000169981	0.00066	0.0004
ANO4	ENSG00000151572	0	0.0008
GLDC	ENSG00000178445	0.87599	0.0012
DMXL1	ENSG00000172869	0	0
MKNK1	ENSG00000079277	0.18958	0.0006
ADM	ENSG00000148926	0.99994	0.0008
PRIMPOL	ENSG00000164306	0.9251	0.0008
MTUS2	ENSG00000132938	0	0.0002
TMEM116	ENSG00000198270	1	0.001
LXN	ENSG00000079257	1	0.0026
SGSH	ENSG00000181523	0.01399	0.0006
CPNE8	ENSG00000139117	0.00216	0.001
CCDC8	ENSG00000169515	0.97052	0.001
LGR4	ENSG00000205213	0.51446	0.001
ZNF566	ENSG00000186017	0.00063	0.0006
DNAJC13	ENSG00000138246	0	0.0006
PHYHD1	ENSG00000175287	1	0.0014
SMTN	ENSG00000183963	0.00214	0.0006
BBX	ENSG00000114439	0.05867	0.0006
CC2D1B	ENSG00000154222	4e-05	0.001
DIP2A	ENSG00000160305	0	0.0008
TNFRSF19	ENSG00000127863	0.53365	0.0002
IRAK1BP1	ENSG00000146243	0.66836	0.0004
AC009996.1	ENSG00000259659	3e-05	0.0002
PTPN13	ENSG00000163629	0	0.0006
FASTKD3	ENSG00000124279	0.05918	0.0006
WIPI1	ENSG00000070540	0.99559	0.0024
GPATCH1	ENSG00000076650	1e-05	0.0002
ABCB10	ENSG00000135776	0.00036	0.0002
MEMO1	ENSG00000162959	0.66471	0.0012
NUFIP1	ENSG00000083635	0.00014	0.0006
PIPOX	ENSG00000179761	1	0.001
ZSCAN32	ENSG00000140987	1e-05	0.0004
HDAC4	ENSG00000068024	0	0.0006
LRRC8C	ENSG00000171488	0.03524	0.0008
FRMD8	ENSG00000126391	0	0.0006
LAYN	ENSG00000204381	0.99974	0.0014
GRID2	ENSG00000152208	0.05036	0.0012
NSUN5C	ENSG00000106133	0.82655	0.0008
TIGD3	ENSG00000173825	0.01051	0.0006
ZNF543	ENSG00000178229	0	0.0002
UCN	ENSG00000163794	1	0.0016
TVP23B	ENSG00000171928	0.01505	0.0004
DSCC1	ENSG00000136982	0.27734	0.0004
LUZP2	ENSG00000187398	0.00154	0.0014
RIIAD1	ENSG00000178796	1	0.002
RGS3	ENSG00000138835	0.99995	0.0018
TIMELESS	ENSG00000111602	0.60972	0.0006
POPDC3	ENSG00000132429	0.99245	0.0008
TYSND1	ENSG00000156521	0.26056	0.0006
NDOR1	ENSG00000188566	0	0.0004
B3GLCT	ENSG00000187676	0.99489	0.0014
FXYD5	ENSG00000089327	1	0.0018
IMPA2	ENSG00000141401	0.99959	0.0008
THBS2	ENSG00000186340	0.49221	0.0016
MRC2	ENSG00000011028	0.11689	0.0008
NT5DC3	ENSG00000111696	0	0.0006
CPLANE1	ENSG00000197603	0	0.0004
NEU3	ENSG00000162139	0	0.0002
SYNE4	ENSG00000181392	1	0.0018
PCDHB2	ENSG00000112852	1e-05	0.0006
PRDM10	ENSG00000170325	0	0.0002
C1orf204	ENSG00000188004	0	0.0012
KIAA1217	ENSG00000120549	0.01799	0.001
TIGD2	ENSG00000180346	0.01559	0.0004
PHLPP2	ENSG00000040199	0	0.0004
SYNC	ENSG00000162520	0	0.0004
HIST1H2AE	ENSG00000277075	0.89331	0.0006
R3HCC1L	ENSG00000166024	0.00049	0
PHF11	ENSG00000136147	1	0.0014
NCOA3	ENSG00000124151	0	0.0002
PDLIM5	ENSG00000163110	0.9974	0.0006
GSTO2	ENSG00000065621	1	0.0012
EML3	ENSG00000149499	0.99991	0.0014
P4HA2	ENSG00000072682	0.34249	0.0014
KCNS3	ENSG00000170745	0.9489	0.0018
PTPRE	ENSG00000132334	0.04693	0.001
ARHGAP29	ENSG00000137962	0.0841	0.001
ARHGEF1	ENSG00000076928	0.19339	0.0014
ST3GAL6	ENSG00000064225	0.96671	0.0014
C17orf103	ENSG00000274180	0	0.0004
SLC19A2	ENSG00000117479	0.00088	0
SCML1	ENSG00000047634	0.09059	0.0002
RAPGEF3	ENSG00000079337	0.96233	0.0008
ZNF628	ENSG00000197483	3e-05	0.001
IPO11	ENSG00000086200	0.10667	0.0002
SSH1	ENSG00000084112	0	0.0002
ATF7	ENSG00000170653	0	0.0004
ARHGAP31	ENSG00000031081	0.52812	0.0006
SPI1	ENSG00000066336	0.99999	0.0016
TCF7L1	ENSG00000152284	0.52642	0.0014
LRRC58	ENSG00000163428	3e-05	0.001
AC025260.1	ENSG00000258271	0	0.0008
TTC8	ENSG00000165533	0.99985	0.0012
SORCS3	ENSG00000156395	0	0.0004
MTRF1L	ENSG00000112031	0.98684	0.0012
BANP	ENSG00000172530	0.0003	0.0004
AC105052.1	ENSG00000205236	0.05089	0.0006
LEMD1	ENSG00000186007	0.14084	0.0006
MAML3	ENSG00000196782	0	0.0004
ZNF222	ENSG00000159885	0.13692	0.0004
POLR1F	ENSG00000105849	0.00053	0.0004
IQCK	ENSG00000174628	1	0.0002
KANK2	ENSG00000197256	0.08369	0.0008
FBXO36	ENSG00000153832	0.91338	0.0016
GMPR	ENSG00000137198	1	0.0024
AKR1C3	ENSG00000196139	1	0.0012
ARSK	ENSG00000164291	0.0032	0.0004
NRIP2	ENSG00000053702	0.89177	0.0028
DYDC2	ENSG00000133665	1	0.0014
NOL10	ENSG00000115761	0.227	0.0006
GUCA1A	ENSG00000048545	0.85927	0.001
RAMAC	ENSG00000169612	0.80042	0.001
RAVER2	ENSG00000162437	0.0026	0.001
ZNF565	ENSG00000196357	4e-05	0.0004
IL17RC	ENSG00000163702	1	0.001
NPAS4	ENSG00000174576	0.9726	0.0016
GABPA	ENSG00000154727	0.0045	0.0006
FOXC1	ENSG00000054598	0.3618	0.0006
ZC3H6	ENSG00000188177	0	0.0002
ZNF780B	ENSG00000128000	0	0.0002
BTAF1	ENSG00000095564	0	0
MFNG	ENSG00000100060	0.95825	0.001
FZD4	ENSG00000174804	0	0.0012
CA14	ENSG00000118298	1	0.0016
ZNF595	ENSG00000272602	0	0.0004
DBT	ENSG00000137992	0.00046	0.0008
ARFGEF2	ENSG00000124198	1e-05	0.001
KRT10	ENSG00000186395	1	0.0008
PHTF1	ENSG00000116793	0.05758	0.0008
TNFSF10	ENSG00000121858	0.99988	0.0016
IMMP2L	ENSG00000184903	0.98611	0.0008
L29074.1	ENSG00000227083	0	0.0002
PTAR1	ENSG00000188647	0.02364	0.0004
SPAG16	ENSG00000144451	0.93432	0.001
MANEA	ENSG00000172469	0.54732	0.0008
TMEM243	ENSG00000135185	1	0.0014
SMARCD2	ENSG00000108604	0.79738	0.0012
STARD13	ENSG00000133121	0	0.0014
ELN	ENSG00000049540	0.97652	0.0012
SUSD1	ENSG00000106868	0	0.0002
PPIL6	ENSG00000185250	0.14044	0.0006
LST1	ENSG00000204482	1	0.001
DNAJC16	ENSG00000116138	0	0
ZNF709	ENSG00000242852	0.00022	0.0002
ZNF564	ENSG00000249709	0.00101	0
NPNT	ENSG00000168743	2e-05	0.001
HPS3	ENSG00000163755	0	0.0004
BTN3A1	ENSG00000026950	0.00018	0.0004
SNX24	ENSG00000064652	0.9924	0.0008
MYLK	ENSG00000065534	0.43928	0.0024
PTBP3	ENSG00000119314	0	0.0002
FAM182B	ENSG00000175170	0.30803	0.001
USP49	ENSG00000164663	0	0.0002
RASSF3	ENSG00000153179	0.60526	0.0022
TFAP2C	ENSG00000087510	0.37649	0.0004
MDM1	ENSG00000111554	0.62586	0.0012
USP2	ENSG00000036672	0.64263	0.0016
SLF2	ENSG00000119906	0	0.0002
TBC1D8	ENSG00000204634	0	0.0006
USP24	ENSG00000162402	0	0
IQGAP1	ENSG00000140575	0.01594	0.0008
AC092153.1	ENSG00000285155	0.99934	0.002
ANKRD42	ENSG00000137494	0.056	0.0014
ABCG1	ENSG00000160179	0.0467	0.001
ZNF682	ENSG00000197124	0.00166	0.0004
RAB36	ENSG00000100228	0.07814	0.001
ZNF256	ENSG00000152454	0.00034	0
DMRTA2	ENSG00000142700	0.8346	0.0008
ZNF567	ENSG00000189042	0.03321	0.0004
RGR	ENSG00000148604	1	0.001
RNF169	ENSG00000166439	0	0.0004
RLBP1	ENSG00000140522	1	0.0012
GPR62	ENSG00000180929	0.8596	0.0016
ABCC8	ENSG00000006071	0.35782	0.0012
TMEM132C	ENSG00000181234	0.23407	0.0008
PERP	ENSG00000112378	0.99731	0.0026
ZNF880	ENSG00000221923	0.01027	0.0002
NKD2	ENSG00000145506	0	0.0004
ZNF555	ENSG00000186300	0.00035	0.0004
ZSCAN30	ENSG00000186814	0.00021	0.0002
PTGIS	ENSG00000124212	0	0.001
SLC39A14	ENSG00000104635	0.00087	0.0002
LMCD1	ENSG00000071282	1	0.0014
SPATA13	ENSG00000182957	0.00701	0.0008
TMEM104	ENSG00000109066	3e-05	0.0008
CDCA5	ENSG00000146670	0.82822	0.0006
LCA5	ENSG00000135338	0.0092	0.0008
HIPK4	ENSG00000160396	0.94523	0.0014
MGA	ENSG00000174197	0	0
ELMOD3	ENSG00000115459	0.00611	0.0006
CARD8	ENSG00000105483	0.23188	0
CENPU	ENSG00000151725	0.93233	0.001
ZW10	ENSG00000086827	0.34826	0.0004
TAF5	ENSG00000148835	0.0048	0.0002
IPMK	ENSG00000151151	0.00144	0.0002
CYB5R4	ENSG00000065615	0.07803	0.0004
TMEM176B	ENSG00000106565	1	0.0012
CXCL16	ENSG00000161921	0.9994	0.0022
SLC35F3	ENSG00000183780	0.58449	0.0016
IER3	ENSG00000137331	0.04474	0.0008
MFAP4	ENSG00000166482	0.99852	0.0008
KCNJ16	ENSG00000153822	0.99999	0.0012
ZNF784	ENSG00000179922	0.01475	0.0004
CTC1	ENSG00000178971	0	0.0004
CHI3L1	ENSG00000133048	0.99976	0.001
HLCS	ENSG00000159267	0	0.0006
NANOS3	ENSG00000187556	0.99933	0.0016
BRWD1	ENSG00000185658	0	0.0002
AC010997.1	ENSG00000223428	0.02119	0.0012
WNT3	ENSG00000108379	0.00163	0.0012
PHYKPL	ENSG00000175309	0.98913	0.0006
RECQL4	ENSG00000160957	0.16745	0.0006
TET2	ENSG00000168769	0	0.0002
ZNF43	ENSG00000198521	0.00683	0.0004
ORC6	ENSG00000091651	0.5154	0.0008
VAMP8	ENSG00000118640	1	0.0008
LARP4	ENSG00000161813	1e-05	0.0002
CCHCR1	ENSG00000204536	0.32883	0.0002
HEATR3	ENSG00000155393	0.00017	0.0008
ATRIP	ENSG00000164053	0.00229	0.001
TM4SF18	ENSG00000163762	1	0.0012
TOR1AIP2	ENSG00000169905	0	0
ADHFE1	ENSG00000147576	0.99999	0.0016
SMCR8	ENSG00000176994	0	0.0002
TMEM107	ENSG00000179029	1	0.001
GBE1	ENSG00000114480	0.64638	0.0012
MED23	ENSG00000112282	3e-05	0.0004
CCDC103	ENSG00000167131	0.67544	0.001
ANTXR1	ENSG00000169604	0.10982	0.0004
ZNF778	ENSG00000170100	0	0.0004
RILP	ENSG00000167705	1	0.0018
CA7	ENSG00000168748	0.99505	0.0016
BARHL1	ENSG00000125492	0.87965	0.0004
PPEF1	ENSG00000086717	0.30171	0.0014
C3orf62	ENSG00000188315	0	0.0008
CRAMP1	ENSG00000007545	0	0.0008
NUP37	ENSG00000075188	0.99847	0.0006
PAG1	ENSG00000076641	4e-05	0.0002
CENATAC	ENSG00000186166	0.50803	0.0018
KRBA1	ENSG00000133619	0	0.0008
TSEN2	ENSG00000154743	0.00131	0.0002
ZMYM6	ENSG00000163867	0.00403	0.0002
PHF19	ENSG00000119403	0.90524	0.0004
GORAB	ENSG00000120370	0.09237	0.0004
CCDC186	ENSG00000165813	0	0.0002
WDR53	ENSG00000185798	0.9431	0.001
NFAT5	ENSG00000102908	0	0.0006
CCNF	ENSG00000162063	0.00902	0.0006
GPR155	ENSG00000163328	0.01515	0.001
SULT1C4	ENSG00000198075	0.99999	0.001
WDR92	ENSG00000243667	2e-05	0.0006
LYPD6	ENSG00000187123	0.90162	0.0014
FLNB	ENSG00000136068	2e-05	0.0006
TRIT1	ENSG00000043514	8e-05	0.0004
LIN54	ENSG00000189308	0	0
AC091849.1	ENSG00000248126	1e-05	0.001
TPCN1	ENSG00000186815	0.88266	0.0018
USP36	ENSG00000055483	0	0.0006
TRIM16	ENSG00000221926	0.0095	0.0002
ADAT1	ENSG00000065457	0	0.0006
PEX1	ENSG00000127980	1e-05	0.0004
POLR2J4	ENSG00000214783	0.02747	0.0008
IFFO2	ENSG00000169991	0	0.0006
VCAM1	ENSG00000162692	0.92393	0.002
SERPINB1	ENSG00000021355	1	0.0016
PGM2	ENSG00000169299	0.71751	0.0008
CEP43	ENSG00000213066	0.007	0.0002
ZNF460	ENSG00000197714	0	0.0008
TTC27	ENSG00000018699	0.02542	0.0002
CAD	ENSG00000084774	0.00051	0.0002
SYT9	ENSG00000170743	0.70341	0.0012
TNS1	ENSG00000079308	0.45897	0.0016
OTUD4	ENSG00000164164	0	0.0006
IPPK	ENSG00000127080	0	0.0004
WDR81	ENSG00000167716	0	0.0004
PASK	ENSG00000115687	3e-05	0.0002
ZNF570	ENSG00000171827	0	0.0006
CNN1	ENSG00000130176	0.99885	0.0018
KLHL17	ENSG00000187961	0	0.0008
CTSO	ENSG00000256043	0.9983	0.002
CREBRF	ENSG00000164463	0	0.0002
CBL	ENSG00000110395	0	0.0002
WDR76	ENSG00000092470	0.23854	0.0004
NRG1	ENSG00000157168	0	0.0004
PARD3	ENSG00000148498	0.78001	0.001
DENND10	ENSG00000119979	0.01797	0.0006
OXNAD1	ENSG00000154814	0.99997	0.001
ZNF287	ENSG00000141040	0.00026	0.0004
SRFBP1	ENSG00000151304	0.07034	0.0004
DENND4A	ENSG00000174485	0	0
DHX37	ENSG00000150990	0	0.0006
ZNF783	ENSG00000204946	0	0.0012
EIF5A2	ENSG00000163577	0.09445	0.0008
ATP6AP1L	ENSG00000205464	0.00087	0.0008
ZNRF3	ENSG00000183579	0.00064	0.0008
LMO1	ENSG00000166407	0.92854	0.001
MARS2	ENSG00000247626	3e-05	0.0006
ZDHHC20	ENSG00000180776	0.01211	0.0002
VCPKMT	ENSG00000100483	0.00122	0.0002
DNAJC25	ENSG00000059769	0.41652	0.0012
ANXA4	ENSG00000196975	0.99998	0.0016
PSTK	ENSG00000179988	1	0.0018
PRELID3A	ENSG00000141391	0	0.0008
RAD54L2	ENSG00000164080	0	0.0002
AC135178.1	ENSG00000212206	0	0.0012
GJD2	ENSG00000159248	0.95958	0.0022
KREMEN1	ENSG00000183762	0	0.0008
CCDC45	ENSG00000258890	0.00015	0.001
CASTOR1	ENSG00000239282	1	0.0018
SNX16	ENSG00000104497	0.01606	0.0006
SEC24D	ENSG00000150961	1e-05	0.0004
TMEM131L	ENSG00000121210	0.00113	0
TCERG1L	ENSG00000176769	0	0.001
CKMT1B	ENSG00000237289	0.98067	0.002
SLC16A9	ENSG00000165449	0.24518	0.0002
FKBP7	ENSG00000079150	0.24621	0.0004
SPPL2A	ENSG00000138600	0.07626	0.0004
ADAM22	ENSG00000008277	4e-05	0.001
AC044839.2	ENSG00000255426	1	0.0016
THSD1	ENSG00000136114	0.99619	0.0004
NT5E	ENSG00000135318	0.99888	0.0016
BTBD7	ENSG00000011114	2e-05	0.0004
PXN	ENSG00000089159	0.00704	0.0008
NPY5R	ENSG00000164129	0.00306	0.0008
ESRRG	ENSG00000196482	0.00076	0.0022
SPEG	ENSG00000072195	0.00609	0.0016
CEP89	ENSG00000121289	0.0002	0.0008
C14orf93	ENSG00000100802	0.04176	0.0008
MMRN2	ENSG00000173269	0.35396	0.0008
ZFYVE16	ENSG00000039319	0.0045	0
DUSP15	ENSG00000149599	1	0.0008
SMG1	ENSG00000157106	0	0.0006
ZNF180	ENSG00000167384	0.00409	0
PARP8	ENSG00000151883	0.02862	0.0012
CX3CR1	ENSG00000168329	1e-05	0.001
ZNF841	ENSG00000197608	0	0.0008
ERBB2	ENSG00000141736	0.44138	0.0008
TMEM161B	ENSG00000164180	0.01728	0.0004
TTLL5	ENSG00000119685	0	0.0008
KDM5D	ENSG00000012817	2e-05	0.001
GLIPR1	ENSG00000139278	0.38822	0.0012
SLIT3	ENSG00000184347	0.00564	0.0014
NKAIN3	ENSG00000185942	0.0655	0.0002
AC138028.1	ENSG00000182376	0.71148	0.0012
NTN1	ENSG00000065320	0.00013	0.0006
C16orf89	ENSG00000153446	1	0.0018
ACBD4	ENSG00000181513	0.99996	0.0016
ZNF550	ENSG00000251369	0	0.0002
SORCS2	ENSG00000184985	0.00085	0.0012
ABTB2	ENSG00000166016	0.21179	0.0008
ABCB1	ENSG00000085563	0.91012	0.0022
WARS2	ENSG00000116874	0.36205	0.0006
PCBP3	ENSG00000183570	0.95362	0.0016
ZNF30	ENSG00000168661	0.00015	0.0006
HOOK2	ENSG00000095066	7e-05	0.0014
CEP76	ENSG00000101624	0.31225	0.0008
SPRTN	ENSG00000010072	0.09408	0.0006
MYO9A	ENSG00000066933	0	0.0004
THBS4	ENSG00000113296	0.99985	0.0012
SERINC4	ENSG00000184716	1	0.0004
KCNK10	ENSG00000100433	0.00087	0.0002
SLC25A35	ENSG00000125434	1	0.0022
MAN1A1	ENSG00000111885	0.0021	0.0018
SLC27A5	ENSG00000083807	1	0.0016
EHD4	ENSG00000103966	0.75369	0.0018
RFT1	ENSG00000163933	0.30367	0.0006
NHLRC3	ENSG00000188811	0	0.0004
KLK7	ENSG00000169035	0.98715	0.0008
CDKN3	ENSG00000100526	0.99916	0.0012
RASSF8	ENSG00000123094	0.22518	0.0016
AC010326.3	ENSG00000269867	0	0.0014
RAD9A	ENSG00000172613	7e-05	0.0014
C2orf88	ENSG00000187699	1	0.0014
RANBP3L	ENSG00000164188	0.99976	0.0008
RBM28	ENSG00000106344	0	0.0002
SLC30A4	ENSG00000104154	0	0.0002
JADE3	ENSG00000102221	0.00328	0.0004
HSF4	ENSG00000102878	0.95286	0.0014
OSGEPL1	ENSG00000128694	0.16511	0.0008
FAM228B	ENSG00000219626	1	0.0014
KIN	ENSG00000151657	0.06529	0.001
TTC21B	ENSG00000123607	0.00071	0.0002
ACADSB	ENSG00000196177	0.00105	0.0016
ELL	ENSG00000105656	0	0.0002
ELAC1	ENSG00000141642	0.41163	0.001
PLSCR1	ENSG00000188313	1	0.0012
ZFP69B	ENSG00000187801	0	0.0004
FBXO4	ENSG00000151876	0.97661	0.0018
C2orf81	ENSG00000284308	0.98336	0.0006
MISP3	ENSG00000141854	1	0.0024
NIN	ENSG00000100503	0	0.0006
KDM6A	ENSG00000147050	0	0.0006
EIF2AK2	ENSG00000055332	0	0.0004
N6AMT1	ENSG00000156239	0.00365	0.0004
C2CD3	ENSG00000168014	0	0.0002
LRCH1	ENSG00000136141	0	0.0004
BAZ2B	ENSG00000123636	0	0.0004
SOX7	ENSG00000171056	0.40721	0.0006
FOXF2	ENSG00000137273	0.23155	0.0006
RAB27B	ENSG00000041353	0.09439	0.0014
TFEB	ENSG00000112561	0.99563	0.002
OTX2	ENSG00000165588	0.99962	0.0014
ITGA6	ENSG00000091409	0.96524	0.001
DCAF4	ENSG00000119599	0	0.0008
ECHDC2	ENSG00000121310	1	0.001
GLMN	ENSG00000174842	1	0.0006
SLC50A1	ENSG00000169241	1	0.001
AHNAK2	ENSG00000185567	0	0.0004
AC090772.4	ENSG00000279332	1	0.002
PEX11A	ENSG00000166821	0.48252	0.0008
TSPAN11	ENSG00000110900	0.49421	0.0004
AC090616.1	ENSG00000263369	0.0057	0.0004
CYB561D1	ENSG00000174151	0.00022	0.001
STK38L	ENSG00000211455	0.11538	0.0012
IGDCC3	ENSG00000174498	0.00027	0.0004
ZNF483	ENSG00000173258	0.01628	0.0018
GBX2	ENSG00000168505	0.60544	0.0008
ZSCAN31	ENSG00000235109	0.02429	0.001
ADAMTSL2	ENSG00000197859	0.90107	0.0012
CHRNA2	ENSG00000120903	0.93059	0.002
PTCH1	ENSG00000185920	2e-05	0.0008
ZDHHC12	ENSG00000160446	1	0.0014
CD55	ENSG00000196352	0.99425	0.0018
PLD6	ENSG00000179598	1e-05	0.0014
ARHGAP11A	ENSG00000198826	0.334	0.0006
KCTD16	ENSG00000183775	0.00056	0.0014
TAZ	ENSG00000102125	0.09774	0.0006
GPAM	ENSG00000119927	4e-05	0.0004
CCBE1	ENSG00000183287	1e-05	0.0012
TAMM41	ENSG00000144559	0.93093	0.0008
BMPR1A	ENSG00000107779	5e-05	0.0004
RAB39A	ENSG00000179331	8e-05	0.0002
DCAF12L2	ENSG00000198354	0	0.0012
ZNF275	ENSG00000063587	0	0.0004
TLCD4	ENSG00000152078	0.46875	0.0018
ZNF416	ENSG00000083817	0.01487	0.0006
ZNF200	ENSG00000010539	0.01101	0.0006
TMEM234	ENSG00000160055	0.3227	0.001
ERMARD	ENSG00000130023	0.98791	0.001
PCDHA6	ENSG00000081842	0	0.0008
AC026407.1	ENSG00000253630	0.0434	0.0004
GLUD2	ENSG00000182890	1	0.0016
TMEM17	ENSG00000186889	0.99991	0.0008
FAM187A	ENSG00000214447	0.88286	0.0002
ABL2	ENSG00000143322	0	0.0004
ELAPOR1	ENSG00000116299	0	0.0008
FBXO16	ENSG00000214050	0.99916	0.002
UNC5D	ENSG00000156687	0	0.0004
GGTA1	ENSG00000204136	0.99997	0.001
OSBPL6	ENSG00000079156	0	0.0006
ZNF707	ENSG00000181135	0	0.0006
DYNC2I1	ENSG00000126870	0	0.0016
LYSMD4	ENSG00000183060	0	0.0008
WIPF1	ENSG00000115935	0.90087	0.0018
[truncated: 10,253 more rows]

## Sheet: gDNA-Size
Supplemental_Table_S3. P-value and FDR of each gene under different gene ranking conditions and lists of TriM, Top, TriM-only, Top-only, and Overlap genes.
P-value and FDR under gDNA-Size ranking
Gene_Symbol	Ensembl_Gene_ID	P-Value	FDR
SNORD1C	ENSG00000274091	0.01054	0.0006
AL117190.3	ENSG00000274884	0.91514	0.0006
AC007956.1	ENSG00000222604	0	0.001
AP002956.1	ENSG00000252119	0.35477	0.0006
AL031178.1	ENSG00000288614	0.32166	0
AC091849.1	ENSG00000248126	0	0.0014
AL117190.4	ENSG00000275134	0.69496	0.0008
AP001362.1	ENSG00000279093	0.9896	0.0012
AC076966.1	ENSG00000201957	0.00648	0.0008
AC087698.1	ENSG00000206853	0	0.0006
TMSL1	ENSG00000236876	0.27285	0.0014
TMSB4XP8	ENSG00000187653	0.59331	0.0006
AC135178.1	ENSG00000212206	0	0.0008
AL590099.1	ENSG00000276958	0.90034	0.0018
ATP5EP2	ENSG00000180389	0.83291	0.0014
AL031003.1	ENSG00000218499	0.0321	0.0006
AC120024.2	ENSG00000262000	0.00407	0.001
SPHAR	ENSG00000253707	1	0.0012
AC011471.1	ENSG00000267415	0	0.0012
AC026407.1	ENSG00000253630	0.03253	0.0006
ATP8	ENSG00000228253	0.99962	0.001
AC010265.1	ENSG00000248350	2e-05	0.0012
AC104389.4	ENSG00000236248	0.06325	0.0012
SRP9P1	ENSG00000180581	0.67672	0.0006
AC016027.4	ENSG00000235617	0	0.0006
SNRPEL1	ENSG00000256968	0.4005	0.0006
AC022400.3	ENSG00000270808	0.00117	0.0016
AC026403.1	ENSG00000229119	0.15924	0.001
ND4L	ENSG00000212907	0.99979	0.0012
AC005632.4	ENSG00000271609	0	0.0008
COX6A1P2	ENSG00000226976	0.99999	0.0014
AC022382.1	ENSG00000269886	0.00054	0.0008
MT1P2	ENSG00000244020	1	0.0016
ND3	ENSG00000198840	0.99997	0.0018
AC005908.1	ENSG00000243507	0.13311	0.0012
AC010997.1	ENSG00000223428	0.01426	0.0008
AC006116.3	ENSG00000267145	0.00209	0.0008
AC090772.4	ENSG00000279332	1	0.0014
AC018635.2	ENSG00000272915	0	0.0006
AP000769.2	ENSG00000270117	0.5732	0.0016
AC010442.2	ENSG00000250645	0.19756	0.0014
RPS17P5	ENSG00000060303	0.17452	0.0008
AC004453.1	ENSG00000146677	0.14636	0.0008
NME2P1	ENSG00000123009	0.75948	0.0008
AC025260.1	ENSG00000258271	0	0.001
AC025423.1	ENSG00000256325	0.00653	0.001
AC125494.3	ENSG00000270068	0	0.0004
CHCHD9	ENSG00000186940	0.99999	0.0012
AL022328.1	ENSG00000272836	0.9407	0.0006
AC008629.2	ENSG00000250678	0.00665	0.0012
AL008718.1	ENSG00000213752	0.14106	0.0014
H2BC12	ENSG00000197903	0.9999	0.0008
AC025287.3	ENSG00000276523	3e-05	0.001
HIST1H2AE	ENSG00000277075	0.65732	0.0008
AC005696.1	ENSG00000262050	0	0.0008
ND6	ENSG00000198695	0.99687	0.0006
AC124319.2	ENSG00000276863	0	0.0006
RPS10L	ENSG00000101278	0.99731	0.001
Z97653.1	ENSG00000259840	0.83455	0.001
C6orf226	ENSG00000221821	0.19418	0.0004
AC004837.1	ENSG00000106540	0.14687	0.0012
AF186192.1	ENSG00000254533	0.00054	0.001
AC090186.1	ENSG00000272076	0.99999	0.0006
AC135586.1	ENSG00000256108	0.82952	0.0004
AC011270.1	ENSG00000259413	0.70126	0.0004
AC004877.2	ENSG00000280149	0	0.0006
AC010326.1	ENSG00000243234	0	0.0012
AC034102.1	ENSG00000237493	0.99839	0.001
RPL13AP22	ENSG00000243517	0.90803	0.0004
AC073063.1	ENSG00000228335	0.66241	0.0004
GNG8	ENSG00000167414	0.00079	0.0008
AC008532.1	ENSG00000286669	0.08692	0.001
SEPT13	ENSG00000237754	0.03161	0.0006
AC092171.4	ENSG00000272953	0.00017	0.0014
HMGB1L1	ENSG00000124097	0.2348	0.001
AC009041.3	ENSG00000276931	0.19955	0.001
RPL14P1	ENSG00000139239	0.30465	0.0008
NACA3P	ENSG00000121089	0.01069	0.0004
RPL10AP3	ENSG00000215264	0.9959	0.0008
AC018648.1	ENSG00000272905	1e-05	0.0014
MRPL41	ENSG00000182154	0.99998	0.0016
AC093726.2	ENSG00000273183	0.06703	0.0008
HSPB3	ENSG00000169271	0.98653	0.0018
ATP6	ENSG00000198899	0.99975	0.001
AC005262.1	ENSG00000266944	0	0.001
TRBV19	ENSG00000211746	0.96615	0.0008
COX2	ENSG00000198712	0.99985	0.0008
SF3B5	ENSG00000169976	0.26113	0
DPM3	ENSG00000179085	1	0.0014
AC104841.1	ENSG00000286588	0	0.0014
MRPL53	ENSG00000204822	0.99508	0.0006
AC027763.1	ENSG00000262503	1	0.0004
AP005482.2	ENSG00000267249	0.99438	0.0006
HBQ1	ENSG00000086506	0.99653	0.0014
H1-2	ENSG00000187837	1	0.0018
AL355312.3	ENSG00000273132	0.04601	0.0002
RPL7P16	ENSG00000242899	0.43264	0.001
C19orf73	ENSG00000221916	0.00933	0.0008
AP001979.1	ENSG00000213153	1e-05	0.0006
AC018638.5	ENSG00000243679	0	0.0016
AC103681.1	ENSG00000254497	0.95341	0.0004
COX3	ENSG00000198938	0.99987	0.001
AC093157.2	ENSG00000235795	0.3259	0.0012
CDR1	ENSG00000288642	0	0.0012
AC026740.1	ENSG00000271781	0.93377	0.0008
AL645608.4	ENSG00000241180	0	0.0012
AC010654.1	ENSG00000277369	0.06211	0.0008
AC010442.1	ENSG00000214278	0	0.0008
BX927359.1	ENSG00000259037	0.16637	0.001
C21orf119	ENSG00000256073	1	0.0016
HBA2	ENSG00000188536	0.32892	0.0014
AL512631.1	ENSG00000271046	0.00075	0.0008
HBA1	ENSG00000206172	0.53992	0.0014
MIF	ENSG00000240972	0.99962	0.0016
EMC6	ENSG00000127774	0.99349	0.0004
SFRS2B	ENSG00000214754	0.00015	0.001
RPSAP58	ENSG00000225178	0.26618	0
AC132812.1	ENSG00000265298	0.17772	0.0012
H2AW	ENSG00000181218	0.13208	0.0006
AL035252.1	ENSG00000225344	0.98261	0.0002
AC068987.1	ENSG00000260122	0.41208	0.0008
OXT	ENSG00000101405	1	0.0022
AP001972.1	ENSG00000254429	0.78409	0.0004
AHSP	ENSG00000169877	0.99066	0.0008
AC027307.2	ENSG00000267317	1e-05	0.0018
AC087071.1	ENSG00000229196	0.9447	0.0004
MT2A	ENSG00000125148	1	0.002
AC120042.2	ENSG00000253121	0.00771	0.0006
OR2W3	ENSG00000238243	0.00065	0.0008
NPFF	ENSG00000139574	0.71515	0.001
ND1	ENSG00000198888	0.99975	0.0014
FAM243A	ENSG00000222018	0.12788	0.0006
AC093726.1	ENSG00000272760	0.59486	0.0006
CCDC85B	ENSG00000175602	0.99958	0.0012
AC011475.1	ENSG00000271010	0.99697	0.0008
ZNF593	ENSG00000142684	1	0.0008
G0S2	ENSG00000123689	0.99997	0.001
LKAAEAR1	ENSG00000171695	0.99986	0.0014
AC124319.1	ENSG00000262979	0	0.001
AC131097.1	ENSG00000215023	1	0.0008
C16orf91	ENSG00000174109	0.45616	0.0002
HIGD2A	ENSG00000146066	0.99864	0.0012
TMSB10	ENSG00000034510	0.15355	0.001
AC015936.1	ENSG00000267334	0	0.001
AC078899.2	ENSG00000268461	0.00715	0.0008
TMEM88	ENSG00000167874	0.55013	0.001
C3orf71	ENSG00000221883	0.17337	0.0012
S100A8	ENSG00000143546	1	0.0018
ND2	ENSG00000198763	0.99978	0.0006
AL441883.1	ENSG00000261071	0.99168	0.0002
UCN	ENSG00000163794	0.99275	0
AC025262.1	ENSG00000280181	0.99984	0.0012
AC004466.1	ENSG00000268069	0.042	0.0004
AL022328.2	ENSG00000273137	0.00027	0.0006
RPRML	ENSG00000179673	0.29341	0.001
TRMT112	ENSG00000173113	1	0.0006
H3-5	ENSG00000188375	0.01538	0.0004
KRTAP5-2	ENSG00000205867	0.00219	0.0002
TMEM256	ENSG00000205544	1	0.0016
SDHAF1	ENSG00000205138	0.99038	0.0006
BGLAP	ENSG00000242252	0.99697	0.0006
AC010326.3	ENSG00000269867	0	0.0008
CYTB	ENSG00000198727	0.99973	0.0012
AP002414.1	ENSG00000212712	0.09685	0.0008
AC021860.1	ENSG00000271958	0.00011	0.001
PYDC1	ENSG00000169900	0.99995	0.001
GPX1	ENSG00000233276	0.99916	0.0014
RTL8C	ENSG00000134590	0.24093	0.0008
AC132872.1	ENSG00000260563	8e-05	0.001
AC013356.3	ENSG00000259364	0.99381	0.0006
TCAP	ENSG00000173991	0.57113	0.0012
AC024619.2	ENSG00000263613	0.9995	0.0008
HES4	ENSG00000188290	0.73413	0.0008
FAM92A2	ENSG00000157021	0.39413	0.0002
PPP1R35	ENSG00000160813	0.9911	0.0006
AC009065.1	ENSG00000259780	0.00021	0.0004
ID1	ENSG00000125968	1	0.0014
GP1BB	ENSG00000203618	0.53807	0.0014
CEBPD	ENSG00000221869	0.99999	0.0014
CXorf24	ENSG00000196741	0.062	0.0006
AC020763.2	ENSG00000279122	0.00851	0.0012
RNF113A	ENSG00000125352	0.02626	0.0008
MRPS34	ENSG00000074071	0.17184	0.0004
AL049792.1	ENSG00000228819	1	0.0008
RTL8A	ENSG00000203950	9e-05	0.0014
L29074.1	ENSG00000227083	0.0027	0.0006
LRRC26	ENSG00000184709	0.01834	0.0012
ZNHIT2	ENSG00000174276	0.30684	0.001
FOXS1	ENSG00000179772	0.84297	0.0014
CITED4	ENSG00000179862	0.99398	0.0004
AC005332.1	ENSG00000265100	0.19992	0.0012
AC008038.1	ENSG00000283041	0.04147	0.0008
TSSK2	ENSG00000206203	1e-05	0.0016
MT1M	ENSG00000205364	1	0.002
FBLL1	ENSG00000188573	0.00021	0.0004
TMEM81	ENSG00000174529	0	0.001
RNF208	ENSG00000212864	0.56921	0.0006
MT1G	ENSG00000125144	1	0.0012
WDR83OS	ENSG00000105583	0.33059	0.0002
TSTD1	ENSG00000215845	0.78433	0.0008
IER3	ENSG00000137331	0.00669	0.0016
AC009996.1	ENSG00000259659	1e-05	0.001
HSPB2	ENSG00000170276	0.99988	0.0004
POP7	ENSG00000172336	0.08346	0.0008
HNRNPA1L2	ENSG00000139675	0.00037	0.0014
RPL41	ENSG00000229117	0.92147	0
ND4	ENSG00000198886	0.9994	0.0008
CEMP1	ENSG00000205923	0.29679	0.0006
RPS27	ENSG00000177954	0.90929	0.001
AC129492.2	ENSG00000263427	0.00013	0.0006
OVCA2	ENSG00000262664	0.0201	0.0004
AC005005.3	ENSG00000273387	6e-05	0.0006
AC068733.2	ENSG00000270435	0.59651	0.0006
NOP10	ENSG00000182117	0.98258	0.0004
RPS21	ENSG00000171858	0.69148	0.0002
C8orf48	ENSG00000164743	0.03027	0.0014
RPRM	ENSG00000177519	0	0.0014
HEPN1	ENSG00000221932	0.99996	0.0008
SH3BGRL3	ENSG00000142669	0.19972	0.0008
AC008735.1	ENSG00000267096	0	0.0018
RANGRF	ENSG00000108961	1	0.0004
MAGEH1	ENSG00000187601	0.08441	0.001
PPDPF	ENSG00000125534	0.01636	0.0008
NME3	ENSG00000103024	0.99913	0.001
EID2	ENSG00000176396	0.0023	0.0004
AC138932.1	ENSG00000258354	2e-05	0.0014
ZRSR1	ENSG00000212643	0	0.0016
KCNE5	ENSG00000176076	0.99972	0.0016
SST	ENSG00000157005	0.99531	0.001
HIST1H4E	ENSG00000276966	0.99943	0.0008
LAGE3	ENSG00000196976	0.99996	0.0006
ABHD16B	ENSG00000183260	0.42943	0.001
BLOC1S4	ENSG00000186222	0.001	0.0008
POLR2I	ENSG00000105258	0.99998	0.0008
CHRM4	ENSG00000180720	0.68733	0.0014
H1-10	ENSG00000184897	0.03264	0.0004
AP002748.2	ENSG00000250105	0.05448	0.001
ATOH7	ENSG00000179774	0.87718	0.0004
HES5	ENSG00000197921	0.82751	0.0004
BEX1	ENSG00000133169	0.79517	0.0004
GNG3	ENSG00000162188	0.96971	0.0008
COX7A1	ENSG00000161281	0.99988	0.0006
NT5C	ENSG00000125458	0.97448	0.0004
HIST1H2BG	ENSG00000273802	0.4571	0.0012
COX1	ENSG00000198804	0.99948	0.001
GADD45G	ENSG00000130222	0.35113	0.0002
AC008622.1	ENSG00000269014	0.41564	0.0008
FAU	ENSG00000149806	0.39046	0.0006
C10orf103	ENSG00000227540	1e-05	0.0008
PAXX	ENSG00000148362	0.91689	0.0008
TMEM203	ENSG00000187713	0.00163	0.001
FTL	ENSG00000087086	1	0.0018
ID3	ENSG00000117318	1	0.0012
FKBP1C	ENSG00000198225	0.56727	0.001
FKBPL	ENSG00000204315	0.51802	0.0006
CAVIN3	ENSG00000170955	1	0.0008
HBG1	ENSG00000213934	0.34996	0.0006
RRAGA	ENSG00000155876	0.09179	0.0006
OXLD1	ENSG00000204237	0.99999	0.001
TBCC	ENSG00000124659	0.00858	0.0008
CHCHD1	ENSG00000172586	0.98055	0
DUSP23	ENSG00000158716	0.75873	0.0012
H2AX	ENSG00000188486	0.7356	0.0006
AC127496.3	ENSG00000262313	0	0.0016
RPP25L	ENSG00000164967	1	0.0008
HSPB1	ENSG00000106211	1	0.0006
GLTPD2	ENSG00000182327	0.00014	0.001
RNASE1	ENSG00000129538	0.99959	0.001
MT1E	ENSG00000169715	1	0.002
SAT2	ENSG00000141504	0.76724	0.0004
CTXN1	ENSG00000178531	0.64468	0.0006
S100A6	ENSG00000197956	0.99999	0.0006
AC006449.1	ENSG00000274996	0.10227	0.0002
NKAPL	ENSG00000189134	0.00313	0.0008
HCFC1R1	ENSG00000103145	0.99565	0.001
BEX2	ENSG00000133134	0.82082	0.0004
C5orf55	ENSG00000221990	0.99992	0.0008
NEUROG1	ENSG00000181965	0.78283	0.0008
TMEM52	ENSG00000178821	0.02126	0.0016
AC078899.1	ENSG00000213985	0.02906	0.0008
MAGEF1	ENSG00000177383	0.00121	0.0006
KTI12	ENSG00000198841	0.00587	0.001
MBLAC1	ENSG00000214309	0.01211	0.001
SSNA1	ENSG00000176101	1	0.0008
ROMO1	ENSG00000125995	0.99996	0.0004
RRS1	ENSG00000179041	0.00017	0.0012
MT1X	ENSG00000187193	1	0.0014
PCBP1	ENSG00000169564	0.00164	0.0008
TRIM39-RPP21; RPP21	ENSG00000241370	0.12483	0.001
AURKAIP1	ENSG00000175756	1	0.0008
IFITM1	ENSG00000185885	1	0.0018
INKA1	ENSG00000185614	0.00017	0.0012
BEX3	ENSG00000166681	0.99889	0.0004
AC044839.2	ENSG00000255426	1	0.002
CARTPT	ENSG00000164326	0.99793	0.0016
PGBD3	ENSG00000257308	0.00072	0.001
ANKRD36BL1	ENSG00000214262	9e-05	0.001
TRAPPC1	ENSG00000170043	0.95845	0.0012
AIF1	ENSG00000204472	1	0.0012
AC005544.1	ENSG00000264491	0.00016	0.0008
ND5	ENSG00000198786	0.99924	0.001
TCIM	ENSG00000176907	0.88711	0.0006
PARD6A	ENSG00000102981	0.99989	0.0006
JUNB	ENSG00000171223	0.99805	0.0002
TREX1	ENSG00000213689	0.99996	0.0012
BORCS6	ENSG00000196544	0.0001	0.001
CEBPB	ENSG00000172216	0.98931	0.0002
SMIM30	ENSG00000214194	1	0.0004
C14orf128	ENSG00000258655	1	0.0006
HCST	ENSG00000126264	1	0.0012
FAM89B	ENSG00000176973	0.00292	0.0006
RSC1A1	ENSG00000215695	0	0.0006
KCTD4	ENSG00000180332	1	0.0008
EID2B	ENSG00000176401	0.00014	0.0012
C18orf18	ENSG00000264575	0.00706	0.0008
THAP11	ENSG00000168286	0.00404	0.0008
CUTA	ENSG00000112514	0.99577	0.0006
AC009113.2	ENSG00000260659	0.88166	0.002
AC079328.2	ENSG00000259627	0	0.0008
ATP5ME	ENSG00000169020	1	0.0018
CLDND2	ENSG00000160318	0.99996	0.001
MUSTN1	ENSG00000272573	0.99996	0.002
NDN	ENSG00000182636	0.00462	0.0004
ADM5	ENSG00000224420	0.99718	0.001
NOG	ENSG00000183691	0.99719	0.0004
EIF4EBP3	ENSG00000243056	0.99989	0.0016
SOX15	ENSG00000129194	0.00466	0.001
NAP1L5	ENSG00000177432	0.40965	0.0006
PSENEN	ENSG00000205155	1	0.0008
BANF1	ENSG00000175334	0.36825	0.0008
AF235103.1	ENSG00000255164	0	0.0014
COX8A	ENSG00000176340	0.99998	0.001
TMEM147	ENSG00000105677	1	0.002
JUND	ENSG00000130522	0.62432	0.0008
METTL26	ENSG00000130731	0.99975	0.0006
C16orf86	ENSG00000159761	0.96378	0.0006
FAM50B	ENSG00000145945	0	0.001
ENHO	ENSG00000168913	1	0.0022
UBB	ENSG00000170315	1	0.0006
AC012676.1	ENSG00000262712	0.57264	0.0004
MRPL51	ENSG00000111639	1	0.0002
RASD1	ENSG00000108551	0.87117	0.0016
TIMM13	ENSG00000099800	0.56546	0.0002
PYCARD	ENSG00000103490	1	0.0002
CORT	ENSG00000241563	0.96131	0.0008
CD14	ENSG00000170458	0.99968	0.0006
TMEM141	ENSG00000244187	1	0.0008
TCEAL9	ENSG00000185222	0.94433	0
YDJC	ENSG00000161179	0.08868	0.0006
C4orf48	ENSG00000243449	0.30255	0.001
RNF181	ENSG00000168894	1	0.0018
CCL2	ENSG00000108691	1	0.001
KLHDC9	ENSG00000162755	0.99988	0.0012
SDF2L1	ENSG00000128228	1	0.0012
C1QTNF5	ENSG00000223953	1	0.0008
TIMM8B	ENSG00000150779	0.99999	0.0008
NUDT8	ENSG00000167799	0.99998	0.0006
EXOSC4	ENSG00000178896	0.25745	0.0008
AC005921.2	ENSG00000262967	1e-05	0.0008
NR2C2AP	ENSG00000184162	0.00316	0.001
NDUFAF8	ENSG00000224877	1	0.001
ANTKMT	ENSG00000103254	0.99871	0.0014
MT3	ENSG00000087250	0.99999	0.0018
AC026691.1	ENSG00000270021	0.32467	0.0004
UTP3	ENSG00000132467	0.00592	0.0012
RHOV	ENSG00000104140	0	0.0012
TRAM1L1	ENSG00000174599	0.05509	0.0006
RTL8B	ENSG00000212747	4e-05	0.0016
AL133445.3	ENSG00000287310	6e-05	0.0014
TNFRSF6B	ENSG00000243509	0.94824	0.0012
MIEN1	ENSG00000141741	0.93125	0.0012
LENG9	ENSG00000275183	1e-05	0.0008
AC021016.1	ENSG00000261338	1	0.0022
AC115090.1	ENSG00000282205	0	0.0006
TUSC1	ENSG00000198680	0.00469	0.0008
AC100793.2	ENSG00000267042	0.00165	0.0014
SOX18	ENSG00000203883	0.99889	0.0008
DOLK	ENSG00000175283	0.06756	0.001
SOX3	ENSG00000134595	0.86073	0.0006
CRH	ENSG00000147571	0.9751	0.0014
NPM3	ENSG00000107833	0.12794	0.0002
CLEC14A	ENSG00000176435	0.99907	0.001
AP002985.1	ENSG00000288538	0	0.0008
MICOS13	ENSG00000174917	1	0.0008
RPL36AL	ENSG00000165502	0.95729	0.0004
TCEAL7	ENSG00000182916	1	0.0014
PCP2	ENSG00000174788	0.98745	0.0012
DDIT4	ENSG00000168209	0.52482	0.0008
RNASEK	ENSG00000219200	0.99959	0.001
TMSB4X	ENSG00000205542	0.12716	0.0004
GPR62	ENSG00000180929	0.8285	0.0014
EVA1B	ENSG00000142694	1	0.0008
FNDC10	ENSG00000228594	0.45501	0.001
TMSB4Y	ENSG00000154620	0.8937	0.0002
MDP1	ENSG00000213920	1	0.001
GADD45B	ENSG00000099860	0.99974	0.001
RPS15	ENSG00000115268	0.23019	0
CHCHD10	ENSG00000250479	0.99976	0.001
BEX4	ENSG00000102409	0.27487	0.001
MFSD3	ENSG00000167700	0.98046	0.0016
ARL4D	ENSG00000175906	0.00057	0.0012
TMEM229A	ENSG00000234224	0.98896	0.0006
TMEM86B	ENSG00000180089	0.04468	0.0006
CCDC96	ENSG00000173013	0	0.0008
CDK2AP2	ENSG00000167797	0.99992	0.0012
NPB	ENSG00000183979	0.0167	0.0008
PET100	ENSG00000229833	0.99545	0.0008
MRFAP1L1	ENSG00000178988	0.00025	0.001
NUDT16L1	ENSG00000168101	0.92327	0.0004
AVP	ENSG00000101200	1	0.0022
HSP90AB3P	ENSG00000183199	0.001	0.0006
C4orf39	ENSG00000250486	9e-05	0.0016
CHST14	ENSG00000169105	0.46094	0.0008
C10orf85	ENSG00000177234	0.08576	0.001
TMEM208	ENSG00000168701	1	0.0008
ASPRV1	ENSG00000244617	7e-05	0.0006
HSD17B8	ENSG00000204228	1	0.0014
ADRA2C	ENSG00000184160	0.96464	0.0006
MED11	ENSG00000161920	0.99997	0.001
RPS28	ENSG00000233927	0.30519	0.0004
AC084018.3	ENSG00000286586	1e-05	0.0012
H2BC21	ENSG00000184678	0.01932	0.001
TCEAL8	ENSG00000180964	0.99319	0.0006
MRPS26	ENSG00000125901	0.11297	0.0004
UQCRQ	ENSG00000164405	1	0.0018
UBL5	ENSG00000198258	1	0.001
MRPS12	ENSG00000128626	0.98808	0.0008
FRAT2	ENSG00000181274	0	0.0012
AC010618.2	ENSG00000269161	0.26713	0.0018
TOMM6	ENSG00000214736	1	0.0008
NHLRC1	ENSG00000187566	0.00037	0.001
ZNF830	ENSG00000198783	0.00549	0.0012
LINGO3	ENSG00000220008	0.98976	0.0006
SEPHS2	ENSG00000179918	0.01005	0.0004
TCEAL1	ENSG00000172465	0.99325	0.0008
EMD	ENSG00000102119	0.01754	0.0016
AC011676.2	ENSG00000254019	0.5938	0.0008
C11orf68	ENSG00000175573	0.0126	0.0004
B4GAT1	ENSG00000174684	0.85335	0.001
AC024909.1	ENSG00000274021	0.46696	0.0004
MAGEE2	ENSG00000186675	0.00088	0.0012
LRRC10B	ENSG00000204950	0.99998	0.0008
H2AZ1	ENSG00000164032	0.68543	0.0008
BEX5	ENSG00000184515	0.99455	0.0018
DUSP2	ENSG00000158050	0.88152	0.001
OLIG1	ENSG00000184221	0.99816	0.0004
CCDC184	ENSG00000177875	0	0.0012
DRAP1	ENSG00000175550	0.77923	0.0004
KCNF1	ENSG00000162975	0.57977	0.0004
HSD17B1	ENSG00000108786	1e-05	0.0008
PHPT1	ENSG00000054148	0.96909	0.001
SELENOH	ENSG00000211450	0.9998	0.0012
DDX28	ENSG00000182810	0.07139	0.0006
COX5B	ENSG00000135940	1	0.0016
ADM	ENSG00000148926	0.99281	0.0012
TIMM10	ENSG00000134809	1	0.0012
CAMK2N2	ENSG00000163888	0.95807	0.0008
TTC9B	ENSG00000174521	0.97103	0.0012
FZD9	ENSG00000188763	1	0.0014
H1-0	ENSG00000189060	0.00711	0.0004
HSPA6	ENSG00000173110	0.99628	0.0012
CLEC11A	ENSG00000105472	0.98727	0.001
RPP25	ENSG00000178718	0.14318	0.0004
PSMB10	ENSG00000205220	1	0.002
PSMB6	ENSG00000142507	0.93689	0.0002
CIAO2B	ENSG00000166595	0.92587	0.0004
RHOB	ENSG00000143878	0.01559	0.0008
RPL29	ENSG00000162244	0.03956	0.0006
PSMB4	ENSG00000159377	0.44967	0.0004
NAT14	ENSG00000090971	0.60188	0.001
RPL10A	ENSG00000198755	0.15313	0.0008
RNF5	ENSG00000204308	0.11893	0.0008
COMTD1	ENSG00000165644	0.00024	0.0014
HINT2	ENSG00000137133	1	0.0012
MARCKSL1	ENSG00000175130	0.00017	0.0016
HES6	ENSG00000144485	0.11943	0.001
CALHM6	ENSG00000188820	0.99993	0.0016
HSPA1A	ENSG00000204389	0.95361	0.0004
FJX1	ENSG00000179431	0.00231	0.0016
TMUB1	ENSG00000164897	0.00413	0.0008
TRIAP1	ENSG00000170855	0.38001	0.0014
TUBB4B	ENSG00000188229	0.96926	0.0002
MRPL57	ENSG00000173141	1	0.0014
METTL18	ENSG00000171806	0.8773	0.0006
NDUFB10	ENSG00000140990	1	0.0014
GABARAP	ENSG00000170296	0.84421	0.0006
FAM43B	ENSG00000183114	0.39776	0.0012
TRPT1	ENSG00000149743	1	0.0014
CCNO	ENSG00000152669	0.99359	0.0004
ALKBH7	ENSG00000125652	0.35644	0.0006
AL022162.1	ENSG00000287024	0.02885	0.0014
GPR6	ENSG00000146360	0.87155	0.0006
PPP1R14B	ENSG00000173457	0.01566	0.0012
AC068733.1	ENSG00000254443	0.44886	0.0008
ZBTB12	ENSG00000204366	3e-05	0.0012
IFI27L2	ENSG00000119632	1	0.0012
KCNA3	ENSG00000177272	0	0.001
C1orf122	ENSG00000197982	1	0.0014
C6orf47	ENSG00000204439	0	0.0008
DXO	ENSG00000204348	0.5232	0.0002
GLUD2	ENSG00000182890	1	0.0012
NNAT	ENSG00000053438	0.00828	0.0006
CYC1	ENSG00000179091	1	0.0008
CDK5R2	ENSG00000171450	0.51523	0.001
WBP1	ENSG00000239779	1	0.002
PNMT	ENSG00000141744	0.90745	0.0006
TCEAL6	ENSG00000204071	0.87439	0.0002
C1QL2	ENSG00000144119	0.99916	0.0006
SOX2	ENSG00000181449	0.71042	0.0004
HSPA1B	ENSG00000204388	0.8909	0.0008
MISP3	ENSG00000141854	0.9968	0.0006
RAC3	ENSG00000169750	0.0042	0.0008
IRF2BP1	ENSG00000170604	0	0.001
DNAJC30	ENSG00000176410	0.88394	0.001
NAXE	ENSG00000163382	1	0.0018
NUDT18	ENSG00000275074	0.99789	0.0016
RAB24	ENSG00000169228	0.22664	0.0004
CD248	ENSG00000174807	0.0335	0.0004
NAP1L2	ENSG00000186462	0.85489	0.0002
ARHGDIG	ENSG00000242173	0.9989	0.001
CDKN1C	ENSG00000129757	0.0298	0.0006
CD52	ENSG00000169442	0.99997	0.0012
ZFP36	ENSG00000128016	0.99805	0.001
HILPDA	ENSG00000135245	0.02521	0.0016
DCXR	ENSG00000169738	1	0.0012
APEX1	ENSG00000100823	0.04727	0.0002
HES1	ENSG00000114315	0.73234	0.0012
C1orf133	ENSG00000203706	0.9998	0.001
AC007613.1	ENSG00000262420	6e-05	0.001
RHBDL1	ENSG00000103269	0.99658	0.0006
APRT	ENSG00000198931	0.59708	0.0006
CDKN2D	ENSG00000129355	0.00069	0.0004
PNMA1	ENSG00000176903	7e-05	0.001
BTBD6	ENSG00000184887	0.05285	0.0006
UBXN1	ENSG00000162191	0.00908	0.0008
CD68	ENSG00000129226	0.0454	0.0004
CRIP1	ENSG00000213145	1	0.001
EMC9	ENSG00000100908	0.9999	0.0004
MRPL55	ENSG00000162910	0.99954	0.0008
NPPA	ENSG00000175206	0.99775	0.0012
POP5	ENSG00000167272	0.3294	0.0002
TSR3	ENSG00000007520	0.23985	0.0004
NRARP	ENSG00000198435	0.90392	0.0008
RABAC1	ENSG00000105404	0.99026	0.001
GPR27	ENSG00000170837	2e-05	0.0014
AC027277.1	ENSG00000256013	0.99934	0.0008
FRAT1	ENSG00000165879	0	0.0012
STUB1	ENSG00000103266	0.99848	0.0008
COX6A1	ENSG00000111775	1	0.0012
NAP1L3	ENSG00000186310	0.06535	0.0004
MESP1	ENSG00000166823	0.9946	0.0008
PCGF1	ENSG00000115289	0.66305	0.0008
MRFAP1	ENSG00000179010	0.25641	0.001
FOXQ1	ENSG00000164379	0.39688	0.0012
NEURL2	ENSG00000124257	0.09957	0.0012
NEUROG2	ENSG00000178403	0.15305	0.001
C6orf120	ENSG00000185127	0.00768	0.0004
LTC4S	ENSG00000213316	0.9997	0.0002
MGAT2	ENSG00000168282	0.01892	0.0014
HPS6	ENSG00000166189	0.00043	0.0016
BST2	ENSG00000130303	0.99998	0.0018
GNG13	ENSG00000127588	0.98788	0.0016
BRICD5	ENSG00000182685	0.81426	0.0004
IER5L	ENSG00000188483	2e-05	0.0012
TMEM160	ENSG00000130748	0.99995	0.0012
C3orf80	ENSG00000180044	0.24405	0
EIF1B	ENSG00000114784	0.09158	0.0012
MOAP1	ENSG00000165943	0.67245	0.0006
SMIM29	ENSG00000186577	0.99944	0.0016
GJA4	ENSG00000187513	0.99999	0.0006
ARL16	ENSG00000214087	0.24193	0.0006
ZCCHC3	ENSG00000247315	0.02369	0.0006
DPM2	ENSG00000136908	0.00127	0.0006
AC022506.1	ENSG00000285133	0.90017	0.001
EGR4	ENSG00000135625	0.90893	0
ABHD11	ENSG00000106077	0.99971	0.0012
PYURF	ENSG00000145337	0.53621	0.001
DND1	ENSG00000256453	0	0.0008
RNF26	ENSG00000173456	0.01957	0.0006
RPS2	ENSG00000140988	0.04659	0.0008
LST1	ENSG00000204482	1	0.001
DCAF12L2	ENSG00000198354	0	0.0008
GSPT2	ENSG00000189369	0.01189	0.0014
LY6H	ENSG00000176956	0.83407	0.0008
B3GALT6	ENSG00000176022	6e-05	0.0012
PSME1	ENSG00000092010	1	0.0004
RPS16	ENSG00000105193	0.19801	0.0002
ZNF768	ENSG00000169957	9e-05	0.0016
LIME1	ENSG00000203896	0.34924	0.0018
NDUFB11	ENSG00000147123	0.16927	0.0008
RPL8	ENSG00000161016	0.3888	0.001
ASCL1	ENSG00000139352	0.24864	0.0004
PGAM2	ENSG00000164708	0.96189	0.0008
PRAF2	ENSG00000243279	0.00282	0.0008
CITED2	ENSG00000164442	7e-05	0.0018
C1orf213	ENSG00000249087	0.00773	0.0006
INSM1	ENSG00000173404	0.11432	0.001
AL355488.1	ENSG00000273373	0.23419	0.001
ARL6IP4	ENSG00000182196	1	0.001
AMIGO3	ENSG00000176020	0	0.001
INO80B	ENSG00000115274	0.00012	0.0006
JMJD8	ENSG00000161999	0.00885	0.0004
TIGD3	ENSG00000173825	0.00031	0.001
GPX4	ENSG00000167468	1	0.0016
FUOM	ENSG00000148803	0.99999	0.0006
PCDHGB8P	ENSG00000248449	0	0.001
ARMCX6	ENSG00000198960	0.02035	0.0006
CENPB	ENSG00000125817	0.03934	0.001
TLX3	ENSG00000164438	0.91792	0.0002
SCO2	ENSG00000284194	0.72296	0.0004
B3GNT9	ENSG00000237172	0.99377	0.0008
UBL4A	ENSG00000102178	0.00085	0.001
MAB21L1	ENSG00000180660	0.79131	0.0012
FGFBP3	ENSG00000174721	0.02066	0.0006
AC008522.1	ENSG00000279232	0	0.0014
KCNA5	ENSG00000130037	0.5908	0.0008
SNAPC2	ENSG00000104976	7e-05	0.0004
GSTP1	ENSG00000084207	0.69415	0.0006
RPLP2	ENSG00000177600	0.06695	0.0004
CRYGD	ENSG00000118231	0.02669	0.0016
SOX21	ENSG00000125285	0.99918	0.0004
SLC25A11	ENSG00000108528	0.98677	0.0006
OTUD1	ENSG00000165312	7e-05	0.0012
MRPL17	ENSG00000158042	1	0.0006
SOX17	ENSG00000164736	0.99674	0.0014
PLPP6	ENSG00000205808	1e-05	0.0012
POU3F1	ENSG00000185668	0	0.0004
MT1F	ENSG00000198417	1	0.0016
NKX6-2	ENSG00000148826	0.99978	0.0008
SLC25A5	ENSG00000005022	0.99994	0.0008
FIBIN	ENSG00000176971	1	0.0024
RPS25	ENSG00000118181	0.35622	0.001
AC138028.1	ENSG00000182376	0.68127	0.0002
U2AF1L4	ENSG00000161265	0.98079	0.0006
MRPL36	ENSG00000171421	0.99068	0.0002
HYI	ENSG00000178922	0.01208	0.0012
ATP6V1F	ENSG00000128524	0.98533	0.0008
SPIN2B	ENSG00000186787	0.59632	0
RPS12	ENSG00000112306	0.41258	0.0006
TMEM179B	ENSG00000185475	1	0.0016
CEND1	ENSG00000184524	0.9405	0.0006
CMTM5	ENSG00000166091	0.99982	0.001
OCEL1	ENSG00000099330	0.98711	0.0012
IQCC	ENSG00000160051	0.0052	0.0004
ATF4	ENSG00000128272	0.00512	0.0006
NAA80	ENSG00000243477	0.59006	0.001
C12orf57	ENSG00000111678	0.27637	0.0006
MARS2	ENSG00000247626	0	0.002
C17orf49	ENSG00000258315	0.05868	0
TINF2	ENSG00000092330	0.00409	0.0014
COX7C	ENSG00000127184	1	0.0014
BX322557.2	ENSG00000286262	0	0.0006
NDUFAF3	ENSG00000178057	0.99022	0.0008
ADRB1	ENSG00000043591	0.52325	0.0004
UQCR10	ENSG00000184076	1	0.0008
NKX2-2	ENSG00000125820	0.99985	0.0014
C1QA	ENSG00000173372	1	0.0006
SAT1	ENSG00000130066	1	0.0028
KCTD11	ENSG00000213859	0.00093	0.0012
HMGB2	ENSG00000164104	0.90512	0.0006
TMSB15A	ENSG00000158164	0.29143	0.0002
CENPBD1	ENSG00000177946	1e-05	0.0012
TCEAL5	ENSG00000204065	0.01391	0.0006
VGF	ENSG00000128564	0.82537	0.0012
ATP5F1D	ENSG00000099624	0.99904	0.0002
PUSL1	ENSG00000169972	0.07018	0.0012
TIMM8A	ENSG00000126953	0.00029	0.0006
MDK	ENSG00000110492	0.56501	0.0004
SIGMAR1	ENSG00000147955	0.00349	0.0006
ASPDH	ENSG00000204653	0.99983	0.0014
THAP7	ENSG00000184436	0.99255	0.001
DUSP1	ENSG00000120129	0.92876	0.0006
ATP5MC1	ENSG00000159199	1	0.0008
HSD17B10	ENSG00000072506	0.43116	0.0004
AUP1	ENSG00000115307	0.83776	0.001
ZNF524	ENSG00000171443	0.99997	0.0004
FKBP2	ENSG00000173486	0.99983	0.0008
GADD45A	ENSG00000116717	0.99731	0.0012
SDR39U1	ENSG00000100445	0.08538	0.0006
CFAP126	ENSG00000188931	0.99994	0.0008
GAS1	ENSG00000180447	0.80987	0.0002
ZCCHC12	ENSG00000174460	0.5461	0.0016
PRR18	ENSG00000176381	0.99467	0.001
SNAPIN	ENSG00000143553	0.99394	0.001
GBX2	ENSG00000168505	0.46414	0.0008
PRELID1	ENSG00000169230	0.99903	0.0008
MAF1	ENSG00000179632	0.03202	0.0008
FAM43A	ENSG00000185112	0.16517	0.0004
MFSD5	ENSG00000182544	0.0067	0.0006
SLC25A1	ENSG00000100075	0.02147	0.0008
ISLR	ENSG00000129009	0.38623	0.0006
IZUMO4	ENSG00000099840	0.99992	0.0008
CKB	ENSG00000166165	0.97405	0.001
S100A9	ENSG00000163220	1	0.0024
TIMM10B	ENSG00000132286	0.08203	0.0012
SAMD1	ENSG00000141858	0.0001	0.0004
CSKMT	ENSG00000214756	0.00277	0.0002
GPR3	ENSG00000181773	0.83011	0.0006
ACKR1	ENSG00000213088	0.03151	0.0012
SMPD2	ENSG00000135587	1	0.0008
CCN2	ENSG00000118523	0.58966	0.001
LIPT2	ENSG00000175536	0.01608	0.001
RPL7A	ENSG00000148303	0.03558	0.001
SRSF2	ENSG00000161547	0.0091	0.0006
COPS6	ENSG00000168090	0.74397	0.001
AL365181.3	ENSG00000272405	0.21043	0.001
CCDC107	ENSG00000159884	0.04829	0.0014
CBR1	ENSG00000159228	0.99997	0.001
CCDC8	ENSG00000169515	0.91626	0.0008
RGS2	ENSG00000116741	0.95104	0.001
NFKBIA	ENSG00000100906	0.00176	0.0018
UBE2M	ENSG00000130725	0.99923	0.0012
TRH	ENSG00000170893	0.05474	0.0012
PGP	ENSG00000184207	0.99527	0.0008
C17orf96	ENSG00000273604	0.71616	0.0006
ZDHHC12	ENSG00000160446	0.99999	0.0008
OLIG2	ENSG00000205927	0.99939	0.0008
NEUROD6	ENSG00000164600	0.00163	0.0012
BHLHE22	ENSG00000180828	5e-05	0.001
PCDHB6	ENSG00000113211	0	0.001
FZD10	ENSG00000111432	0.56982	0.001
MOSPD3	ENSG00000106330	0.00278	0.0006
HAX1	ENSG00000143575	1	0.0014
FANCF	ENSG00000183161	0.01866	0.001
PCDHB10	ENSG00000120324	1e-05	0.0006
SOCS3	ENSG00000184557	0.92703	0.0008
ACD	ENSG00000102977	5e-05	0.0012
PIM3	ENSG00000198355	0.04622	0.0004
HSPE1	ENSG00000115541	1	0.0004
ARF5	ENSG00000004059	0.79111	0.001
TNFSF13	ENSG00000161955	1	0.0018
HLA-B	ENSG00000234745	0.99992	0.0016
FNDC4	ENSG00000115226	0.01104	0.0012
NUDT17	ENSG00000186364	0.99836	0.0012
RPS13	ENSG00000110700	0.25404	0.0008
MRPS24	ENSG00000062582	0.9908	0.0008
PLP2	ENSG00000102007	0.05815	0.0006
EEF1B2	ENSG00000114942	0.06038	0.0008
RPS11	ENSG00000142534	0.09339	0.0004
RARRES2	ENSG00000106538	1	0.0012
FAM241B	ENSG00000171224	0.01074	0.0006
ISCA2	ENSG00000165898	0.99345	0.0004
PCDHB3	ENSG00000113205	3e-05	0.0004
AC092111.1	ENSG00000275367	0	0
GRINA	ENSG00000178719	0.07036	0.0006
TIGD2	ENSG00000180346	0.0279	0.0006
DPH2	ENSG00000132768	1e-05	0.001
NRM	ENSG00000137404	0.02181	0.001
POLR2K	ENSG00000147669	1	0.0008
HLA-C	ENSG00000204525	0.99979	0.0008
SLC10A3	ENSG00000126903	0.0314	0.0008
MAFB	ENSG00000204103	0	0.0008
ZNF688	ENSG00000229809	0.99998	0.0012
TSSC4	ENSG00000184281	0.00103	0.0008
RPLP1	ENSG00000137818	0.4346	0.0008
ROM1	ENSG00000149489	0.99992	0.0008
C8orf82	ENSG00000213563	0.0039	0.001
FOS	ENSG00000170345	0.99994	0.0012
JTB	ENSG00000143543	1	0.0008
PCDHB5	ENSG00000113209	0.00011	0.0016
PFN1	ENSG00000108518	0.24162	0.0014
UQCC3	ENSG00000204922	0.99981	0.0006
STOML2	ENSG00000165283	1	0.001
RPUSD1	ENSG00000007376	0.00037	0.0014
IRF7	ENSG00000185507	0.99823	0.0012
ARC	ENSG00000198576	0.55305	0.0008
MTFP1	ENSG00000242114	0.99364	0.001
NMB	ENSG00000197696	1	0.0018
POLE3	ENSG00000148229	0.31377	0.001
AC012360.3	ENSG00000272994	1e-05	0.0014
IGIP	ENSG00000182700	0.99987	0.001
DLX2	ENSG00000115844	0.14468	0
TOMM22	ENSG00000100216	0.54229	0.0006
KCNJ11	ENSG00000187486	0.02634	0.0006
ZNRD2	ENSG00000173465	0.10235	0.0008
SOWAHA	ENSG00000198944	0.94218	0.0004
FOXG1	ENSG00000176165	1e-05	0.0012
SERTAD3	ENSG00000167565	0.67554	0.0004
SRP14	ENSG00000140319	0.8656	0.0004
NPRL2	ENSG00000114388	0.26245	0.001
TMEM251	ENSG00000153485	0.15537	0.001
SLC50A1	ENSG00000169241	0.99941	0.001
HSPB6	ENSG00000004776	0.99758	0.0008
MAP10	ENSG00000212916	0.00117	0.0016
C17orf107	ENSG00000205710	1e-05	0.0006
RPS8	ENSG00000142937	0.1818	0.001
APOC2	ENSG00000234906	1	0.002
ZBTB22	ENSG00000236104	6e-05	0.0008
CHMP2A	ENSG00000130724	0.99531	0.0012
SP9	ENSG00000217236	0.06654	0.0004
CHAC1	ENSG00000128965	0.05458	0.0002
Z92544.1	ENSG00000261659	0	0.0016
ZNF513	ENSG00000163795	0	0.0014
GFER	ENSG00000127554	0.00928	0.0008
TXNDC17	ENSG00000129235	0.88051	0.0006
COA3	ENSG00000183978	0.90864	0.0008
ZBTB9	ENSG00000213588	0.00078	0.0012
C9orf37	ENSG00000203993	0.00726	0.0008
C7orf25	ENSG00000136197	0.98692	0.0006
DDAH2	ENSG00000213722	0.00278	0.0012
HDHD3	ENSG00000119431	0.65228	0.0012
TLCD1	ENSG00000160606	1	0.0016
AC010531.3	ENSG00000261592	0.99983	0.001
SCRN2	ENSG00000141295	0.14389	0.0012
APOE	ENSG00000130203	1	0.001
HTRA2	ENSG00000115317	0.03023	0.0006
LY6G5B	ENSG00000240053	3e-05	0.0006
TUBA1B	ENSG00000123416	0.99197	0.0008
H2AFJ	ENSG00000246705	1	0.0012
TMEM121	ENSG00000184986	0.00185	0.0012
RASSF7	ENSG00000099849	0.96166	0.0004
MSMP	ENSG00000215183	0	0.0008
HEXIM1	ENSG00000186834	0.71464	0.0002
PPP1R11	ENSG00000204619	0.00045	0.0006
PRR4; PRH1	ENSG00000111215	0.96259	0.001
GPAA1	ENSG00000197858	0.43241	0.0008
PSRC1	ENSG00000134222	0.99956	0.0008
MAGEE1	ENSG00000198934	0.07336	0.0008
PPP1R15A	ENSG00000087074	0.00029	0.001
GCHFR	ENSG00000137880	0.99962	0.0002
METTL1	ENSG00000037897	0.99997	0.0006
PTRHD1	ENSG00000184924	0.72146	0.0006
IGFLR1	ENSG00000126246	1	0.001
REX1BD	ENSG00000006015	0.99239	0.0012
ARHGDIA	ENSG00000141522	5e-05	0.0014
APLNR	ENSG00000134817	0.70739	0.0002
AP003680.1	ENSG00000268635	0	0.0004
BBLN	ENSG00000171159	0.99921	0.001
RPS19BP1	ENSG00000187051	1	0.001
PSMG3	ENSG00000157778	0.98283	0.0008
P2RY11	ENSG00000244165	0	0.0008
AC021534.1	ENSG00000266711	0.26826	0.0006
EGFL8	ENSG00000241404	0.98284	0.001
PRDX5	ENSG00000126432	1	0.0018
C2CD4C	ENSG00000183186	0.00045	0.0014
TPPP3	ENSG00000159713	1	0.0004
FAM174C	ENSG00000228300	0.17673	0.0008
RCE1	ENSG00000173653	0.0001	0.001
LRRC73	ENSG00000204052	0.62946	0.0008
RILP	ENSG00000167705	0.99982	0.0008
LAMTOR2	ENSG00000116586	0.67276	0.0006
TTC36	ENSG00000172425	0.00017	0.0012
THOC6	ENSG00000131652	0.29045	0.0006
MPV17L2	ENSG00000254858	0.98048	0.0004
RPL12	ENSG00000197958	0.40544	0.0004
PCDHB7	ENSG00000113212	7e-05	0.0006
TMEM205	ENSG00000105518	0.99987	0.0018
HIRIP3	ENSG00000149929	0.00597	0.0014
SFT2D3	ENSG00000173349	0.05599	0.001
MFAP4	ENSG00000166482	0.9931	0.001
ALYREF	ENSG00000183684	0.57707	0.0006
ADO	ENSG00000181915	0	0.001
CETN2	ENSG00000147400	0.9665	0.0002
TMEM42	ENSG00000169964	1	0.001
JAGN1	ENSG00000171135	0.3484	0.001
FZD2	ENSG00000180340	0.56785	0.0008
ISYNA1	ENSG00000105655	0.001	0.0008
EIF1	ENSG00000173812	0.61154	0.0002
PIP4P1	ENSG00000165782	0.04177	0.0014
ABT1	ENSG00000146109	0.10515	0.0002
TOR2A	ENSG00000160404	0.00012	0.0016
SLC35B2	ENSG00000157593	0.03193	0.0006
CCDC71	ENSG00000177352	0.00207	0.0006
TTC30B	ENSG00000196659	0.56132	0.0006
CXCR4	ENSG00000121966	0.27693	0.0006
KRT8P12	ENSG00000229320	0.01477	0.0004
PCDHB4	ENSG00000081818	0	0.0002
ATP6V0B	ENSG00000117410	0.99988	0.001
AC135352.1	ENSG00000251468	0	0.0012
TMEM35B	ENSG00000243749	1	0.0012
AC136297.1	ENSG00000287935	0.96571	0.0006
CSTB	ENSG00000160213	1	0.0004
CAMK2N1	ENSG00000162545	0.90951	0.001
EGR1	ENSG00000120738	0.8015	0.0002
ZNF784	ENSG00000179922	0.00044	0.0016
CCN1	ENSG00000142871	0.65185	0.0012
LRFN4	ENSG00000173621	1e-05	0.0014
TPI1	ENSG00000111669	0.99991	0.0006
ALDOC	ENSG00000109107	0.99929	0.0006
POU3F4	ENSG00000196767	0.10066	0.0006
ORMDL2	ENSG00000123353	0.99454	0.0008
SNRNP25	ENSG00000161981	1	0.0006
MRPL9	ENSG00000143436	0.40969	0.0006
MRPS16	ENSG00000182180	0.01365	0.0018
DNPH1	ENSG00000112667	1	0.0006
RPL18	ENSG00000063177	0.16208	0.0008
GSTT2	ENSG00000099984	1	0.001
RRAD	ENSG00000166592	0.99368	0.0006
FZD7	ENSG00000155760	0.29158	0.0012
KLF2	ENSG00000127528	0.99598	0.0012
AP001468.1	ENSG00000228404	0.00027	0.001
GAPDH	ENSG00000111640	0.99931	0.001
NAPRT	ENSG00000147813	0.00183	0.0008
RPL13	ENSG00000167526	0.10978	0.0002
CAPS	ENSG00000105519	1	0.002
RFPL1	ENSG00000128250	0	0.0008
PCDHB12	ENSG00000120328	0	0.0006
ADRA2A	ENSG00000150594	0	0.0016
TUBB2A	ENSG00000137267	0.00014	0.001
GPR88	ENSG00000181656	0.8563	0.001
KRT31	ENSG00000094796	0.00064	0.0004
TYROBP	ENSG00000011600	1	0.001
SHISA4	ENSG00000198892	0.99903	0.001
PREB	ENSG00000138073	0.26605	0.0008
PDZD11	ENSG00000120509	1	0.001
COMMD3	ENSG00000148444	0.28647	0.0002
TOE1	ENSG00000132773	0.02141	0.0006
CBLN1	ENSG00000102924	0.79185	0.001
FAM181B	ENSG00000182103	0.01333	0.0014
AC092338.1	ENSG00000260635	0.00273	0.0006
SAC3D1	ENSG00000168061	0.01809	0.0006
RFNG	ENSG00000169733	0.00087	0.0012
REEP4	ENSG00000168476	0.87334	0.0012
HBB	ENSG00000244734	1	0.0016
ZNF503	ENSG00000165655	0.01248	0.0016
TUFM	ENSG00000178952	0.15683	0.0006
C7orf40	ENSG00000232956	0.13927	0.0012
HSD3B7	ENSG00000099377	0.75791	0.001
BBS10	ENSG00000179941	0.56613	0.001
TMEM107	ENSG00000179029	0.99138	0.0012
SPEF1	ENSG00000101222	0.99998	0.001
FBXL6	ENSG00000182325	0.00216	0.0016
FBXL15	ENSG00000107872	0.96362	0.0002
RPS27A	ENSG00000143947	0.61262	0.0006
TMA7	ENSG00000232112	1	0.0008
GPIHBP1	ENSG00000277494	0.99325	0.0014
PSMB8	ENSG00000204264	1	0.0018
GJD2	ENSG00000159248	0.7497	0.0012
PCDHB15	ENSG00000113248	0.00048	0.0012
ARF6	ENSG00000165527	0.00033	0.001
CFD	ENSG00000197766	0.99831	0.0004
NXT1	ENSG00000132661	0.14922	0.0006
OAZ1	ENSG00000104904	1	0.001
FOXC1	ENSG00000054598	0.91171	0.002
ATP6V1G2	ENSG00000213760	0.92187	0.0004
PABPC5	ENSG00000174740	0.31786	0.001
SOWAHB	ENSG00000186212	0.08808	0.0006
SLC39A7	ENSG00000112473	1e-05	0.001
DNAJC4	ENSG00000110011	1	0.0014
NANOS1	ENSG00000188613	0.08895	0.0012
BHLHA15	ENSG00000180535	0	0.0006
FZD8	ENSG00000177283	0.64903	0.0004
ZSWIM1	ENSG00000168612	0	0.0004
ARL4C	ENSG00000188042	0	0.0014
TRIR	ENSG00000123144	0.07218	0.0006
ZWINT	ENSG00000122952	0.78909	0.0006
BLOC1S1	ENSG00000135441	1	0.0006
PDIA2	ENSG00000185615	0.92265	0.0004
PNMA3	ENSG00000183837	0.19491	0.0004
MCHR1	ENSG00000128285	0.78095	0
KRTCAP2	ENSG00000163463	0.99999	0.001
PEX12	ENSG00000108733	0.08164	0.0006
CIB1	ENSG00000185043	1	0.0008
ZNF579	ENSG00000218891	1e-05	0.0014
COQ10A	ENSG00000135469	0.63768	0.0012
WDR54	ENSG00000005448	0.05691	0.001
FNDC9	ENSG00000172568	0.83445	0.001
CDK5	ENSG00000164885	0.95675	0.0004
POLR1G	ENSG00000117877	0.00122	0.0008
FADD	ENSG00000168040	0.06411	0.0016
PCDHB2	ENSG00000112852	9e-05	0.0012
RPL35	ENSG00000136942	0.88727	0.0002
ARL4A	ENSG00000122644	0.84492	0.0008
SPIN4	ENSG00000186767	0.03018	0.0006
GADD45GIP1	ENSG00000179271	0.99999	0.0018
MANF	ENSG00000145050	0.76314	0.0006
CSTF2T	ENSG00000177613	0.00406	0.001
BTG2	ENSG00000159388	0.99411	0.0014
TSPYL4	ENSG00000187189	0	0.0006
S100A1	ENSG00000160678	0.99998	0.0008
RELL2	ENSG00000164620	0.94369	0.0004
SLC7A4	ENSG00000099960	0.7803	0.0012
HIGD1B	ENSG00000131097	0.99997	0.002
LYL1	ENSG00000104903	1	0.0008
LIN7B	ENSG00000104863	0.99703	0.0008
AC004471.2	ENSG00000272682	0	0.0014
CPTP	ENSG00000224051	0	0.001
SNAI2	ENSG00000019549	0.00039	0.0012
TXNIP	ENSG00000265972	0.02849	0.0006
PPP1R3G	ENSG00000219607	0.99983	0.0012
DRD1	ENSG00000184845	0.48892	0.0012
RAB34	ENSG00000109113	1	0.002
MRPL12	ENSG00000262814	1	0.002
ARMCX1	ENSG00000126947	0.02604	0.001
HLA-G	ENSG00000204632	0.99998	0.0016
PFDN5	ENSG00000123349	0.98733	0.001
IRF2BPL	ENSG00000119669	1e-05	0.0008
LGALS1	ENSG00000100097	0.99999	0.0012
GON7	ENSG00000170270	0.99999	0.0002
MRPL40	ENSG00000185608	1	0.0006
ENDOG	ENSG00000167136	0.22146	0.0004
TEKT2	ENSG00000092850	0.00025	0.0008
APH1A	ENSG00000117362	0.05438	0.0008
ZFPL1	ENSG00000162300	0.00443	0.001
EDF1	ENSG00000107223	0.25535	0.0008
IER5	ENSG00000162783	0.00022	0.0004
HMGN2	ENSG00000198830	0.5101	0.0004
ZFP36L2	ENSG00000152518	0.6901	0.0008
PSME2	ENSG00000100911	1	0.0002
TPBG	ENSG00000146242	0.99553	0.0008
PAQR4	ENSG00000162073	0.00511	0.0008
AL160006.1	ENSG00000258634	8e-05	0.0012
CHMP4A	ENSG00000254505	1	0.0018
WDR5B	ENSG00000196981	0.07763	0.0008
C15orf37	ENSG00000259642	1e-05	0.0008
CDC20	ENSG00000117399	0.7229	0.0008
RING1	ENSG00000204227	0.00025	0.0006
RTP5	ENSG00000188011	0.97343	0.0022
DDN	ENSG00000181418	0.92591	0.0004
SPAG8	ENSG00000137098	0.99885	0.0006
COA4	ENSG00000181924	0.15201	0.0004
C1orf56	ENSG00000143443	0.01476	0.0012
ZNF703	ENSG00000183779	2e-05	0.0018
GPS2	ENSG00000132522	0.05314	0.0002
FABP5	ENSG00000164687	0.05708	0.0014
UBQLN2	ENSG00000188021	0	0.0022
CHST2	ENSG00000175040	0.05195	0.001
RPL18A	ENSG00000105640	0.11393	0.0006
ZNF511	ENSG00000198546	1	0.0012
RIPPLY2	ENSG00000203877	0.99998	0.0014
TMED1	ENSG00000099203	0.96837	0
AMIGO2	ENSG00000139211	0.00101	0.0006
CDK5R1	ENSG00000176749	0	0.001
RGS1	ENSG00000090104	1	0.0012
DNLZ	ENSG00000213221	0.7799	0.0008
TCTA	ENSG00000145022	0.98063	0.0006
MSX1	ENSG00000163132	0.99997	0.0008
SLC35A4	ENSG00000176087	0.00732	0.0008
MFSD10	ENSG00000109736	1e-05	0.001
FASTK	ENSG00000164896	0.99331	0.0004
SLC2A4RG	ENSG00000125520	0.99999	0.0002
TYMP	ENSG00000025708	1	0.0008
AC010468.1	ENSG00000249318	0.96537	0.0006
VPS37D	ENSG00000176428	0.00381	0.0008
THTPA	ENSG00000259431	0.99983	0.0014
FXYD1	ENSG00000266964	1	0.002
TUBA1A	ENSG00000167552	0.00712	0.0008
MRPL24	ENSG00000143314	1	0.0022
C5orf26	ENSG00000224032	0.0004	0.0008
TRAPPC14	ENSG00000146826	0	0.0014
FBXW5	ENSG00000159069	0.11489	0.0012
AC124312.2	ENSG00000257647	0.20665	0.0006
C19orf53	ENSG00000104979	1	0.002
AL136376.1	ENSG00000230381	0.06529	0.0006
ENKD1	ENSG00000124074	0.29355	0.001
MRPL28	ENSG00000086504	0.99977	0.0006
PIGW	ENSG00000277161	0.03033	0.0012
SFR1	ENSG00000156384	0.97847	0.0006
FEN1	ENSG00000168496	0.71574	0.0004
RDH5	ENSG00000135437	0.00615	0.0004
MEX3B	ENSG00000183496	0.0002	0.0014
MOGS	ENSG00000115275	0	0.0016
FABP7	ENSG00000164434	0.05072	0.0012
RASL11A	ENSG00000122035	0.99992	0.0006
SIX3	ENSG00000138083	0.1714	0.0008
RPL23A	ENSG00000198242	0.20077	0.0008
C1GALT1C1	ENSG00000171155	0.99989	0.0012
LCAT	ENSG00000213398	0.98968	0.0012
TIMP1	ENSG00000102265	1	0.0006
UBE2C	ENSG00000175063	0.7093	0.0006
CD63	ENSG00000135404	1	0.002
AJM1	ENSG00000232434	0.42891	0.0004
TMED4	ENSG00000158604	0.06284	0.0004
LYPLA2	ENSG00000011009	0.00035	0.0014
TMEM262	ENSG00000187066	0.89557	0.001
VAMP2	ENSG00000220205	0.53006	0.0008
CREB3	ENSG00000107175	0.91988	0.0008
SERTAD1	ENSG00000197019	1	0.0008
ZNF22	ENSG00000165512	0.18096	0.0012
CBLN3	ENSG00000139899	0.83953	0.0016
PNRC1	ENSG00000146278	0.1363	0.0004
CHAD	ENSG00000136457	0.99313	0
ZNF669	ENSG00000188295	0.00147	0.0014
CYP26A1	ENSG00000095596	0.00023	0.001
CATSPERZ	ENSG00000219435	0.9099	0.0016
TRIM47	ENSG00000132481	0.99948	0.0008
CDKN2AIP	ENSG00000168564	0.04405	0.0008
NHP2	ENSG00000145912	0.56575	0.0004
RPS18	ENSG00000231500	0.25407	0.001
TSPYL5	ENSG00000180543	5e-05	0.0014
UNCX	ENSG00000164853	0.71589	0.0012
REM2	ENSG00000139890	0.06479	0.0008
SMIM40; DAXX	ENSG00000204209	0.00359	0.0008
PYCR2	ENSG00000143811	0.99053	0.001
ASIC3	ENSG00000213199	0.67859	0.0004
SIX5	ENSG00000177045	0.89419	0.0008
C1QC	ENSG00000159189	1	0.0004
USE1	ENSG00000053501	1	0.0014
SF3B4	ENSG00000143368	0.00015	0.001
ZNF414	ENSG00000133250	2e-05	0.0004
KRT10	ENSG00000186395	0.93691	0.0004
IER2	ENSG00000160888	0.52442	0.0016
CASTOR1	ENSG00000239282	0.99992	0.0018
LCNL1	ENSG00000214402	0.98596	0.0012
PRRT2	ENSG00000167371	0	0.0006
PCSK1N	ENSG00000102109	0.955	0.0008
RASL11B	ENSG00000128045	1e-05	0.0014
CLDN5	ENSG00000184113	0.99999	0.0022
RPS6	ENSG00000137154	0.65923	0.0008
MIS12	ENSG00000167842	0.55463	0.001
CD2BP2	ENSG00000169217	0.01265	0.001
CYB5D1	ENSG00000182224	0	0.0012
RPLP0	ENSG00000089157	0.1605	0.001
METRN	ENSG00000103260	1	0.0014
MYD88	ENSG00000172936	0.00068	0.0006
GAMT	ENSG00000130005	0.93413	0.001
CIART	ENSG00000159208	0.99999	0.0012
C8orf58	ENSG00000241852	0.0044	0.0008
DBNDD2	ENSG00000244274	0.99837	0.0008
DLX5	ENSG00000105880	0.16848	0.0004
SOX1	ENSG00000182968	0.40347	0.0004
RPL19	ENSG00000108298	0.11622	0.0008
SMPD1	ENSG00000166311	0.86129	0.001
LENG1	ENSG00000105617	0.03467	0.0008
TM7SF2	ENSG00000149809	0.98859	0.0008
YIF1A	ENSG00000174851	0.99988	0.0006
ARMCX2	ENSG00000184867	0.00366	0.001
SRARP	ENSG00000183888	0.99997	0.0016
TRMT10C	ENSG00000174173	0.71157	0.0006
NPPC	ENSG00000163273	0.97622	0.0008
SMDT1	ENSG00000183172	0.85357	0
SNHG12	ENSG00000197989	0.04276	0.0004
RAMP2	ENSG00000131477	0.68905	0.001
CKS1B	ENSG00000173207	0.98203	0.0002
TSEN34	ENSG00000170892	0.02517	0.0006
RANBP6	ENSG00000137040	0.00667	0.0008
YPEL3	ENSG00000090238	0.5692	0.0004
C10orf114	ENSG00000204682	0.95428	0.0004
SP8	ENSG00000164651	0.29466	0.0004
ANKRD37	ENSG00000186352	0.99994	0.0012
SURF2	ENSG00000148291	0.77967	0.0002
ZNF764	ENSG00000169951	1e-05	0.0014
SYNGR3	ENSG00000127561	0.31612	0.0018
AC012123.1	ENSG00000228835	2e-05	0.0016
ZMYND10	ENSG00000004838	0.99998	0.0016
MRPS17	ENSG00000239789	0.74123	0.0004
HLA-A	ENSG00000206503	1	0.0008
UROD	ENSG00000126088	1	0.0014
SOWAHC	ENSG00000198142	0.00019	0.001
PPP1R3C	ENSG00000119938	1	0.0012
SOX12	ENSG00000177732	1e-05	0.0008
DPP7	ENSG00000176978	0.99985	0.0014
HTR1A	ENSG00000178394	0	0.0014
MRPL16	ENSG00000166902	1	0.0008
FEZF2	ENSG00000153266	6e-05	0.001
LRRC24	ENSG00000254402	2e-05	0.0006
TMEM150A	ENSG00000168890	0.00035	0.0008
SNCG	ENSG00000173267	0.99943	0.0006
AC133961.1	ENSG00000251009	1	0.0008
PJA1	ENSG00000181191	0.00101	0.0018
ELOVL1	ENSG00000066322	0.99878	0.0014
BCS1L	ENSG00000074582	0.01568	0.0004
TREM2	ENSG00000095970	1	0.0012
VEGFB	ENSG00000173511	0.99945	0.0008
C1orf35	ENSG00000143793	0.05103	0
HLA-E	ENSG00000204592	0.99972	0.0012
RPL27	ENSG00000131469	0.59547	0.0006
MRPS2	ENSG00000122140	0.00061	0.0004
KRT19	ENSG00000171345	0.00126	0.0014
PHF23	ENSG00000040633	0.02216	0.0012
TIMM17B	ENSG00000126768	0.15839	0.0002
AL358333.1	ENSG00000258854	0.26801	0.0016
MRPS7	ENSG00000125445	1	0.0006
TMEM60	ENSG00000135211	0.88865	0.0006
C6orf124	ENSG00000198221	0	0.0016
TMEM176A	ENSG00000002933	0.99997	0.0006
TIMM29	ENSG00000142444	0.0001	0.0012
PRRT1	ENSG00000204314	0.83303	0.0002
KBTBD7	ENSG00000120696	0.00079	0.0006
C1orf53	ENSG00000203724	1	0.0006
RAB13	ENSG00000143545	0.99723	0.0014
C1QTNF4	ENSG00000172247	0.69213	0.0014
NUDT22	ENSG00000149761	1	0.0012
MSTO1	ENSG00000125459	2e-05	0.0004
LMF2	ENSG00000100258	0.00153	0.0008
GPSM3	ENSG00000213654	1	0.002
SMIM15	ENSG00000188725	0.07113	0.0006
ZNF576	ENSG00000124444	0.99829	0.0002
CCDC115	ENSG00000136710	7e-05	0.0014
TMEM151A	ENSG00000179292	0.71902	0.0012
TMEM115	ENSG00000126062	0.0002	0.001
SPR	ENSG00000116096	0.99997	0.001
TESK1	ENSG00000107140	0	0.001
AL109918.1	ENSG00000216775	0.96908	0.001
ACOT4	ENSG00000177465	0.99491	0.0002
RTL5	ENSG00000242732	4e-05	0.0006
FIBP	ENSG00000172500	0.51585	0.0004
CCDC28B	ENSG00000160050	0.00404	0.0004
PAQR6	ENSG00000160781	0.99955	0.0008
CCDC189	ENSG00000196118	0.98132	0.0006
TOMM40L	ENSG00000158882	0	0.0008
COASY	ENSG00000068120	0.46958	0.001
PCDHB14	ENSG00000120327	0	0.0016
ID4	ENSG00000172201	0.89058	0.001
NDUFA1	ENSG00000125356	1	0.0014
NSMCE3	ENSG00000185115	0.34389	0
PPM1M	ENSG00000164088	0.82152	0.001
RAMAC	ENSG00000169612	0.39538	0.0006
RRAS	ENSG00000126458	0.99999	0.0016
TMEM74B	ENSG00000125895	0.00019	0.0008
YPEL4	ENSG00000166793	0.85048	0.0002
CHPF	ENSG00000123989	0.0645	0.0012
TLNRD1	ENSG00000140406	0	0.0012
SOX4	ENSG00000124766	0.00016	0.0008
PSMC5	ENSG00000087191	0.93684	0.0006
C19orf71	ENSG00000183397	0	0.0018
TEDC2	ENSG00000162062	0.00375	0.0004
ZNF408	ENSG00000175213	0.0003	0.0008
STK16	ENSG00000115661	0.81514	0.0006
POU3F2	ENSG00000184486	8e-05	0.002
SLC32A1	ENSG00000101438	0.74987	0.001
KLHDC8B	ENSG00000185909	0.62352	0.0012
PABPN1	ENSG00000100836	0.00572	0.0006
TNFSF9	ENSG00000125657	0.83003	0.0006
CHCHD2	ENSG00000106153	0.99897	0.0008
EIF3G	ENSG00000130811	0.36059	0.0006
IGFBP6	ENSG00000167779	0.99983	0.0004
FOXJ1	ENSG00000129654	0.99928	0.0008
SURF1	ENSG00000148290	1	0.0018
LDHD	ENSG00000166816	0.99913	0.0004
DLX1	ENSG00000144355	0.04339	0.0004
SYNGR2	ENSG00000108639	0.9994	0.0006
C14orf119	ENSG00000179933	0.99995	0.0004
IFI30	ENSG00000216490	1	0.0016
FKBP11	ENSG00000134285	0.46254	0.0006
TMUB2	ENSG00000168591	0	0.0008
PHLDA3	ENSG00000174307	0.91406	0.0006
VPS28	ENSG00000160948	0.00709	0.0004
PRR13	ENSG00000205352	0.99964	0.0006
PRXL2B	ENSG00000157870	0.00839	0.001
ZNF747	ENSG00000169955	0	0.0012
PRDX2	ENSG00000167815	0.99677	0.0012
ZIC2	ENSG00000043355	0.52911	0.0012
DNAJB9	ENSG00000128590	0.99992	0.0006
SSR4	ENSG00000180879	0.94509	0.0004
JMJD4	ENSG00000081692	0.00117	0.0004
NOP16	ENSG00000048162	0.00905	0.0004
ARMCX5	ENSG00000125962	0.01448	0.0018
HYAL2	ENSG00000068001	0.01078	0.0012
MGP	ENSG00000111341	1	0.0016
PCDHB16	ENSG00000272674	0	0.0008
MIF4GD	ENSG00000125457	0.31012	0.0008
BHLHE41	ENSG00000123095	0.98065	0.0008
C1orf216	ENSG00000142686	0	0.0006
RPS3A	ENSG00000145425	0.5181	0.0002
ZNF32	ENSG00000169740	0.81	0.0002
CCR10	ENSG00000184451	0.97921	0.0006
CHCHD5	ENSG00000125611	0.99998	0.0006
LRRC4	ENSG00000128594	0	0.0004
TMED9	ENSG00000184840	0.10092	0.001
ADPRS	ENSG00000116863	0.00347	0.0008
HRAS	ENSG00000174775	0.37369	0.0008
ARMCX3	ENSG00000102401	0.00904	0.0008
GPANK1	ENSG00000204438	0.38648	0.0006
CDIPT	ENSG00000103502	0.08989	0.0008
MAZ	ENSG00000103495	0.00366	0.0006
MSRB1	ENSG00000198736	1	0.0014
TMEM121B	ENSG00000183307	0	0.0012
C14orf162	ENSG00000267909	0.00022	0.0004
PNMA8A	ENSG00000182013	0.0001	0.0004
TUBB	ENSG00000196230	0.00138	0.0004
RPS23	ENSG00000186468	0.36772	0.001
ZGLP1	ENSG00000220201	0.00026	0.001
TP53RK	ENSG00000172315	0.05662	0.001
IMP4	ENSG00000136718	0.37994	0.0008
THYN1	ENSG00000151500	0.99953	0.0012
CDK3	ENSG00000250506	0.01611	0.0004
B3GALT1	ENSG00000172318	0	0.001
RPL11	ENSG00000142676	0.12041	0.0004
EXOC8	ENSG00000116903	0	0.001
APOC1	ENSG00000130208	1	0.0008
MID1IP1	ENSG00000165175	0.99998	0.0012
NIP7	ENSG00000132603	0.30118	0.0006
MOCS3	ENSG00000124217	0.00024	0.001
TPRG1L	ENSG00000158109	0.90118	0.001
SHISA8	ENSG00000234965	0.96349	0.0014
CDK9	ENSG00000136807	0	0.0004
PLSCR3	ENSG00000187838	0	0
SNRPD2	ENSG00000125743	0.88814	0.0002
ZNF281	ENSG00000162702	0.00012	0.001
CSNK2B	ENSG00000204435	0.00778	0.0008
ALKBH6	ENSG00000239382	0.99534	0.0012
IMPDH2	ENSG00000178035	0.02816	0.0008
MTX1	ENSG00000173171	0.9636	0
RPL39	ENSG00000198918	0.82612	0.0004
ANKRD34A	ENSG00000272031	0.05135	0.0004
PRR35	ENSG00000161992	0.90833	0.0012
KLHL17	ENSG00000187961	0	0.0008
VKORC1	ENSG00000167397	0.69079	0.0008
EMC4	ENSG00000128463	0.9998	0.0006
POLR2G	ENSG00000168002	0.47119	0.0002
DDIT3	ENSG00000175197	0.99999	0.001
SPRY2	ENSG00000136158	0.72533	0.0004
MYL6	ENSG00000092841	0.99994	0.0008
ATRAID	ENSG00000138085	1	0.0012
YIPF3	ENSG00000137207	0.00201	0.0008
MRPL52	ENSG00000172590	0.99995	0.0008
SNHG32	ENSG00000204387	0.16063	0.0002
EXOSC6	ENSG00000223496	0	0.0006
SSTR1	ENSG00000139874	0.0588	0.0004
HLA-DRA	ENSG00000204287	0.99981	0.0006
CCDC24	ENSG00000159214	0.49235	0.001
POLR2L	ENSG00000177700	1	0.001
CPLX3	ENSG00000213578	0.98143	0.001
GALE	ENSG00000117308	0.00084	0.0008
DTX3	ENSG00000178498	0	0.0012
IFRD2	ENSG00000214706	0.83843	0.0008
MRPL49	ENSG00000149792	0.03821	0.0006
S1PR5	ENSG00000180739	0.99308	0.0012
DUSP28	ENSG00000188542	0.96278	0.0004
MLST8	ENSG00000167965	0.95873	0
SOX8	ENSG00000005513	0.98702	0.0012
RNF167	ENSG00000108523	0.9999	0.0012
JOSD2	ENSG00000161677	0.99963	0.0004
HDDC3	ENSG00000184508	1	0.001
PRADC1	ENSG00000135617	1	0.0008
ATF5	ENSG00000169136	0.00068	0.0004
KBTBD6	ENSG00000165572	0.00037	0.0012
SLC25A39	ENSG00000013306	0.41241	0.0004
NEU1	ENSG00000204386	0.96417	0.0006
MRGBP	ENSG00000101189	0.02943	0.0002
IRF2BP2	ENSG00000168264	9e-05	0.0008
YRDC	ENSG00000196449	0.14716	0.0004
HSF4	ENSG00000102878	0.81757	0.0008
CISD3	ENSG00000277972	0.99998	0.0006
DUSP6	ENSG00000139318	0.6338	0.0004
ZBTB6	ENSG00000186130	0.00381	0.0008
SLITRK1	ENSG00000178235	0	0.0002
B3GNT4	ENSG00000176383	0.09442	0.001
PBDC1	ENSG00000102390	0.15455	0.0008
LPAR2	ENSG00000064547	6e-05	0.0018
PIM1	ENSG00000137193	0.00903	0.0008
LIMD2	ENSG00000136490	0.00024	0.0014
POU3F3	ENSG00000198914	3e-05	0.0012
PNMA5	ENSG00000198883	0.22271	0.0004
NUDT10	ENSG00000122824	0.00042	0.0008
PPP1R14A	ENSG00000167641	0.99995	0.0018
DHRS13	ENSG00000167536	0.00406	0.0008
IRF9	ENSG00000213928	0.99998	0.0018
PET117	ENSG00000232838	0.00179	0.0012
MARCHF9	ENSG00000139266	0	0.0014
TMEM106C	ENSG00000134291	0.60798	0.0004
HRH3	ENSG00000101180	0.9973	0.001
ACTC1	ENSG00000159251	0.99995	0.001
MEPCE	ENSG00000146834	0.00575	0.0012
RPL36A	ENSG00000241343	0.10924	0.001
RPL22L1	ENSG00000163584	0.99672	0.0002
TIAF1	ENSG00000221995	0	0.0008
PLD6	ENSG00000179598	2e-05	0.0016
EVI2A	ENSG00000126860	0.99995	0.0006
NEFM	ENSG00000104722	0.18326	0.0012
SPATA2L	ENSG00000158792	0.39771	0.0006
RHEBL1	ENSG00000167550	0.96538	0.0002
FOLR2	ENSG00000165457	0.99218	0.0006
MRPL27	ENSG00000108826	1	0.0012
C1orf74	ENSG00000162757	0.92167	0.0008
TTC32	ENSG00000183891	0.99993	0.001
NDUFA6	ENSG00000184983	0.99959	0.0004
SHMT2	ENSG00000182199	0.62476	0.001
C17orf58	ENSG00000186665	0.00119	0.0006
DDX41	ENSG00000183258	3e-05	0.001
MRPL20	ENSG00000242485	1	0.0018
TNFRSF25	ENSG00000215788	0.13555	0.0012
TIGD5	ENSG00000179886	0.00036	0.0012
SOX9	ENSG00000125398	0.35389	0.0006
KRT17	ENSG00000128422	0.99754	0.0008
CYB5R1	ENSG00000159348	1	0.0008
CENPX	ENSG00000169689	0.75214	0.0006
TMEM129	ENSG00000168936	0.94548	0.0012
MRPL2	ENSG00000112651	0.99997	0.0008
CTSF	ENSG00000174080	0.99542	0.0004
ARSA	ENSG00000100299	0.62521	0.001
SCG2	ENSG00000171951	0.95995	0.0008
BAMBI	ENSG00000095739	0.99999	0.0014
GFUS	ENSG00000104522	0.34872	0
SRM	ENSG00000116649	0.00063	0.001
PTMS	ENSG00000159335	0.02198	0.0008
ALKBH2	ENSG00000189046	0.09597	0.0006
BTBD17	ENSG00000204347	0.99995	0.0014
ATP5MC3	ENSG00000154518	1	0.0004
PHB2	ENSG00000215021	0.15389	0.0006
B3GNT7	ENSG00000156966	0.98904	0.0018
OGFOD2	ENSG00000111325	0.81743	0.0008
EIF5A	ENSG00000132507	0.24642	0.001
FCER1G	ENSG00000158869	1	0.0008
CDT1	ENSG00000167513	0.62628	0.0006
PBX2	ENSG00000204304	0.00155	0.0004
ZSCAN16	ENSG00000196812	0.0229	0.0006
PPM1J	ENSG00000155367	0.92813	0.0004
HEY1	ENSG00000164683	0.41173	0.0008
DLX6	ENSG00000006377	0.08719	0.0008
CPLANE2	ENSG00000132881	0.10272	0.0014
PABIR1	ENSG00000187866	0.1049	0.0006
SYNE4	ENSG00000181392	0.99844	0.0014
CKS2	ENSG00000123975	0.90988	0.0006
TARBP2	ENSG00000139546	0.17154	0.001
ALG2	ENSG00000119523	0.07346	0.0006
TRMT2A	ENSG00000099899	0.00713	0.001
PSMC3IP	ENSG00000131470	0.02407	0.0006
PAF1	ENSG00000006712	0.00069	0.0014
RPL13A	ENSG00000142541	0.09549	0.001
CITED1	ENSG00000125931	0.99996	0.0006
TUBG1	ENSG00000131462	0.02288	0.0006
GPRASP2; ARMCX5-GPRASP2	ENSG00000158301	0.0152	0.0008
AMIGO1	ENSG00000181754	0.04206	0.001
BTG1	ENSG00000133639	0.29279	0.0012
IRX1	ENSG00000170549	0.50252	0.0016
STBD1	ENSG00000118804	0.9916	0.0008
RWDD2A	ENSG00000013392	0.42508	0.0014
C4orf46	ENSG00000205208	0.0704	0.0008
NOL3	ENSG00000140939	0.99822	0.0006
ZNF285B	ENSG00000176761	0.00071	0.0002
GPR12	ENSG00000132975	0	0.0012
ANKRD49	ENSG00000168876	0.04907	0.0008
GLMP	ENSG00000198715	0.99938	0.0004
GNB2	ENSG00000172354	0.0056	0.0012
G6PC3	ENSG00000141349	1	0.0022
AC004801.3	ENSG00000257955	0.91911	0.0004
PLK3	ENSG00000173846	0.00037	0.0006
CALHM2	ENSG00000138172	0.91463	0.0008
ID2	ENSG00000115738	6e-05	0.0002
RPL24	ENSG00000114391	0.50511	0.0008
KLF4	ENSG00000136826	0.97238	0.0012
EIF1AD	ENSG00000175376	0.0013	0.0002
AP000350.6	ENSG00000273295	1	0.0018
DBI	ENSG00000155368	1	0.0012
RAN	ENSG00000132341	0.60308	0.0006
RPUSD2	ENSG00000166133	0.00367	0.0012
PPAN	ENSG00000130810	0	0.0008
RTL6	ENSG00000188636	0	0.001
RPS7	ENSG00000171863	0.95262	0.0006
HSPA1L	ENSG00000204390	0.11937	0.0016
GPR22	ENSG00000172209	0.00122	0.0012
INHBB	ENSG00000163083	0.46835	0.0008
KCNRG	ENSG00000198553	0.0061	0.0006
PRR36	ENSG00000183248	0	0.0012
FAM187A	ENSG00000214447	0.38175	0.0012
PRR14	ENSG00000156858	7e-05	0.0006
RPL26	ENSG00000161970	0.30702	0.0004
NPAS4	ENSG00000174576	0.95401	0.0014
CFL2	ENSG00000165410	1	0.001
TRADD	ENSG00000102871	0.99772	0.0006
MEA1	ENSG00000124733	0.97984	0.0006
ECM1	ENSG00000143369	0.69216	0.0006
GHDC	ENSG00000167925	0.94747	0.001
ZNF358	ENSG00000198816	0.38036	0.0012
KLHL9	ENSG00000198642	0.02348	0.0016
HSPA8	ENSG00000109971	0.10826	0.0012
TTC30A	ENSG00000197557	0.09797	0.0012
DIRAS3	ENSG00000162595	0.72251	0.0008
PCDH8	ENSG00000136099	0.00154	0.0006
TOB1	ENSG00000141232	0.99237	0.0014
BARHL2	ENSG00000143032	0.80508	0.0016
UBC	ENSG00000150991	0.00338	0.0004
SNX22	ENSG00000157734	0.99782	0.0008
RGS16	ENSG00000143333	0.99609	0.0008
NEFL	ENSG00000277586	0.69619	0.0006
NHLH1	ENSG00000171786	0.62785	0.0004
AL591845.1	ENSG00000286379	0.15163	0.0012
TAX1BP3	ENSG00000213977	0.00523	0.0006
ZNF319	ENSG00000166188	0	0.0012
POLR2J	ENSG00000005075	0.99951	0.0006
NDUFB1	ENSG00000183648	1	0.0014
CD24	ENSG00000272398	0.00038	0.0012
NOP56	ENSG00000101361	0.00675	0.0016
SLC27A3	ENSG00000143554	0.00052	0.0018
AC015813.1	ENSG00000264112	0.63276	0.0014
PCOLCE	ENSG00000106333	0.69029	0.0008
NDUFA4L2	ENSG00000185633	1	0.001
UBA52	ENSG00000221983	0.08893	0.0004
EGR3	ENSG00000179388	0.42465	0.0008
WDR24	ENSG00000127580	0	0.0012
MAPK7	ENSG00000166484	2e-05	0.001
IDH3B	ENSG00000101365	0.32306	0.0006
RPSA	ENSG00000168028	0.34304	0.001
NGB	ENSG00000165553	0.98502	0.0014
PCDH20	ENSG00000280165	0.81643	0.0008
NAT9	ENSG00000109065	1e-05	0.0002
PIM2	ENSG00000102096	0.7982	0.0004
DGCR6L	ENSG00000128185	0.99988	0.0006
CHRAC1	ENSG00000104472	0.34757	0.0012
TIMP4	ENSG00000157150	0.99993	0.0012
TMEM240	ENSG00000205090	0	0.0008
SMG8	ENSG00000167447	0.00833	0.0012
LY6E	ENSG00000160932	0.97824	0.0006
REPIN1	ENSG00000214022	0.01346	0.0006
NAA10	ENSG00000102030	0.61504	0
SCAND1	ENSG00000171222	0.7062	0.0004
ACY1	ENSG00000243989	0.99957	0.0012
ZBTB3	ENSG00000185670	0	0.0008
ELOB	ENSG00000103363	0.99877	0.0008
AURKB	ENSG00000178999	0.68947	0.0004
CNPY4	ENSG00000166997	0.06544	0
PCED1A	ENSG00000132635	0.01391	0.0006
ICAM3	ENSG00000076662	0.99048	0.0004
BHLHE40	ENSG00000134107	0.84221	0.0004
MED8	ENSG00000159479	0.06334	0.0004
SAMD10	ENSG00000130590	0	0.0008
ZXDB	ENSG00000198455	0	0.0008
DMRTA2	ENSG00000142700	0.70588	0.0006
MRPL54	ENSG00000183617	1	0.0008
KCNS2	ENSG00000156486	0.51142	0.0004
GTF2H4	ENSG00000213780	0	0.0008
ZNF691	ENSG00000164011	0.1005	0.001
RPL23	ENSG00000125691	0.36548	0.0008
AMT	ENSG00000145020	0.99555	0.001
HNRNPH2	ENSG00000126945	0.00983	0.0008
CALR	ENSG00000179218	0.29723	0.0016
ROGDI	ENSG00000067836	0.71978	0.0008
SCRT1	ENSG00000261678	0.00336	0.0014
MAGIX	ENSG00000269313	0.99721	0.0004
OR2L13	ENSG00000196071	0.78595	0.0008
UNC119	ENSG00000109103	0.00186	0.0006
RCOR2	ENSG00000167771	0.06133	0.0004
UBALD2	ENSG00000185262	0.00829	0.0006
FAM98C	ENSG00000130244	0.99541	0.0004
ENTPD2	ENSG00000054179	0.99988	0.0016
MIEF2	ENSG00000177427	7e-05	0.0014
RDH14	ENSG00000240857	0.25579	0.0004
SLC16A8	ENSG00000100156	0.53553	0.0006
ALDH1B1	ENSG00000137124	0.00062	0.0012
RFLNB	ENSG00000183688	0.00017	0.0008
CXXC1	ENSG00000154832	4e-05	0.001
SLC25A6	ENSG00000169100	0.03126	0.0008
FDX1L	ENSG00000267673	0.99751	0.0016
TMCO6	ENSG00000113119	0.00392	0.0006
CEP19	ENSG00000174007	0.00019	0.0004
C9orf45	ENSG00000236901	0	0.0012
NDUFB7	ENSG00000099795	1	0.0008
CCDC74A	ENSG00000163040	0.88626	0.001
TNNI3	ENSG00000129991	0.99998	0.001
CDK2	ENSG00000123374	0.70997	0.0004
POLR1H	ENSG00000066379	0.32876	0.001
ZNHIT1	ENSG00000106400	1	0.002
FOXF2	ENSG00000137273	0.10752	0.001
NDUFS8	ENSG00000110717	0.99998	0.001
LRATD2	ENSG00000168672	0.0001	0.0012
AC008443.1	ENSG00000247049	0.01783	0.0016
TMEM199	ENSG00000244045	0.00211	0.0004
XBP1	ENSG00000100219	0.99996	0.0012
AAMP	ENSG00000127837	0.00242	0.0004
ERAL1	ENSG00000132591	0.0015	0.0012
PHF1	ENSG00000112511	0.00138	0.0006
SERINC4	ENSG00000184716	1	0.0006
DNAJC19	ENSG00000205981	1	0.0016
TRIP6	ENSG00000087077	0.99991	0.0006
RHOT2	ENSG00000140983	0.00538	0.0008
EIF6	ENSG00000242372	0.05612	0.0012
UFC1	ENSG00000143222	0.70796	0.0002
SELENOW	ENSG00000178980	1	0.0012
EIF2B4	ENSG00000115211	0.02052	0.0006
FANCG	ENSG00000221829	0.07668	0.0008
PLPP5	ENSG00000147535	0.00074	0.0016
MAT2A	ENSG00000168906	0.00082	0.0002
FAM136A	ENSG00000035141	0.02547	0.0008
MFAP2	ENSG00000117122	0.45976	0.0006
MARCKS	ENSG00000277443	0.04374	0.0012
ASGR1	ENSG00000141505	0.00106	0.0016
IFI6	ENSG00000126709	0.99999	0.0018
UBALD1	ENSG00000153443	0.2923	0.0004
VPS25	ENSG00000131475	0.62134	0.0004
RNF112	ENSG00000128482	0	0.001
PLK2	ENSG00000145632	2e-05	0.001
LIN37	ENSG00000267796	0.00056	0.0006
DHPS	ENSG00000095059	0.00051	0.0014
MLX	ENSG00000108788	0.00715	0.0002
TMEM167B	ENSG00000215717	9e-05	0.0016
EFNB3	ENSG00000108947	0	0.001
C6orf136	ENSG00000204564	0.8659	0.0012
TSPYL2	ENSG00000184205	0.9134	0.0002
NDUFB4	ENSG00000065518	1	0.001
EIF4A1	ENSG00000161960	0.00611	0.0008
SLC10A4	ENSG00000145248	0.92723	0.0012
SPCS1	ENSG00000114902	1	0.0016
POLD4	ENSG00000175482	0.99999	0.0006
LYSMD1	ENSG00000163155	0.0013	0.001
GIMAP7	ENSG00000179144	1	0.0008
RABGGTA	ENSG00000100949	0.00102	0.0006
GAS2L1	ENSG00000185340	0.88146	0.0006
SRPRA	ENSG00000182934	0.67804	0.0004
CNPPD1	ENSG00000115649	0.00024	0.0008
CRABP2	ENSG00000143320	0.9917	0.0008
HDAC10	ENSG00000100429	0.00035	0.0016
PDHB	ENSG00000168291	0.99989	0.0002
KCTD12	ENSG00000178695	1e-05	0.0006
CD320	ENSG00000167775	0.24406	0.0004
HSBP1L1	ENSG00000226742	0.99825	0.0006
NEUROD2	ENSG00000171532	0	0.001
TAF10	ENSG00000166337	1	0.0008
CCDC103	ENSG00000167131	0.49899	0.0006
CORO1A	ENSG00000102879	0.0008	0.001
NUBP2	ENSG00000095906	0.22876	0.0002
TMEM69	ENSG00000159596	0.01483	0.0004
RAB39B	ENSG00000155961	0	0.001
DNASE2	ENSG00000105612	0.99998	0.0014
S100A16	ENSG00000188643	1	0.0014
NDUFB8	ENSG00000166136	1	0.0012
PDCD5	ENSG00000105185	0.41589	0.0004
ATP6V0C	ENSG00000185883	0.68392	0.0006
USP21	ENSG00000143258	0	0.0012
CNPY2	ENSG00000257727	0.9892	0
DLK2	ENSG00000171462	0	0.0006
CBX4	ENSG00000141582	0	0.0004
PCBD1	ENSG00000166228	1	0.0016
BAG5	ENSG00000166170	0.00033	0.0014
ALDOA	ENSG00000149925	0.98263	0.0008
CDPF1	ENSG00000205643	0.01253	0.0008
NUPR1	ENSG00000176046	1	0.0004
IRF3	ENSG00000126456	0.99998	0.0008
RHOC	ENSG00000155366	1	0.0012
P2RY1	ENSG00000169860	0.22514	0.0016
NME2	ENSG00000243678	0.7132	0.0006
NSUN5	ENSG00000130305	0.00103	0.001
HMG20B	ENSG00000064961	0.97447	0.0006
STX10	ENSG00000104915	0.52961	0
GNRHR2	ENSG00000211451	0.00052	0.0006
C9orf40	ENSG00000135045	0.00263	0.0012
CIDEB	ENSG00000136305	0.0002	0.001
CKMT1A	ENSG00000223572	0.9819	0.0012
C16orf53	ENSG00000280789	0.02165	0.0018
CHPF2	ENSG00000033100	0.00061	0.0008
AC135050.1	ENSG00000232748	0	0.0004
RPL9	ENSG00000163682	0.97183	0
RBIS	ENSG00000176731	1	0.0004
TGFB1I1	ENSG00000140682	0.33251	0.0006
DUS3L	ENSG00000141994	0.01124	0.0004
HAPLN2	ENSG00000132702	0.99919	0.001
CXCL16	ENSG00000161921	0.9998	0.0008
WNT10B	ENSG00000169884	0.78797	0.0004
ANAPC15	ENSG00000110200	0.99999	0.0012
FGF17	ENSG00000158815	0.08624	0.0006
PIFO	ENSG00000173947	1	0.0012
DCTPP1	ENSG00000179958	0.11716	0.001
RPL35A	ENSG00000182899	0.4494	0.0004
SRSF1	ENSG00000136450	0.0549	0.0006
IFIT5	ENSG00000152778	0.09821	0.0006
NAB2	ENSG00000166886	0.00082	0.0014
PRR3	ENSG00000204576	7e-05	0.001
LRRTM2	ENSG00000146006	1e-05	0.0016
MRPL38	ENSG00000204316	0.97297	0.0004
SCAMP3	ENSG00000116521	9e-05	0.0006
INTS5	ENSG00000185085	0.00034	0.001
MYCN	ENSG00000134323	0.00048	0.0012
NSUN5B	ENSG00000223705	0.06802	0.001
TRAPPC2L	ENSG00000167515	1	0.0006
FGL2	ENSG00000127951	0.94758	0.0016
GPRIN2	ENSG00000204175	0	0.001
HSPA5	ENSG00000044574	0.76012	0.0006
YIPF2	ENSG00000130733	0.10678	0.0012
SMIM43	ENSG00000164112	0.87198	0.0006
CDCA3	ENSG00000111665	0.66262	0.0004
TMEM216	ENSG00000187049	0.94037	0.0014
FST	ENSG00000134363	0.63049	0.0008
APBB3	ENSG00000113108	0.0384	0.0008
FAM50A	ENSG00000071859	0.00476	0.0004
PAFAH1B3	ENSG00000079462	0.00159	0.0012
OXA1L	ENSG00000155463	0.01688	0.0006
PARP3	ENSG00000041880	0.96957	0.0008
S100A4	ENSG00000196154	1	0.0014
NDUFA3	ENSG00000170906	1	0.001
CZIB	ENSG00000162384	0.96572	0.0004
TM9SF1	ENSG00000100926	0.29494	0.0008
TIMM22	ENSG00000177370	0.00641	0.0016
CPXM1	ENSG00000088882	0.11371	0.0004
C9orf116	ENSG00000160345	1	0.0012
GDI1	ENSG00000203879	0	0.001
RECQL4	ENSG00000160957	0.04905	0.0012
ORMDL3	ENSG00000172057	1e-05	0.0012
PYCR3	ENSG00000104524	0.97434	0.0006
C10orf82	ENSG00000165863	0.00014	0.0012
HYAL3	ENSG00000186792	0.85475	0.0004
NUDT11	ENSG00000196368	0.00433	0.0006
GIMAP4	ENSG00000133574	1	0.001
SRXN1	ENSG00000271303	0.81537	0.0006
BRF2	ENSG00000104221	0.02707	0.0004
AC008403.1	ENSG00000268465	3e-05	0.0004
RIN1	ENSG00000174791	0.97231	0
CYCS	ENSG00000172115	0.99991	0.0004
S100B	ENSG00000160307	1	0.0006
SLC22A17	ENSG00000092096	0.71925	0.0006
LYNX1	ENSG00000180155	0.76977	0.0008
PNRC2	ENSG00000189266	0.75234	0.0004
RBM15B	ENSG00000259956	2e-05	0.0006
SLC26A10	ENSG00000135502	0	0.001
HNRNPAB	ENSG00000197451	0.01856	0.0006
PTGDS	ENSG00000107317	0.99972	0.0004
THAP1	ENSG00000131931	0.05964	0.0012
ACOT1	ENSG00000184227	1	0.0012
PTMA	ENSG00000187514	0.10777	0.0006
B4GALT3	ENSG00000158850	0.00018	0.0012
TRIM28	ENSG00000130726	0.00261	0.0012
PNPLA2	ENSG00000177666	0.81978	0.0012
C18orf21	ENSG00000141428	0.24949	0.0006
FGF11	ENSG00000161958	0.00021	0.0008
FAM32A	ENSG00000105058	0.01765	0.001
PRICKLE4	ENSG00000278224	0.04645	0.0008
LSM10	ENSG00000181817	0.99707	0.001
TIGD1	ENSG00000221944	0.01177	0.0004
GPX7	ENSG00000116157	0.29411	0.0012
TPP1	ENSG00000166340	0.99606	0.0006
C19orf29OS	ENSG00000226800	0	0.001
SELENOS	ENSG00000131871	0.40775	0.0008
BCKDK	ENSG00000103507	0.00281	0.001
C21orf30	ENSG00000160233	0	0.0008
RFX5	ENSG00000143390	0.79033	0.001
TRAPPC4	ENSG00000196655	0.02647	0.0008
EIF4A2	ENSG00000156976	0.0711	0.001
LAMTOR5	ENSG00000134248	0.99987	0.0002
MED10	ENSG00000133398	0.15693	0.0012
EN2	ENSG00000164778	0.64667	0.0016
PSMA7	ENSG00000101182	0.51017	0.0002
RBM3	ENSG00000102317	0.03565	0.001
NPDC1	ENSG00000107281	0.05092	0.0008
TRIM52	ENSG00000183718	3e-05	0.001
USF1	ENSG00000158773	5e-05	0.001
CLDN15	ENSG00000106404	0	0.0006
SOX7	ENSG00000171056	0.07109	0.0012
RASL10A	ENSG00000100276	0.63574	0.0008
RPUSD3	ENSG00000156990	0.97606	0.0006
REEP6	ENSG00000115255	0.98281	0.0012
EOMES	ENSG00000163508	0.56971	0.0008
CD27	ENSG00000139193	0.69884	0.0012
E2F4	ENSG00000205250	0.02254	0.0006
FOLR1	ENSG00000110195	0.99976	0.0012
ADRM1	ENSG00000130706	0.00211	0.0008
GPR17	ENSG00000144230	0.99528	0.0014
RAB5IF	ENSG00000101084	1	0.0006
KBTBD4	ENSG00000123444	0.00111	0.001
GPS1	ENSG00000169727	0.01469	0.001
PTX3	ENSG00000163661	0.08757	0.0004
ISCU	ENSG00000136003	0.97437	0.0008
SLC37A4	ENSG00000137700	0.02292	0.0002
ARFIP2	ENSG00000132254	0.05123	0.0008
DALRD3	ENSG00000178149	0.00922	0.0014
DIRAS1	ENSG00000176490	0	0.0002
RGS19	ENSG00000171700	0.04965	0.0014
RND2	ENSG00000108830	1	0.0012
C2orf68	ENSG00000168887	0.00914	0.0008
RNASEH2C	ENSG00000172922	1	0.0008
GMPR2	ENSG00000100938	0.45355	0.0008
ICAM5	ENSG00000105376	0.90267	0.001
CREB3L4	ENSG00000143578	0.1112	0.001
PYGO2	ENSG00000163348	0	0.0012
MYCL	ENSG00000116990	0.00486	0.0008
EDN1	ENSG00000078401	0.91552	0.0006
KIAA2013	ENSG00000116685	0.0053	0.0012
RITA1	ENSG00000139405	0.89424	0.0012
TMEM54	ENSG00000121900	0.99876	0.0008
S1PR1	ENSG00000170989	1	0.0016
EMILIN3	ENSG00000183798	0.89155	0.0006
B3GAT3	ENSG00000149541	0.73885	0.001
PRRT3	ENSG00000163704	0.71103	0.0008
TRAPPC5	ENSG00000181029	0.99994	0.0006
ATP5F1E	ENSG00000124172	0.9997	0.0006
FMC1	ENSG00000164898	1	0.0012
ZNF256	ENSG00000152454	0.00115	0.0012
ISG20L2	ENSG00000143319	0.0002	0.0004
GNG11	ENSG00000127920	1	0.0014
POLR2H	ENSG00000163882	0.84128	0.0002
PTTG1	ENSG00000164611	0.82655	0.0008
FAM219B	ENSG00000178761	0.0032	0.0006
FZD1	ENSG00000157240	0.01071	0.0012
HNRNPA1	ENSG00000135486	0.05753	0.001
ANKZF1	ENSG00000163516	6e-05	0.001
NDUFV1	ENSG00000167792	0.28903	0.0006
ZBED8	ENSG00000221886	0.39415	0.0008
EBP	ENSG00000147155	0.01187	0.0008
TIGD7	ENSG00000140993	0.02509	0.0006
TMEM198	ENSG00000188760	2e-05	0.001
LCMT2	ENSG00000168806	0.00378	0.0012
RPS6KB2	ENSG00000175634	0.60807	0
KLF10	ENSG00000155090	0	0.001
CD151	ENSG00000177697	0.05501	0.0012
IDI2	ENSG00000148377	0.01071	0.0002
TRAF4	ENSG00000076604	0.00153	0.001
NELFE	ENSG00000204356	0.59182	0.0006
MED18	ENSG00000130772	0.00028	0.0008
CD93	ENSG00000125810	0.00819	0.0004
SPRY1	ENSG00000164056	0.18269	0.0002
NAIF1	ENSG00000171169	1e-05	0.0008
CCNI2	ENSG00000205089	0.93553	0.0006
C11orf87	ENSG00000185742	0.14375	0.0008
DCTN3	ENSG00000137100	0.30925	0.0008
ACHE	ENSG00000087085	0.95501	0.0014
BAX	ENSG00000087088	0.00857	0.001
NICN1	ENSG00000145029	0.0003	0.0012
EFNA1	ENSG00000169242	0.99939	0.0016
PIANP	ENSG00000139200	0	0.0002
PIMREG	ENSG00000129195	0.70142	0.0004
TWNK	ENSG00000107815	4e-05	0.0014
PIGM	ENSG00000143315	0.00625	0.0016
LAMTOR4	ENSG00000188186	1	0.0012
SNX17	ENSG00000115234	1	0.0008
C11orf1	ENSG00000137720	1	0.0014
GSTTP1	ENSG00000276950	0.87357	0.0008
MAPK11	ENSG00000185386	0	0.0002
GPR75	ENSG00000119737	0.08245	0.001
RNASEH2A	ENSG00000104889	0.35402	0.0012
METTL17	ENSG00000165792	0.11309	0.0008
BCDIN3D	ENSG00000186666	0.00336	0.001
ARHGEF25	ENSG00000240771	0.82477	0.0004
RPL38	ENSG00000172809	0.26227	0.0004
RXRB	ENSG00000204231	0	0.0006
LSM7	ENSG00000130332	0.15266	0.0002
RPL32	ENSG00000144713	0.1611	0.0004
EMX2	ENSG00000170370	0.93377	0.0012
SLC39A4	ENSG00000147804	0.17852	0.0012
RPS14	ENSG00000164587	0.50838	0.0008
TP53I13	ENSG00000167543	0.99592	0.0006
METTL23	ENSG00000181038	0.93113	0.0004
GSTM3	ENSG00000134202	1	0.0018
PMP2	ENSG00000147588	0.99994	0.0006
RSAD1	ENSG00000136444	0	0.0016
SLC25A4	ENSG00000151729	0.96621	0.0006
C21orf67	ENSG00000183250	0.88219	0.0004
CHCHD7	ENSG00000170791	0.99092	0.0004
CNIH2	ENSG00000174871	0.00011	0.001
GMPPB	ENSG00000173540	0	0.001
SHFL	ENSG00000130813	0.97364	0.0004
EPOR	ENSG00000187266	0	0.001
AP1S1	ENSG00000106367	0.57055	0.0008
EFEMP2	ENSG00000172638	0.99994	0.0006
NUDT16	ENSG00000198585	0.86147	0.0012
IFT20	ENSG00000109083	0.45408	0.0006
TMEM138	ENSG00000149483	0.06095	0.001
ILK	ENSG00000166333	0.99098	0.0008
CCDC137	ENSG00000185298	0	0.0008
LRRC14	ENSG00000160959	0	0.0006
FOSB	ENSG00000125740	0.8945	0.001
NCBP2	ENSG00000114503	0.00338	0.001
GPATCH4	ENSG00000160818	0.07901	0.0008
KLHDC3	ENSG00000124702	0.98191	0.0014
PIH1D1	ENSG00000104872	0.9989	0.0008
CRIP2	ENSG00000182809	0.00023	0.001
POLR3K	ENSG00000161980	0.99703	0.0004
JUN	ENSG00000177606	0.03333	0.001
COMMD4	ENSG00000140365	0.97863	0.0004
PPIB	ENSG00000166794	0.4667	0.0006
PPP1R3E	ENSG00000235194	0.99051	0.0006
NSUN5C	ENSG00000106133	0.09692	0.0006
ZNF446	ENSG00000083838	0	0.0004
C19orf48	ENSG00000167747	0.19136	0.0006
DMAP1	ENSG00000178028	0.00056	0.0002
BTF3	ENSG00000145741	0.13817	0.0008
ULK3	ENSG00000140474	1e-05	0.001
ALG3	ENSG00000214160	0.17924	0.001
PGAM1	ENSG00000171314	0.98909	0.0016
PHOSPHO2	ENSG00000144362	0.69732	0.0004
RPS20	ENSG00000008988	0.59941	0.0006
RAB3A	ENSG00000105649	0.0724	0.0008
CPNE6	ENSG00000100884	0.88185	0.0004
AP001496.1	ENSG00000264254	0.00347	0.0006
NRGN	ENSG00000154146	0.97092	0.0012
GIMAP6	ENSG00000133561	1	0.0014
ITM2A	ENSG00000078596	1	0.0012
RGL2	ENSG00000237441	0.04868	0.0004
KCNA4	ENSG00000182255	0.37669	0.0004
ADCYAP1	ENSG00000141433	0.89347	0.0004
CDKN1B	ENSG00000111276	0.04034	0.0008
GPD1	ENSG00000167588	0.99876	0.0012
HMGN1	ENSG00000205581	0.28304	0.001
MANEAL	ENSG00000185090	0	0.0006
ZNF132	ENSG00000131849	1e-05	0.0016
TMEM177	ENSG00000144120	0.00023	0.001
PSMD10	ENSG00000101843	0.30253	0.0004
ZNF416	ENSG00000083817	0.00878	0.0004
DBP	ENSG00000105516	0.9975	0.0004
NIT1	ENSG00000158793	0.81643	0.001
B2M	ENSG00000166710	1	0.001
PEX11B	ENSG00000131779	0.27452	0.0002
ING2	ENSG00000168556	0.0032	0.0008
FUT1	ENSG00000174951	0.60039	0.0006
MRM1	ENSG00000278619	0.00064	0.001
UXT	ENSG00000126756	0.26946	0.001
NRBP2	ENSG00000185189	0.0354	0.0004
MYL6B	ENSG00000196465	0.43242	0.0004
CHAC2	ENSG00000143942	0.9998	0.0006
ORAI3	ENSG00000175938	1	0.0006
TAGLN2	ENSG00000158710	0.93475	0.0002
STING1	ENSG00000184584	0.99998	0.0016
LGALSL	ENSG00000119862	0.00011	0.0008
SURF6	ENSG00000148296	0	0.0012
C2orf81	ENSG00000284308	0.10082	0.0004
CTSL	ENSG00000135047	1	0.0012
SHISA2	ENSG00000180730	0.00046	0.0008
COPRS	ENSG00000172301	0.99976	0.0008
F12	ENSG00000131187	0.22949	0.001
GNB3	ENSG00000111664	0.00835	0.0014
CCNA2	ENSG00000145386	0.76432	0.0008
ATP5MK	ENSG00000173915	1	0.002
TUBB2B	ENSG00000137285	0.00154	0.0014
NEUROD1	ENSG00000162992	0.59888	0.001
UCK1	ENSG00000130717	0.24023	0.0006
DUSP12	ENSG00000081721	0.00398	0.0008
MYG1	ENSG00000139637	0.38885	0.0004
TACO1	ENSG00000136463	0.99993	0.0014
ZNF501	ENSG00000186446	0.04382	0.0008
RAB29	ENSG00000117280	0.73473	0.0006
RPL3	ENSG00000100316	0.1738	0.001
MYC	ENSG00000136997	0.0002	0.0008
TIGD6	ENSG00000164296	0.21667	0.001
NHLH2	ENSG00000177551	0.2559	0.0006
SELENOK	ENSG00000113811	1	0.0012
CDC42EP2	ENSG00000149798	0.00089	0.0008
DNAJB2	ENSG00000135924	0.51052	0.0006
ERF	ENSG00000105722	0.76143	0.0004
TMEM134	ENSG00000172663	1	0.0014
SAP30	ENSG00000164105	0.94143	0.0004
ASB6	ENSG00000148331	0	0.001
SYDE1	ENSG00000105137	0.96427	0.0014
MYADML2	ENSG00000185105	0.74355	0.002
LRRC75B	ENSG00000178026	0.00896	0.0018
SLC30A1	ENSG00000170385	0.98324	0.0006
RIC8A	ENSG00000177963	5e-05	0.0004
AC091849.2	ENSG00000251532	0	0.0018
IGSF8	ENSG00000162729	0.38078	0.0006
KAT5	ENSG00000172977	0.0008	0.001
CYB561D2	ENSG00000114395	0.93495	0.0016
PLEKHJ1	ENSG00000104886	0.22503	0.0008
NFKBIE	ENSG00000146232	0.00083	0.0006
PARS2	ENSG00000162396	0.05178	0.0012
TSR2	ENSG00000158526	0.98707	0.0006
KLK7	ENSG00000169035	0.96581	0.001
AL031289.2	ENSG00000287743	1e-05	0.0014
SLC25A35	ENSG00000125434	1	0.0006
IFITM2	ENSG00000185201	1	0.0016
SNAPC5	ENSG00000174446	0.94356	0.0002
BARHL1	ENSG00000125492	0.85261	0.0012
ZBTB33	ENSG00000177485	0.05046	0.0008
DUSP7	ENSG00000164086	0.00732	0.0004
NPY	ENSG00000122585	0.09636	0.0012
GIMAP1	ENSG00000213203	0.9998	0.0012
RGS11	ENSG00000076344	0.82728	0.0004
FOXO4	ENSG00000184481	0.99364	0.0014
CTDSP1	ENSG00000144579	0.99999	0.0008
GPR108	ENSG00000125734	1	0.0008
WFIKKN2	ENSG00000173714	0.99298	0.0008
PSMC3	ENSG00000165916	0.99949	0.0002
B3GALT4	ENSG00000235863	0.53517	0.0008
PDRG1	ENSG00000088356	0.23877	0.0008
ZBTB39	ENSG00000166860	0.00021	0.0014
IFI35	ENSG00000068079	1	0.0018
TUBG2	ENSG00000037042	0.95945	0.0006
HSP90AB1	ENSG00000096384	0.00203	0.0006
SEC61G	ENSG00000132432	0.7946	0.0006
DDX51	ENSG00000185163	2e-05	0.0004
SLC25A41	ENSG00000181240	0.84591	0.001
BAK1	ENSG00000030110	0.9586	0.001
CYBA	ENSG00000051523	1	0.0012
ZNF222	ENSG00000159885	0.0771	0.0008
PTGES2	ENSG00000148334	0.93342	0.001
CHI3L1	ENSG00000133048	0.9996	0.0014
GPC2	ENSG00000213420	0.00048	0.0006
SPP1	ENSG00000118785	0.99999	0.0008
OTX1	ENSG00000115507	0.02622	0.0004
RPL15	ENSG00000174748	0.34203	0.0006
MEN1	ENSG00000133895	0	0.001
RAD23A	ENSG00000179262	0.1744	0.0006
EMILIN1	ENSG00000138080	0.99819	0.0002
BRMS1	ENSG00000174744	0.01275	0.0006
AC090616.1	ENSG00000263369	0.00718	0.0012
NR1D1	ENSG00000126368	0.69274	0.0008
PNPO	ENSG00000108439	0.94173	0.0004
SLC25A22	ENSG00000177542	0.22422	0.0006
ATP5F1B	ENSG00000110955	0.76505	0.0006
GTPBP3	ENSG00000130299	1e-05	0.001
TPT1	ENSG00000133112	0.90344	0.0008
EXO5	ENSG00000164002	0.00047	0.001
SLC39A3	ENSG00000141873	0.49178	0.0002
TMEM120A	ENSG00000189077	0.24605	0.0016
LHX1	ENSG00000273706	0.10418	0.001
CA14	ENSG00000118298	0.99999	0.001
DEPP1	ENSG00000165507	0.992	0.001
UQCRFS1	ENSG00000169021	1	0.0008
NABP2	ENSG00000139579	0.99936	0.0002
HNRNPDL	ENSG00000152795	0.0286	0.0012
LRRC45	ENSG00000169683	3e-05	0.0008
SLC5A2	ENSG00000140675	0.04563	0.0004
GRN	ENSG00000030582	0.71172	0.001
COPS7A	ENSG00000111652	0.93126	0.0006
IFITM3	ENSG00000142089	1	0.0016
PPIF	ENSG00000108179	0.99843	0.0014
ZNF628	ENSG00000197483	0	0.001
CRABP1	ENSG00000166426	0.74943	0.0008
ZNF671	ENSG00000083814	0.002	0.0006
HARS2	ENSG00000112855	8e-05	0.001
TRMT61A	ENSG00000166166	0.12943	0.0006
B3GALT2	ENSG00000162630	0.0004	0.0004
ATP6AP1	ENSG00000071553	0.04321	0.0012
TMEM234	ENSG00000160055	0.00443	0.0004
ZNF526	ENSG00000167625	1e-05	0.001
SRSF7	ENSG00000115875	0.1574	0.001
C1orf194	ENSG00000179902	1	0.0012
SBDS	ENSG00000126524	0.99941	0.0014
DPH3	ENSG00000154813	0.23424	0.001
REEP2	ENSG00000132563	0.00495	0.001
PIGO	ENSG00000165282	0.00159	0.001
[truncated: 10,253 more rows]

## Sheet: GC-Content
Supplemental_Table_S3. P-value and FDR of each gene under different gene ranking conditions and lists of TriM, Top, TriM-only, Top-only, and Overlap genes.
P-value and FDR under GC-Content ranking
Gene_Symbol	Ensembl_Gene_ID	P-Value	FDR
NTS	ENSG00000133636	1	0.0004
GPR22	ENSG00000172209	0.00023	0.001
SPHAR	ENSG00000253707	1	0.0008
AC135178.1	ENSG00000212206	0	0.0006
BCHE	ENSG00000114200	1	0.0004
B3GALT2	ENSG00000162630	0	0.0012
GABRG1	ENSG00000163285	0.99464	0.0004
AC090186.1	ENSG00000272076	1	0.0018
EVI2A	ENSG00000126860	0.9999	0.0004
CLEC2B	ENSG00000110852	1	0.0016
NOVA1	ENSG00000139910	0	0.0008
COL11A1	ENSG00000060718	0.54837	0.001
EPHA7	ENSG00000135333	0.00021	0.0008
BRINP3	ENSG00000162670	0.00535	0.001
ETAA1	ENSG00000143971	0.53367	0.0006
PCDH17	ENSG00000118946	0	0.001
UFL1	ENSG00000014123	0.59877	0.001
EPHA5	ENSG00000145242	0	0.001
AC093157.2	ENSG00000235795	0.82237	0.001
AC117834.1	ENSG00000253197	0.01978	0.001
CETN3	ENSG00000153140	0.99694	0.001
FBXO8	ENSG00000164117	1	0.001
ZBTB41	ENSG00000177888	0.00081	0.0008
MAP9	ENSG00000164114	0.00013	0.001
GUF1	ENSG00000151806	0.00021	0.001
MYEF2	ENSG00000104177	0.02042	0.001
COL3A1	ENSG00000168542	0.53566	0.0014
RGS1	ENSG00000090104	1	0.0014
VIP	ENSG00000146469	0.98207	0.0008
MANEA	ENSG00000172469	0.91081	0.0014
PCLO	ENSG00000186472	0	0.0008
FSTL5	ENSG00000168843	0.00276	0.0006
GNPDA2	ENSG00000163281	0.22518	0.0004
CEP290	ENSG00000198707	1e-05	0.0008
PLN	ENSG00000198523	1	0.001
UFM1	ENSG00000120686	0.04434	0.0006
LYPLAL1	ENSG00000143353	1	0.0018
PCDH10	ENSG00000138650	0	0.0006
TWF1	ENSG00000151239	0.39652	0.0008
DACH1	ENSG00000276644	0.6057	0.0008
PMP2	ENSG00000147588	0.99817	0.0004
WDR36	ENSG00000134987	0.00114	0.001
CDH10	ENSG00000040731	0.0001	0.0006
CADM2	ENSG00000175161	0	0.0008
ZNF804A	ENSG00000170396	0	0.0008
NCAM2	ENSG00000154654	0.00379	0.0008
NUDT12	ENSG00000112874	0.89467	0.001
ERGIC2	ENSG00000087502	0.99736	0.0008
KLHL1	ENSG00000150361	0	0.0008
ASCC3	ENSG00000112249	0.02346	0.0008
ST8SIA4	ENSG00000113532	0.00201	0.001
AZI2	ENSG00000163512	0.71261	0.0008
TPR	ENSG00000047410	1e-05	0.0006
ZRANB2	ENSG00000132485	0.20195	0.0008
KCNC2	ENSG00000166006	0.33689	0.0012
CDH9	ENSG00000113100	0.13787	0.0016
AC090772.4	ENSG00000279332	1	0.0014
RBM26	ENSG00000139746	0	0.0006
KIFAP3	ENSG00000075945	3e-05	0.0008
WDR17	ENSG00000150627	0	0.0008
PHIP	ENSG00000146247	0.01946	0.0008
PPIP5K2	ENSG00000145725	0.00614	0.0014
AC026407.1	ENSG00000253630	0.0993	0.0014
SEMA3A	ENSG00000075213	0.0001	0.001
ARL6	ENSG00000113966	0.31519	0.001
HMGCLL1	ENSG00000146151	0.00379	0.0002
ZNF711	ENSG00000147180	7e-05	0.001
POT1	ENSG00000128513	0.98532	0.001
STXBP5	ENSG00000164506	0	0.0004
EDEM3	ENSG00000116406	0	0.001
ETNK1	ENSG00000139163	2e-05	0.001
MMUT	ENSG00000146085	0.28139	0.0016
CSNK1G3	ENSG00000151292	0.00215	0.0012
IFI44L	ENSG00000137959	1	0.0014
TRIQK	ENSG00000205133	0.01964	0.0014
PPFIA2	ENSG00000139220	0	0.0008
AC125494.3	ENSG00000270068	0	0.0008
GRIK2	ENSG00000164418	0	0.0002
SLC6A15	ENSG00000072041	0	0.0002
SYT4	ENSG00000132872	0.00021	0.0008
MED30	ENSG00000164758	0.8298	0.0006
TMEM106B	ENSG00000106460	0.02989	0.0006
AL139023.1	ENSG00000257869	1	0.0014
MGAT4C	ENSG00000182050	0.6981	0.0006
GRIA2	ENSG00000120251	0	0.0012
EPHA3	ENSG00000044524	0.0035	0.001
FAM76B	ENSG00000077458	0.02977	0.001
TMTC3	ENSG00000139324	0.09619	0.001
ABCA5	ENSG00000154265	0.19064	0.0002
LRFN5	ENSG00000165379	0.00018	0.0008
PLRG1	ENSG00000171566	0.13241	0.0008
TUBE1	ENSG00000074935	0.80384	0.0014
FAT4	ENSG00000196159	0	0.0008
CASD1	ENSG00000127995	0.00048	0.001
RELCH	ENSG00000134444	0	0.0002
PCDH9	ENSG00000184226	0.03747	0.0008
YTHDC2	ENSG00000047188	0	0.0008
ANXA1	ENSG00000135046	1	0.001
PKIA	ENSG00000171033	0.00241	0.0008
PDCD4	ENSG00000150593	0.39517	0.0008
EMC2	ENSG00000104412	0.99967	0.0002
ERBB4	ENSG00000178568	0	0.0006
DNAJB14	ENSG00000164031	0.00105	0.001
PRKACB	ENSG00000142875	0	0.0012
SEMA3E	ENSG00000170381	0	0.0014
ABCE1	ENSG00000164163	0.07043	0.0014
CCDC82	ENSG00000149231	0.0092	0.0006
FANCL	ENSG00000115392	0.09091	0.0006
KIAA1109	ENSG00000138688	0	0.0008
HCN1	ENSG00000164588	0.00059	0.0008
CHMP2B	ENSG00000083937	0.49886	0.0012
ZC2HC1A	ENSG00000104427	0.00153	0.0014
PHF20L1	ENSG00000129292	0.00051	0.0004
SLC35B3	ENSG00000124786	0.27548	0.0014
ZNF280D	ENSG00000137871	0.00044	0.0008
AC093726.1	ENSG00000272760	0.13937	0.0006
ELMOD2	ENSG00000179387	0.59693	0.0004
LRP1B	ENSG00000168702	0	0.0004
VPS50	ENSG00000004766	0.00011	0.0006
SPOCK3	ENSG00000196104	0.9202	0.0008
GRID2	ENSG00000152208	0.16277	0.0014
ESD	ENSG00000139684	0.63101	0.001
FOXP2	ENSG00000128573	0.00029	0.0012
FRA10AC1	ENSG00000148690	1	0.001
KHDRBS2	ENSG00000112232	0.00195	0.0014
PHF14	ENSG00000106443	0.00561	0.0012
LAMTOR3	ENSG00000109270	0.37091	0.0012
ODF2L	ENSG00000122417	0.18901	0.0016
VPS13C	ENSG00000129003	0	0.0008
NOL4	ENSG00000101746	0	0.0012
CDH18	ENSG00000145526	0.0128	0.0012
DCN	ENSG00000011465	1	0.0012
ZC3H13	ENSG00000123200	0	0.0012
ZNF330	ENSG00000109445	0.3538	0.0002
IMMP1L	ENSG00000148950	1	0.001
SLCO1C1	ENSG00000139155	0.99999	0.0014
USP15	ENSG00000135655	0.00115	0.0008
HDX	ENSG00000165259	0.00528	0.001
COL5A2	ENSG00000204262	0.00127	0.0004
OTUD6B	ENSG00000155100	0.00944	0.001
LRRN3	ENSG00000173114	0.00031	0.0014
NEGR1	ENSG00000172260	0.00067	0.001
C2CD5	ENSG00000111731	1e-05	0.0006
ABCD2	ENSG00000173208	5e-05	0.001
ECT2	ENSG00000114346	0.97984	0.0006
KCNJ3	ENSG00000162989	0.00037	0.0012
LRRTM4	ENSG00000176204	0	0.0004
HSP90AA6P	ENSG00000181359	0.82348	0.0018
AL355488.1	ENSG00000273373	0.30507	0.001
EXOC1	ENSG00000090989	0.00036	0.0008
LCA5	ENSG00000135338	0.06454	0.0008
CACNA2D1	ENSG00000153956	0	0.001
EBAG9	ENSG00000147654	0.99924	0.0014
RCHY1	ENSG00000163743	0.23526	0.0012
GABRA1	ENSG00000022355	0.22941	0.0004
UCHL5	ENSG00000116750	8e-05	0.0008
RFX3	ENSG00000080298	0.00048	0.001
CCNH	ENSG00000134480	0.9995	0.001
NBEA	ENSG00000172915	0	0.001
NEDD1	ENSG00000139350	0.93859	0.0008
MTX2	ENSG00000128654	0.99259	0.001
DGKB	ENSG00000136267	0.41134	0.001
AC018648.1	ENSG00000272905	0.00013	0.0012
RNPC3	ENSG00000185946	0.00341	0.0008
GABRA4	ENSG00000109158	0.16002	0.0016
RERGL	ENSG00000111404	1	0.0008
KIAA0408	ENSG00000189367	0	0.0002
NIPBL	ENSG00000164190	3e-05	0.0008
CWC22	ENSG00000163510	0.13761	0.0008
SHOC2	ENSG00000108061	1e-05	0.0012
LUM	ENSG00000139329	0.99956	0.0014
CDK1	ENSG00000170312	0.99418	0.0004
SCN3A	ENSG00000153253	0	0.001
CNKSR2	ENSG00000149970	1e-05	0.0018
TTC14	ENSG00000163728	0.03029	0.001
CPEB2	ENSG00000137449	0	0.0008
DHFR2	ENSG00000178700	0.00542	0.001
TMEM196	ENSG00000173452	0	0.001
SNX13	ENSG00000071189	0.00013	0.001
MMADHC	ENSG00000168288	0.57004	0.001
PEX3	ENSG00000034693	0.51056	0.0012
SLC36A4	ENSG00000180773	0.0126	0.0004
ROBO1	ENSG00000169855	0	0.001
FLRT3	ENSG00000125848	0.69376	0.001
GLS	ENSG00000115419	0.01068	0.0004
OLFM3	ENSG00000118733	0.06432	0.0006
LRRC40	ENSG00000066557	0.13575	0.001
TOP2B	ENSG00000077097	0.00665	0.0006
ADGRB3	ENSG00000135298	0	0.001
CCNC	ENSG00000112237	0.82362	0.0008
AP5M1	ENSG00000053770	0.02866	0.0008
ANKRD50	ENSG00000151458	2e-05	0.0004
EFCAB7	ENSG00000203965	0.30605	0.0016
PHYHIPL	ENSG00000165443	0.64436	0.001
CNOT2	ENSG00000111596	0.00143	0.001
MMP16	ENSG00000156103	0	0.0014
LUZP2	ENSG00000187398	0.00275	0.001
RADX	ENSG00000147231	0.76163	0.0018
ZDHHC21	ENSG00000175893	0.00069	0.001
GALNT13	ENSG00000144278	2e-05	0.0012
MDGA2	ENSG00000139915	0	0.0012
CCSER1	ENSG00000184305	0.00206	0.0012
SNX16	ENSG00000104497	0.05687	0.0006
ODR4	ENSG00000157181	0.4884	0.001
HCRTR2	ENSG00000137252	0.00303	0.0014
CHD1	ENSG00000153922	0.00787	0.0008
GLRB	ENSG00000109738	0.22481	0.0014
GABRG2	ENSG00000113327	0.05051	0.0002
CFH	ENSG00000000971	0.49569	0.0008
SPRED1	ENSG00000166068	0.00267	0.001
KCND2	ENSG00000184408	0.01131	0.0008
XRCC4	ENSG00000152422	1	0.0014
SS18	ENSG00000141380	0.0234	0.0002
CNTN1	ENSG00000018236	0	0.0016
MBIP	ENSG00000151332	0.82234	0.001
CRISPLD1	ENSG00000121005	0.99023	0.0008
FUT9	ENSG00000172461	0	0.0012
SLC25A46	ENSG00000164209	0	0.0008
IFT57	ENSG00000114446	1	0.001
FRG1BP	ENSG00000149531	0.00275	0.0008
SLC12A2	ENSG00000064651	0.21362	0
VRK2	ENSG00000028116	0.99145	0.0014
GBE1	ENSG00000114480	0.76175	0.0014
ADGRL4	ENSG00000162618	1	0.001
ADGRL3	ENSG00000150471	0	0.0006
TMEM168	ENSG00000146802	0.01308	0.001
LNPK	ENSG00000144320	0.00032	0.0012
FBXO30	ENSG00000118496	0.00082	0.0012
WASHC4	ENSG00000136051	0.00218	0.0014
SESN3	ENSG00000149212	0	0.0012
CDH7	ENSG00000081138	0.0216	0.0016
TMEM33	ENSG00000109133	0.0002	0.001
CDH12	ENSG00000154162	0	0.0006
LSM8	ENSG00000128534	0.49222	0.001
ALCAM	ENSG00000170017	0.00487	0.0012
IFI44	ENSG00000137965	1	0.0012
SLC24A5	ENSG00000188467	0.06826	0.001
CXXC4	ENSG00000168772	0	0.0014
EFR3A	ENSG00000132294	0.10651	0.0004
SCN1A	ENSG00000144285	0.06228	0.0006
GRIA4	ENSG00000152578	0.2141	0.0002
RALYL	ENSG00000184672	4e-05	0.0012
PIK3C3	ENSG00000078142	0.00137	0.0012
SLITRK5	ENSG00000165300	0	0.0006
PSMD14	ENSG00000115233	0.82224	0.0014
MAN1A2	ENSG00000198162	0	0.0012
SGCE	ENSG00000127990	1	0.0008
CCDC59	ENSG00000133773	0.99379	0.0004
COG6	ENSG00000133103	0.33572	0.0008
NCAPG	ENSG00000109805	0.69351	0.0004
GULP1	ENSG00000144366	0.98534	0.0012
LRRC7	ENSG00000033122	0	0.0014
SMARCA5	ENSG00000153147	0.53602	0.0006
PGGT1B	ENSG00000164219	0.46595	0.001
RIMS2	ENSG00000176406	0.03596	0.0006
YTHDC1	ENSG00000083896	0.00153	0.0012
HSPA4L	ENSG00000164070	0.17864	0.0008
CBLB	ENSG00000114423	0.00023	0.0006
PTPRK	ENSG00000152894	0	0.0006
ABHD13	ENSG00000139826	0.30096	0.0008
WASL	ENSG00000106299	0.00013	0.0004
USP25	ENSG00000155313	1e-05	0.0006
FBXW7	ENSG00000109670	0	0.0006
ATRNL1	ENSG00000107518	0	0.001
FEM1C	ENSG00000145780	0.00116	0.0004
SHPRH	ENSG00000146414	2e-05	0.0008
NEUROD6	ENSG00000164600	0.00278	0.0006
CHORDC1	ENSG00000110172	0.01666	0.0004
COPS2	ENSG00000166200	0.70543	0.0012
ATG4C	ENSG00000125703	0.99987	0.001
G2E3	ENSG00000092140	0.08766	0.0008
ACVR2A	ENSG00000121989	0.0004	0.0014
KRR1	ENSG00000111615	0.43544	0.0006
SLC25A40	ENSG00000075303	0.4936	0.0008
PIP4P2	ENSG00000155099	0.01904	0.0012
NDFIP2	ENSG00000102471	0.08373	0.0012
TMEM161B	ENSG00000164180	0.07763	0.001
LMBRD1	ENSG00000168216	1	0.0004
EDIL3	ENSG00000164176	0.5291	0.0008
USP38	ENSG00000170185	0.01543	0.001
SLC25A36	ENSG00000114120	0	0.0006
LMBRD2	ENSG00000164187	0	0.001
RSRC1	ENSG00000174891	0.37978	0.0008
DHX36	ENSG00000174953	0.00035	0.0008
NLGN1	ENSG00000169760	0	0.0012
IGIP	ENSG00000182700	0.99996	0.0006
SREK1	ENSG00000153914	0.02523	0.0008
PRR16	ENSG00000184838	0	0.001
UBA6	ENSG00000033178	0.0009	0.001
GABRA2	ENSG00000151834	0.04126	0.0008
THSD7A	ENSG00000005108	0	0.0004
NHLRC2	ENSG00000196865	0.0421	0.0002
ZNF654	ENSG00000175105	0.00714	0.001
CCDC91	ENSG00000123106	0.93138	0.002
VTA1	ENSG00000009844	0.00169	0.0012
TTLL7	ENSG00000137941	2e-05	0.0008
RICTOR	ENSG00000164327	0	0.0012
ARAP2	ENSG00000047365	0.26088	0.001
PTPRD	ENSG00000153707	0	0.001
LEMD3	ENSG00000174106	2e-05	0.0002
KLHL4	ENSG00000102271	0.00171	0
MYCT1	ENSG00000120279	0.99997	0.0018
HSF2	ENSG00000025156	0.0504	0.0012
TRMT1L	ENSG00000121486	0.02481	0.0012
KPNA5	ENSG00000196911	0.00445	0.0006
NFXL1	ENSG00000170448	0.00033	0.0008
NDUFA5	ENSG00000128609	0.99843	0.0014
ING3	ENSG00000071243	0.18158	0.0012
TTC37	ENSG00000198677	2e-05	0
USP47	ENSG00000170242	0.00168	0.0002
IL13RA2	ENSG00000123496	1	0.0006
FAM174A	ENSG00000174132	0.66406	0.0012
PCDH7	ENSG00000169851	0	0.0008
RIMS1	ENSG00000079841	0.00565	0.0008
CWC27	ENSG00000153015	0.34562	0.001
EIF1AY	ENSG00000198692	1	0.0008
BCLAF1	ENSG00000029363	0.00023	0.0014
TRPC1	ENSG00000144935	0	0.001
CENPW	ENSG00000203760	0.99583	0.0008
C3orf14	ENSG00000114405	0.90615	0.0016
DCUN1D5	ENSG00000137692	0.99437	0.0014
PTPRZ1	ENSG00000106278	0.00115	0.0006
PTEN	ENSG00000171862	0.00029	0.001
UBE2E3	ENSG00000170035	0.23628	0.0014
SYT1	ENSG00000067715	0.00017	0.002
MARCHF1	ENSG00000145416	0	0.0016
BBS7	ENSG00000138686	0.00024	0.0008
C4orf33	ENSG00000151470	0.99995	0.0008
LMO3	ENSG00000048540	1e-05	0.001
KCTD8	ENSG00000183783	0.59506	0.0004
P2RY12	ENSG00000169313	0.97693	0.001
CEP44	ENSG00000164118	0.48191	0.0004
CDC73	ENSG00000134371	0.25652	0.0008
ROBO2	ENSG00000185008	0	0.0012
FOLH1	ENSG00000086205	0.99408	0.0012
ZNF326	ENSG00000162664	0.0053	0.0006
BET1	ENSG00000105829	1	0.0008
PTBP2	ENSG00000117569	0.01679	0.001
RUNDC3B	ENSG00000105784	3e-05	0.0014
MRPL50	ENSG00000136897	0.59243	0.0006
THAP2	ENSG00000173451	0.09809	0.0008
GSTCD	ENSG00000138780	0.22398	0.0004
BMP2K	ENSG00000138756	0.0004	0.0006
RIT2	ENSG00000152214	0.99644	0.0016
SUPT20H	ENSG00000102710	0.00207	0.0006
LRP12	ENSG00000147650	0.00059	0.0012
RBM11	ENSG00000185272	0.36969	0.0012
ARRDC3	ENSG00000113369	0.17252	0.0006
DZIP3	ENSG00000198919	0	0.0012
LRRTM3	ENSG00000198739	0.00059	0.001
PARP8	ENSG00000151883	0.01675	0.0012
SCN2A	ENSG00000136531	0	0.0006
FGL2	ENSG00000127951	0.8046	0.0014
FIP1L1	ENSG00000145216	0.00815	0.001
MBNL1	ENSG00000152601	0.00899	0.0008
PDCD10	ENSG00000114209	1	0.0012
MYCBP2	ENSG00000005810	0	0.0008
FER	ENSG00000151422	0.00018	0.0006
KRT222	ENSG00000213424	0.8885	0.0002
AC120042.2	ENSG00000253121	0.00298	0.0008
CPSF6	ENSG00000111605	0.00066	0.0008
RAB11FIP2	ENSG00000107560	0	0.001
COL4A5	ENSG00000188153	0.97428	0.0008
TANK	ENSG00000136560	0.05555	0.0014
RASA1	ENSG00000145715	0	0.0002
GPM6A	ENSG00000150625	0.00126	0.0018
BLZF1	ENSG00000117475	0.65515	0.0004
UCHL3	ENSG00000118939	0.99096	0.0018
ITGAV	ENSG00000138448	0.24711	0.001
PIK3CA	ENSG00000121879	4e-05	0.0008
DMTF1	ENSG00000135164	1e-05	0.0012
SNX2	ENSG00000205302	0.98013	0.0016
ELP4	ENSG00000109911	1	0.0006
PPP3CA	ENSG00000138814	0.0033	0.0004
YIPF5	ENSG00000145817	0.05737	0.001
TRMT13	ENSG00000122435	0.20485	0.0008
PLSCR4	ENSG00000114698	0.99983	0.0004
ADAMTS3	ENSG00000156140	0.01803	0.0004
FBXL17	ENSG00000145743	0	0.0006
NRXN1	ENSG00000179915	0	0.0012
MAP3K7	ENSG00000135341	0.00034	0.0006
NCKAP1	ENSG00000061676	0.00017	0.0016
SEMA3C	ENSG00000075223	1e-05	0.0008
PCDH11X	ENSG00000102290	0	0.0014
ITPRID2	ENSG00000138434	0.98528	0.0008
PIGK	ENSG00000142892	0.9722	0.0016
NEK7	ENSG00000151414	0.99994	0.0006
MPDZ	ENSG00000107186	0.10989	0.0012
GPC5	ENSG00000179399	0.99989	0.0014
SCG2	ENSG00000171951	0.71208	0.0012
ABHD10	ENSG00000144827	0.13401	0.001
GIMAP7	ENSG00000179144	0.99999	0.001
SDCBP	ENSG00000137575	0.25568	0.0008
CLGN	ENSG00000153132	0.98364	0.0006
MRPL13	ENSG00000172172	1	0.0018
TMEM65	ENSG00000164983	3e-05	0.0014
SNTG1	ENSG00000147481	0.06154	0.0014
SOX5	ENSG00000134532	0	0.001
FRG1	ENSG00000109536	0.85077	0.0008
IPO8	ENSG00000133704	0.05581	0.0008
MINDY3	ENSG00000148481	0.12781	0.001
MPP6	ENSG00000105926	0	0.0014
FGFR1OP2	ENSG00000111790	0.45502	0.0008
PUS7L	ENSG00000129317	0.00714	0.0006
NAV3	ENSG00000067798	0	0.001
SPAG16	ENSG00000144451	0.9941	0.0004
TMEFF2	ENSG00000144339	0.37953	0.0008
TBCK	ENSG00000145348	0.00701	0.0006
MAP2	ENSG00000078018	0	0.0014
DCAF6	ENSG00000143164	0.03967	0.001
SLC4A10	ENSG00000144290	0.03373	0.0006
LYSMD3	ENSG00000176018	0.00305	0.0008
RIPK2	ENSG00000104312	1	0.0016
FAM3C	ENSG00000196937	0	0.0008
PAQR3	ENSG00000163291	0.00053	0.0014
PAM	ENSG00000145730	0.99416	0.0004
SERINC1	ENSG00000111897	0	0.0016
CMC1	ENSG00000187118	1	0.002
MRPL3	ENSG00000114686	0.42664	0.001
EXOC5	ENSG00000070367	0.02176	0.0006
TMEM167A	ENSG00000174695	0.13928	0.0012
RAD21	ENSG00000164754	0.1216	0.0006
RO60	ENSG00000116747	0.01388	0.0006
HLTF	ENSG00000071794	4e-05	0.0002
GNAI1	ENSG00000127955	6e-05	0.0012
DOP1A	ENSG00000083097	0	0.0012
STT3B	ENSG00000163527	0.00132	0.0014
GABRB2	ENSG00000145864	0.00354	0.001
CHSY3	ENSG00000198108	0	0.0012
MICU3	ENSG00000155970	0.13492	0.0006
SSBP2	ENSG00000145687	4e-05	0.0014
SMC2	ENSG00000136824	0.7681	0.0008
NADK2	ENSG00000152620	0.00559	0.001
GOLT1B	ENSG00000111711	0.84191	0.001
CGGBP1	ENSG00000163320	0.00041	0.0006
CAMK2D	ENSG00000145349	0.04462	0.0008
UBLCP1	ENSG00000164332	0.20015	0.0012
KBTBD3	ENSG00000182359	0.99992	0.0004
GIN1	ENSG00000145723	0.99396	0.0016
ECHDC1	ENSG00000093144	0.97189	0.001
PGAP1	ENSG00000197121	0.00012	0.0008
ABCB7	ENSG00000131269	0.08299	0.0004
SLF1	ENSG00000133302	0.56695	0.0012
PRMT3	ENSG00000185238	0.92032	0.001
C5orf51	ENSG00000205765	0.00113	0.0016
PNISR	ENSG00000132424	0.00014	0.0012
RAP1GDS1	ENSG00000138698	0.01146	0.001
RSPO3	ENSG00000146374	0.10248	0.0016
SMARCAD1	ENSG00000163104	0.01462	0.0012
LCORL	ENSG00000178177	0.00438	0.0006
GUCY1A2	ENSG00000152402	0	0.001
KCNH8	ENSG00000183960	0	0.001
LRRCC1	ENSG00000133739	0.81682	0.0006
ORC5	ENSG00000164815	0.9333	0.001
USP53	ENSG00000145390	0.69615	0.0008
HHIP	ENSG00000164161	0.87756	0
PDGFC	ENSG00000145431	0.00444	0.0002
TMX3	ENSG00000166479	6e-05	0.001
STXBP3	ENSG00000116266	1	0.0008
FAR1	ENSG00000197601	0.00025	0.0008
ZEB1	ENSG00000148516	0.32347	0.0006
ENPP4	ENSG00000001561	0.26661	0.0004
ATF2	ENSG00000115966	7e-05	0.0006
SNX7	ENSG00000162627	0.02012	0.0014
ALDH1A1	ENSG00000165092	0.99997	0.0008
MEF2C	ENSG00000081189	0	0.0004
UBE2D1	ENSG00000072401	0.02319	0.0008
UGT8	ENSG00000174607	0.81421	0.0006
CPNE8	ENSG00000139117	0.00137	0.0012
CCDC112	ENSG00000164221	0.03749	0.0016
PTAR1	ENSG00000188647	0.23866	0.001
IBTK	ENSG00000005700	4e-05	0.0008
PHF3	ENSG00000118482	5e-05	0.001
PPP1R12A	ENSG00000058272	0	0.0008
DOCK7	ENSG00000116641	0.00185	0.0016
UNC13C	ENSG00000137766	0.14647	0.0006
PDK4	ENSG00000004799	0.99993	0.0006
CTXN2	ENSG00000233932	0.99997	0.0008
PIGF	ENSG00000151665	1	0.0012
MOSPD2	ENSG00000130150	0.6611	0
PPM1A	ENSG00000100614	0	0.0008
ARID2	ENSG00000189079	0.00024	0.0006
KCTD3	ENSG00000136636	0.02978	0.001
FAM135A	ENSG00000082269	4e-05	0.0014
RNF141	ENSG00000110315	0.3166	0.0004
ATF7IP	ENSG00000171681	6e-05	0.001
NKAIN2	ENSG00000188580	0	0.0016
SH3GLB1	ENSG00000097033	0.02682	0.0006
ZDHHC17	ENSG00000186908	0	0.0006
IMMP2L	ENSG00000184903	0.99183	0.0018
C10orf88	ENSG00000119965	0.00052	0.001
ATAD1	ENSG00000138138	0.00202	0.0008
SLIT2	ENSG00000145147	0.00075	0.0012
FAM229B	ENSG00000203778	1	0.0014
RAP2A	ENSG00000125249	0	0.0014
INTS6	ENSG00000102786	0.00199	0.0012
SEPTIN7	ENSG00000122545	0.99345	0.0006
SCFD1	ENSG00000092108	0.53573	0.0008
HDAC9	ENSG00000048052	0.00018	0.0006
ANKRD36BL1	ENSG00000214262	1e-05	0.0008
TCIM	ENSG00000176907	0.98298	0.0006
EAF2	ENSG00000145088	1	0.0012
ZFC3H1	ENSG00000133858	0	0.0012
GABRA6	ENSG00000145863	0.80233	0.0008
TRHDE	ENSG00000072657	0.02858	0.0006
STARD4	ENSG00000164211	0.84656	0.0014
OGFRL1	ENSG00000119900	0.86073	0.0002
MIER1	ENSG00000198160	0.02725	0.0006
HAPLN1	ENSG00000145681	1	0.001
ORC4	ENSG00000115947	0.63993	0.0012
TTC21B	ENSG00000123607	0.0058	0.0008
MTHFD2L	ENSG00000163738	0.98022	0.0004
OSTN	ENSG00000188729	0.00087	0.001
SRFBP1	ENSG00000151304	0.28904	0.0006
PTPN13	ENSG00000163629	9e-05	0.0012
BAZ2B	ENSG00000123636	0.00053	0.0016
GRM5	ENSG00000168959	0	0.0006
ANKRD17	ENSG00000132466	0	0.001
SCLT1	ENSG00000151466	0.29402	0.0008
MED23	ENSG00000112282	0.00015	0.0012
ALKBH8	ENSG00000137760	2e-05	0.0006
POLR1F	ENSG00000105849	0.00498	0.0008
CBLL1	ENSG00000105879	0	0.0012
CEP120	ENSG00000168944	0.00259	0.0008
ASXL3	ENSG00000141431	0	0.0002
DOK6	ENSG00000206052	0	0.001
RSL24D1	ENSG00000137876	0.9863	0.0016
ARL13B	ENSG00000169379	0.60543	0.001
UBE3A	ENSG00000114062	0.00037	0.0012
C12orf29	ENSG00000133641	1	0.0012
SREK1IP1	ENSG00000153006	0.99999	0.0012
MON2	ENSG00000061987	0	0.0006
LINGO2	ENSG00000174482	0	0.0006
PLOD2	ENSG00000152952	1	0.001
RAB28	ENSG00000157869	1	0.0014
KIF21A	ENSG00000139116	0	0.0004
SMC4	ENSG00000113810	0.87213	0.0002
BTBD10	ENSG00000148925	0.00095	0.0008
NELL2	ENSG00000184613	0	0.001
WDR7	ENSG00000091157	0	0.0014
ZNF385D	ENSG00000151789	1e-05	0.0008
CALB1	ENSG00000104327	0.94121	0.0006
PRRC1	ENSG00000164244	0.00087	0.0008
GCA	ENSG00000115271	1	0.002
CNOT6L	ENSG00000138767	6e-05	0.0008
PKN2	ENSG00000065243	0.20279	0.0004
DTWD1	ENSG00000104047	0.99059	0.0014
GPR63	ENSG00000112218	0	0.0004
PLPPR4	ENSG00000117600	0	0.001
CBWD1	ENSG00000172785	0.935	0.0012
NDST3	ENSG00000164100	0	0.0004
COBLL1	ENSG00000082438	0.33064	0.0004
RALGAPA1	ENSG00000174373	0	0.0006
PLK4	ENSG00000142731	0.86455	0.0006
CBWD2	ENSG00000136682	0.03741	0.001
TENT2	ENSG00000164329	0.00147	0.0006
FZD3	ENSG00000104290	0.00071	0.0006
CEP170	ENSG00000143702	1e-05	0.0006
MBD5	ENSG00000204406	0	0.001
TET2	ENSG00000168769	0	0.0014
NT5DC1	ENSG00000178425	0.98662	0.0006
GORAB	ENSG00000120370	0.30303	0.001
PLSCR1	ENSG00000188313	1	0.0008
CCDC14	ENSG00000175455	0.00112	0.001
ETV1	ENSG00000006468	0.01006	0.0014
CWF19L2	ENSG00000152404	0.50367	0.0006
NDUFAF2	ENSG00000164182	0.99982	0.0014
COP1	ENSG00000143207	0.03288	0.0008
SUPT3H	ENSG00000196284	0.20998	0.0006
SPP1	ENSG00000118785	1	0.0006
GFM2	ENSG00000164347	0.46741	0.0014
FOXN2	ENSG00000170802	0.02663	0.0006
CD55	ENSG00000196352	0.98715	0.0008
PRPF40A	ENSG00000196504	0.18486	0.0008
AHI1	ENSG00000135541	0.07642	0.0006
ATG3	ENSG00000144848	0.99997	0.0016
PYROXD1	ENSG00000121350	0.00599	0.0008
FUBP1	ENSG00000162613	0.00803	0.0004
CLVS2	ENSG00000146352	0	0.0014
NDC80	ENSG00000080986	0.98443	0.0008
AGL	ENSG00000162688	0	0.0008
SNCA	ENSG00000145335	0.48617	0.0016
AC124312.2	ENSG00000257647	0.0065	0.001
TAF1A	ENSG00000143498	0.20308	0.001
PRPF39	ENSG00000185246	0.05412	0.001
FAM98B	ENSG00000171262	0.04753	0.001
WASHC3	ENSG00000120860	1	0.0018
NAF1	ENSG00000145414	0.00091	0.001
NUP58	ENSG00000139496	0.00031	0.0008
TCERG1	ENSG00000113649	1e-05	0.0006
STXBP5L	ENSG00000145087	0.01889	0.0002
AC011270.1	ENSG00000259413	0.98595	0.0006
COMMD8	ENSG00000169019	1	0.0012
MYNN	ENSG00000085274	0.29236	0.0008
DYNC1I2	ENSG00000077380	0.03189	0.0012
KANSL1L	ENSG00000144445	0.00203	0.0012
GPATCH2	ENSG00000092978	0.07808	0.0008
GCLM	ENSG00000023909	0.38853	0.0004
RWDD1	ENSG00000111832	1	0.0012
FMR1	ENSG00000102081	0	0.0012
BARD1	ENSG00000138376	0.3544	0.0004
SMC5	ENSG00000198887	0.0711	0.001
ATP2B1	ENSG00000070961	0.0012	0.0002
KCNK2	ENSG00000082482	2e-05	0.001
TMEM135	ENSG00000166575	0.00428	0.0008
INTS13	ENSG00000064102	0.44401	0.0006
RNF13	ENSG00000082996	0.99749	0.001
ZFHX4	ENSG00000091656	0.01011	0.0012
PDZRN4	ENSG00000165966	0.11619	0.002
AP005482.2	ENSG00000267249	1	0.0012
MAGOHB	ENSG00000111196	0.92912	0.002
LRIF1	ENSG00000121931	0.00542	0.001
GCFC2	ENSG00000005436	0.45863	0.0006
STX17	ENSG00000136874	0	0.0014
DNAJC10	ENSG00000077232	0.02095	0.001
ZNF644	ENSG00000122482	0.00789	0.0008
QKI	ENSG00000112531	0.99105	0.0008
ANO3	ENSG00000134343	0.59962	0.001
ARL14EP	ENSG00000152219	0.12574	0.0008
MTPN; LUZP6	ENSG00000105887	0	0.0004
UBL3	ENSG00000122042	0.00163	0.001
FAM172A	ENSG00000113391	0.00629	0.0012
CEP126	ENSG00000110318	1e-05	0.0002
TDRD3	ENSG00000083544	0.06818	0.0014
TFG	ENSG00000114354	0.01435	0.001
KRAS	ENSG00000133703	0	0.0008
CYLD	ENSG00000083799	0.04344	0.0004
SUCO	ENSG00000094975	0.01837	0.0008
HMGN5	ENSG00000198157	1	0.001
SATB1	ENSG00000182568	0	0.0006
GPHN	ENSG00000171723	0	0.0008
DR1	ENSG00000117505	0.13431	0.001
NUF2	ENSG00000143228	0.9974	0.0006
CCDC88A	ENSG00000115355	0	0.0006
MIOS	ENSG00000164654	0.01408	0.0004
AKAP11	ENSG00000023516	0	0.0012
POLK	ENSG00000122008	0.04341	0.0008
CNTN6	ENSG00000134115	0.81051	0.001
DPH6	ENSG00000134146	1	0.0018
PPP1R9A	ENSG00000158528	0	0.0002
ANKRD49	ENSG00000168876	0.16359	0.0006
RNF146	ENSG00000118518	0.0005	0.0008
PPWD1	ENSG00000113593	0.61486	0.0014
DIS3	ENSG00000083520	0.00514	0.0008
SLC17A6	ENSG00000091664	0.91587	0.001
CEP350	ENSG00000135837	0	0.0008
POLI	ENSG00000101751	0.11678	0.0008
ZNHIT6	ENSG00000117174	0.08707	0.0012
TBC1D23	ENSG00000036054	0.00949	0.001
ERICH3	ENSG00000178965	0.00309	0.0006
OLA1	ENSG00000138430	0.95018	0.0008
STRAP	ENSG00000023734	0.35144	0.0008
PURG	ENSG00000172733	0.00049	0.0008
KRIT1	ENSG00000001631	0.00672	0.0008
GUCY1B1	ENSG00000061918	0.17575	0.001
OSBPL8	ENSG00000091039	0.00111	0.001
CSRNP3	ENSG00000178662	0	0.0012
NIPSNAP3A	ENSG00000136783	0.79726	0.001
AGPS	ENSG00000018510	0.02048	0.0012
ZFP91	ENSG00000186660	0	0.0004
C14orf23	ENSG00000186960	0.05553	0.0008
DNAJC24	ENSG00000170946	0.99995	0.001
PRSS12	ENSG00000164099	5e-05	0.001
MTMR2	ENSG00000087053	7e-05	0.0012
NUP37	ENSG00000075188	0.9999	0.0008
TSC22D2	ENSG00000196428	0	0.0004
IQCB1	ENSG00000173226	0.24667	0.0006
SCAF11	ENSG00000139218	0.60041	0.0006
IFT80	ENSG00000068885	0.51958	0.001
CRB1	ENSG00000134376	0.94437	0.0008
ZUP1	ENSG00000153975	0.08735	0.0012
CEPT1	ENSG00000134255	0.99925	0.0016
GDAP2	ENSG00000196505	0.00665	0.0008
NUDCD1	ENSG00000120526	0.47375	0.001
GPR180	ENSG00000152749	0.29975	0.0014
FRZB	ENSG00000162998	0.99431	0.0012
RPAP3	ENSG00000005175	0.29712	0.001
C12orf4	ENSG00000047621	0.01053	0.0008
SRBD1	ENSG00000068784	0.43337	0.0002
SMIM15	ENSG00000188725	0.11906	0.0008
FAM200B	ENSG00000237765	0.37943	0.0012
MRPS30	ENSG00000112996	0.02738	0.0006
AASDHPPT	ENSG00000149313	0.00074	0.0014
DLD	ENSG00000091140	0.15393	0.0016
TBC1D19	ENSG00000109680	0.03903	0.0004
INTS12	ENSG00000138785	0.0548	0.0008
KLHL13	ENSG00000003096	0.39609	0.001
AP3B1	ENSG00000132842	0.99963	0.0016
CADPS2	ENSG00000081803	0.34989	0.0006
PAPOLA	ENSG00000090060	0.09674	0.0006
ACTR3	ENSG00000115091	0.02631	0.001
PCM1	ENSG00000078674	2e-05	0.001
NDUFS4	ENSG00000164258	1	0.0014
RNF180	ENSG00000164197	0.00019	0.0006
PDE1A	ENSG00000115252	0.00256	0.0004
ZNF300	ENSG00000145908	0.00722	0.0004
MRPS9	ENSG00000135972	1	0.0014
MAN2A1	ENSG00000112893	0	0.0006
OXR1	ENSG00000164830	0.16817	0.001
THAP10	ENSG00000129028	0.65633	0.0022
PCDH18	ENSG00000189184	0.6369	0.0008
CTBS	ENSG00000117151	1	0.0006
VAMP4	ENSG00000117533	0.64071	0.001
SLK	ENSG00000065613	0	0.0014
TBCEL	ENSG00000154114	0	0.0006
CCDC50	ENSG00000152492	0.00797	0.001
AP3S1	ENSG00000177879	0.49773	0.0014
NRIP1	ENSG00000180530	0	0.0006
DLG1	ENSG00000075711	0.17441	0.0006
ATG12	ENSG00000145782	0.09551	0.001
SEC62	ENSG00000008952	0.99968	0.0014
TMF1	ENSG00000144747	6e-05	0.0006
THUMPD2	ENSG00000138050	0.6517	0.001
PRKAA2	ENSG00000162409	0	0.001
TFPI	ENSG00000003436	0.90769	0.0006
STIM2	ENSG00000109689	0	0.0004
CNTNAP4	ENSG00000152910	0.08981	0
GAS2L3	ENSG00000139354	0.29583	0.001
TTC8	ENSG00000165533	0.99947	0.0004
ARPP21	ENSG00000172995	0	0.0014
PDS5B	ENSG00000083642	0	0.0008
NME7	ENSG00000143156	0.41756	0.0016
ZCCHC7	ENSG00000147905	0.05412	0.0008
SVIP	ENSG00000198168	0.99999	0.0012
RANBP3L	ENSG00000164188	0.99984	0.0004
ZNRF2	ENSG00000180233	0.00602	0.0008
SNAP91	ENSG00000065609	0	0.0006
MNAT1	ENSG00000020426	0.99753	0.0008
DPP10	ENSG00000175497	0	0.001
AC078899.2	ENSG00000268461	0	0.0006
GMFB	ENSG00000197045	0.06111	0.0012
ELOVL4	ENSG00000118402	4e-05	0.001
AIMP1	ENSG00000164022	0.6477	0.0006
RNGTT	ENSG00000111880	0.00078	0.0012
AHR	ENSG00000106546	0	0.0002
GLCE	ENSG00000138604	0	0.001
SLCO1A2	ENSG00000084453	0.98764	0.001
RAB18	ENSG00000099246	0.26703	0.0006
SLC35F5	ENSG00000115084	0.77907	0.0004
WASF1	ENSG00000112290	0	0.0008
PPA2	ENSG00000138777	1	0.0018
VPS13B	ENSG00000132549	0	0.0006
CDC7	ENSG00000097046	0.0643	0.0012
GOPC	ENSG00000047932	0	0.001
HBS1L	ENSG00000112339	0.0341	0.0004
AGTPBP1	ENSG00000135049	0	0.0012
CDC42BPA	ENSG00000143776	0	0.0004
RTRAF	ENSG00000087302	0.7001	0.0012
AC016910.1	ENSG00000232377	0	0.0004
GABPA	ENSG00000154727	0.03015	0.0012
PIK3R4	ENSG00000196455	4e-05	0.0012
NECTIN3	ENSG00000177707	0.00066	0.0016
SMIM30	ENSG00000214194	1	0.0004
OGN	ENSG00000106809	0.86372	0.0008
KIF3A	ENSG00000131437	0	0.001
PDHX	ENSG00000110435	0.00056	0.0018
ITGB3BP	ENSG00000142856	1	0.0008
CISD1	ENSG00000122873	0.99999	0.0018
AP1S2	ENSG00000182287	0.86526	0.0012
CHIC2	ENSG00000109220	0.82696	0.0004
HSPA13	ENSG00000155304	0.02503	0.0008
SMC3	ENSG00000108055	0.08243	0.001
SPOPL	ENSG00000144228	0.0001	0.0008
HECTD2	ENSG00000165338	0	0.0008
GLCCI1	ENSG00000106415	0.00053	0.0008
EHBP1	ENSG00000115504	0	0.001
C8orf34	ENSG00000165084	0	0.0014
LRRC4C	ENSG00000148948	0.00333	0.001
RIOK2	ENSG00000058729	0.63977	0.0006
FBXL4	ENSG00000112234	0.00025	0.0006
DBF4	ENSG00000006634	0.96718	0.0012
GTF3C3	ENSG00000119041	0.16711	0.0002
AP1AR	ENSG00000138660	0.00492	0.001
LURAP1L	ENSG00000153714	0.9995	0.0012
AKAP9	ENSG00000127914	0	0.0008
MLIP	ENSG00000146147	2e-05	0.001
ARSK	ENSG00000164291	0.01436	0.0014
SECISBP2L	ENSG00000138593	0	0.0014
ZNF451	ENSG00000112200	0.00198	0.0006
MDFIC	ENSG00000135272	0.99885	0.001
LIN7A	ENSG00000111052	1e-05	0.0008
CNOT7	ENSG00000198791	0.08095	0.0006
LTN1	ENSG00000198862	0	0.0006
PCMTD1	ENSG00000168300	0.01275	0.001
DCLRE1A	ENSG00000198924	0.14817	0.0002
NUP54	ENSG00000138750	0.35203	0.0012
ARHGAP20	ENSG00000137727	0	0.0014
ROCK2	ENSG00000134318	0	0.001
RAPGEF2	ENSG00000109756	0	0.0008
SPCS3	ENSG00000129128	0.00308	0.0008
GABRB1	ENSG00000163288	0.00305	0.0008
ZBTB6	ENSG00000186130	0.00224	0.0008
TRAPPC13	ENSG00000113597	0.76748	0.0012
WDR11	ENSG00000120008	0.00012	0.001
SYT14	ENSG00000143469	0.00099	0.0006
JKAMP	ENSG00000050130	0.9988	0.0014
METTL4	ENSG00000101574	0.49598	0.0004
ADGRL2	ENSG00000117114	0	0.002
MFF	ENSG00000168958	0.61172	0.0002
TNNI3K	ENSG00000116783	0.999	0.0016
KCNH5	ENSG00000140015	0.00126	0.0008
CDC37L1	ENSG00000106993	0.21234	0.0012
CCDC181	ENSG00000117477	0.88501	0.0006
GUCY1A1	ENSG00000164116	0	0.0006
DNAJC13	ENSG00000138246	0	0.0012
TAFA2	ENSG00000198673	0.00026	0.0008
BROX	ENSG00000162819	0.00273	0.0006
UBA5	ENSG00000081307	3e-05	0.0008
HSPH1	ENSG00000120694	0.05956	0.0004
ZNF404	ENSG00000176222	1	0.0016
C16orf87	ENSG00000155330	0.03786	0.001
PMS1	ENSG00000064933	0.51823	0.0012
TAX1BP1	ENSG00000106052	0.12608	0.0014
PAWR	ENSG00000177425	0.9425	0.0006
SMCHD1	ENSG00000101596	0.0018	0.001
GMNN	ENSG00000112312	1	0.0006
CENPC	ENSG00000145241	0.407	0.0008
MTREX	ENSG00000039123	0.15636	0.0006
HS2ST1	ENSG00000153936	0.04952	0.0008
RALGPS2	ENSG00000116191	0.00102	0.0012
CLASP2	ENSG00000163539	0	0.0004
BCKDHB	ENSG00000083123	0.99984	0.001
CDH8	ENSG00000150394	0.01265	0.001
HNMT	ENSG00000150540	1	0.0006
TXNDC16	ENSG00000087301	0.00079	0.0008
ANKIB1	ENSG00000001629	0	0.0002
MAGI2	ENSG00000187391	0	0.0004
KITLG	ENSG00000049130	0.05876	0.001
SERPINI1	ENSG00000163536	0.62369	0.0016
NETO1	ENSG00000166342	0.04079	0.001
HIBADH	ENSG00000106049	1	0.0006
FH	ENSG00000091483	0.93277	0.0012
SMC6	ENSG00000163029	0.03799	0.0008
ZNF148	ENSG00000163848	0.00083	0.0002
MEF2A	ENSG00000068305	0	0.0008
ARHGAP32	ENSG00000134909	0	0.0012
LACC1	ENSG00000179630	0.01885	0.0006
MBLAC2	ENSG00000176055	0	0.0008
CAND1	ENSG00000111530	0.01123	0.0008
SLAIN1	ENSG00000139737	0.23247	0.0006
PDCD6IP	ENSG00000170248	0	0.0008
SMARCA1	ENSG00000102038	0.02264	0.0006
PCNX1	ENSG00000100731	0	0.0006
GTDC1	ENSG00000121964	9e-05	0.001
TMA16	ENSG00000198498	0.88298	0.0006
TRUB1	ENSG00000165832	0.00313	0.0008
UBR3	ENSG00000144357	0	0.0002
TMX1	ENSG00000139921	0.9946	0.0004
PELI1	ENSG00000197329	0.00062	0.001
WDR35	ENSG00000118965	0.00169	0.0008
MAP4K3	ENSG00000011566	0	0.0008
PDLIM5	ENSG00000163110	0.99995	0.0016
SIKE1	ENSG00000052723	0.07959	0.0008
FAM104B	ENSG00000182518	0.32768	0.0008
LMAN1	ENSG00000074695	0.00345	0.0006
VPS37A	ENSG00000155975	0.00856	0.0008
REV3L	ENSG00000009413	0	0.001
CNTN3	ENSG00000113805	0	0.0002
LXN	ENSG00000079257	1	0.0006
ICE2	ENSG00000128915	0.7898	0.0004
ZC3H6	ENSG00000188177	0	0.0004
PRKD3	ENSG00000115825	0.62373	0.0004
CEP57L1	ENSG00000183137	0.23174	0.001
SESTD1	ENSG00000187231	1e-05	0.0006
ROCK1	ENSG00000067900	0.01585	0.0006
ME1	ENSG00000065833	0.9879	0.0004
WDFY3	ENSG00000163625	0	0.0012
FAM91A1	ENSG00000176853	0	0.0016
GFM1	ENSG00000168827	0.00017	0.0014
RERG	ENSG00000134533	0.99997	0.001
FOCAD	ENSG00000188352	0	0.0006
VCAM1	ENSG00000162692	0.9903	0.001
KLHL5	ENSG00000109790	5e-05	0.0004
SLU7	ENSG00000164609	0.003	0.0008
ARHGAP12	ENSG00000165322	0.38829	0.0012
XPR1	ENSG00000143324	0.00012	0.0006
MGST1	ENSG00000008394	1	0.001
FRYL	ENSG00000075539	0	0.0004
SKAP2	ENSG00000005020	0.21635	0.0012
RBM45	ENSG00000155636	0.11418	0.0008
WDR3	ENSG00000065183	0.00778	0.0012
ARHGAP5	ENSG00000100852	0.00762	0.001
DMXL2	ENSG00000104093	0	0.0008
BBX	ENSG00000114439	0.48115	0.0008
ZNF385B	ENSG00000144331	0.0709	0.0006
ITM2A	ENSG00000078596	1	0.0018
SLC25A32	ENSG00000164933	0.01839	0.0014
C9orf72	ENSG00000147894	0.00991	0.0008
CHM	ENSG00000188419	0.00013	0.0012
METTL14	ENSG00000145388	0.19239	0.0004
MRPL19	ENSG00000115364	0.99993	0.001
RNF145	ENSG00000145860	0	0.0006
SLC30A9	ENSG00000014824	0.00077	0.0004
BMT2	ENSG00000164603	0.08001	0.0006
GRM3	ENSG00000198822	0	0.0008
PTPN4	ENSG00000088179	2e-05	0.0008
LIN7C	ENSG00000148943	0.00017	0.0008
TMEM47	ENSG00000147027	0.99786	0.0014
ARL6IP6	ENSG00000177917	0.8942	0.001
LPAR6	ENSG00000139679	1	0.0016
OPA1	ENSG00000198836	0	0.0012
TUSC3	ENSG00000104723	0.01646	0.001
GPR158	ENSG00000151025	0.1101	0.0008
TERF1	ENSG00000147601	0.07636	0.0012
SUGT1	ENSG00000165416	0.87519	0.001
DARS1	ENSG00000115866	0.99996	0.001
CDK8	ENSG00000132964	0.02147	0.0006
EEA1	ENSG00000102189	0	0.0006
PIBF1	ENSG00000083535	0.4089	0.0006
SLC44A5	ENSG00000137968	2e-05	0.0014
NIPSNAP3B	ENSG00000165028	0.00181	0.001
MSMO1	ENSG00000052802	0.3136	0.0006
NET1	ENSG00000173848	0.96544	0.0014
EIF3E	ENSG00000104408	0.5486	0.0012
RASAL2	ENSG00000075391	0	0.0012
NOC3L	ENSG00000173145	0.7918	0.0004
SRSF11	ENSG00000116754	0.01772	0.0012
NAP1L1	ENSG00000187109	0.95881	0.0008
TBC1D15	ENSG00000121749	0.98072	0.001
GRB14	ENSG00000115290	0.24019	0.0024
NECAB1	ENSG00000123119	0.05853	0.0008
CHL1	ENSG00000134121	0	0.001
DCC	ENSG00000187323	1e-05	0.0008
THAP9	ENSG00000168152	0.69789	0.0004
WDR75	ENSG00000115368	0.20225	0.0016
FCHO2	ENSG00000157107	0.00018	0.0012
ABCB1	ENSG00000085563	0.90458	0.0008
DLG2	ENSG00000150672	0	0.001
FABP7	ENSG00000164434	0.30384	0.0014
FBXO3	ENSG00000110429	0.00855	0.001
TM9SF3	ENSG00000077147	0	0.0008
EED	ENSG00000074266	0.22747	0.0006
KIAA0586	ENSG00000100578	0.00018	0.001
KTN1	ENSG00000126777	0.0062	0.001
SLC2A13	ENSG00000151229	0.00632	0.0016
CHODL	ENSG00000154645	0.98921	0.0004
ZFPM2	ENSG00000169946	0.00015	0.0004
FAM199X	ENSG00000123575	0	0.0014
FBXO38	ENSG00000145868	6e-05	0.001
MOXD1	ENSG00000079931	0.93058	0.0002
GTPBP8	ENSG00000163607	0.1765	0.001
UBA3	ENSG00000144744	0.38728	0.0008
TMEM170B	ENSG00000205269	0	0.0002
ATG2B	ENSG00000066739	0	0.0008
DNAJB4	ENSG00000162616	0.97502	0.0002
HNRNPLL	ENSG00000143889	0.40713	0.0002
DHX29	ENSG00000067248	0.00037	0.0018
ABCD3	ENSG00000117528	0.3195	0.001
NEK1	ENSG00000137601	0.00271	0.001
RANBP9	ENSG00000010017	0	0.0004
TNKS	ENSG00000173273	0	0.001
FNDC3A	ENSG00000102531	0.00048	0.0004
ANK2	ENSG00000145362	0	0.0004
PRKD1	ENSG00000184304	0.85546	0.0004
CRYGS	ENSG00000213139	0.75475	0.0016
ZC3H15	ENSG00000065548	0.27943	0.0012
DCAF13	ENSG00000164934	0.47663	0.0006
AGFG1	ENSG00000173744	0	0.0012
PIKFYVE	ENSG00000115020	0	0.001
LRPPRC	ENSG00000138095	0.00067	0.0002
MAP2K4	ENSG00000065559	0.00141	0.0006
EPC2	ENSG00000135999	2e-05	0.001
COG5	ENSG00000164597	0.00665	0.0004
STAM	ENSG00000136738	1e-05	0.0006
CLCN3	ENSG00000109572	0	0.001
VPS54	ENSG00000143952	0.00688	0.0006
NCOA1	ENSG00000084676	0	0.0006
ENY2	ENSG00000120533	1	0.0014
ANKRA2	ENSG00000164331	0.06525	0.0014
WBP11	ENSG00000084463	9e-05	0.0012
PEX1	ENSG00000127980	0.00017	0.001
CAPN7	ENSG00000131375	0.00913	0.0006
GASK1B	ENSG00000164125	0.85031	0.0002
INTU	ENSG00000164066	0.31338	0.0008
MARK1	ENSG00000116141	0	0.001
ANKRD28	ENSG00000206560	0	0.0008
PDGFD	ENSG00000170962	0.78016	0.0008
NAMPT	ENSG00000105835	0.09376	0.0008
VAPA	ENSG00000101558	0.46338	0.0004
CCDC186	ENSG00000165813	0	0.0014
PLEKHA1	ENSG00000107679	0.03117	0.001
FAM171B	ENSG00000144369	0	0.0012
DIPK2A	ENSG00000181744	0.43886	0.0014
MSRB3	ENSG00000174099	0.99838	0.001
MLLT3	ENSG00000171843	0.00014	0.001
EXOC6B	ENSG00000144036	0	0.0006
LRCH2	ENSG00000130224	0.01872	0.0008
RAB21	ENSG00000080371	0.00531	0.0012
AC106818.2	ENSG00000287180	0.00112	0.001
APOOL	ENSG00000155008	0.0003	0.001
PPP4R4	ENSG00000119698	0.62428	0.0014
MAGI3	ENSG00000081026	0	0.0006
GPC6	ENSG00000183098	0.42494	0.001
NBN	ENSG00000104320	0.02343	0.001
BBS10	ENSG00000179941	0.68188	0.0012
C21orf91	ENSG00000154642	0.73959	0.0008
TMLHE	ENSG00000185973	0.36974	0.0008
SMAD5	ENSG00000113658	0.58132	0.0006
TSPAN12	ENSG00000106025	1	0.0008
ZZZ3	ENSG00000036549	0.00345	0.001
CDH2	ENSG00000170558	0.00214	0.001
TCF12	ENSG00000140262	0.1226	0.0008
TENM1	ENSG00000009694	0	0.001
DNAJB9	ENSG00000128590	0.99997	0.0014
ARL5B	ENSG00000165997	0.01921	0.0008
A2M	ENSG00000175899	0.93487	0.0004
ERCC8	ENSG00000049167	0.35103	0.0008
VCAN	ENSG00000038427	1e-05	0.0008
GRM1	ENSG00000152822	6e-05	0.0012
ERMN	ENSG00000136541	0.95106	0.0008
PLEKHF2	ENSG00000175895	0.45904	0.0008
TRIM23	ENSG00000113595	0	0.0012
KPNA4	ENSG00000186432	0.00196	0.0004
RPA3	ENSG00000106399	1	0.0016
LNPEP	ENSG00000113441	0	0.001
MRPS28	ENSG00000147586	1	0.0014
CNOT4	ENSG00000080802	0	0.0008
SPRY3	ENSG00000168939	0	0.0004
CEP78	ENSG00000148019	0.02997	0.001
RAVER2	ENSG00000162437	0.0575	0.0012
HOMER1	ENSG00000152413	0	0.0004
GSK3B	ENSG00000082701	0	0.0012
LSAMP	ENSG00000185565	0	0.001
RPF1	ENSG00000117133	0.98774	0.0006
XRN2	ENSG00000088930	0.02845	0.0012
PLPPR5	ENSG00000117598	0	0.001
FAM214A	ENSG00000047346	0.00165	0.0014
ATF6	ENSG00000118217	2e-05	0.001
HCFC2	ENSG00000111727	0.00047	0.001
RSBN1	ENSG00000081019	0.00188	0.0008
IRAK1BP1	ENSG00000146243	0.86637	0.0012
CSTF3	ENSG00000176102	0.1475	0.0006
ADGRV1	ENSG00000164199	0.54055	0.0004
SSX2IP	ENSG00000117155	2e-05	0.0014
CAAP1	ENSG00000120159	0.79066	0.0004
ZC3H12C	ENSG00000149289	0.01206	0.0006
CUL3	ENSG00000036257	0.01932	0.0006
CHN1	ENSG00000128656	0.81139	0.0008
POLR2K	ENSG00000147669	1	0.001
PHOSPHO2	ENSG00000144362	0.97555	0.0014
PBK	ENSG00000168078	0.99257	0.0006
IVNS1ABP	ENSG00000116679	0.00612	0.001
CRBN	ENSG00000113851	0.99922	0.0014
HIF1A	ENSG00000100644	0.00496	0.0006
TNPO1	ENSG00000083312	0.01299	0.0006
EPS8	ENSG00000151491	0.0034	0.001
PLEKHA3	ENSG00000116095	3e-05	0.0012
POC5	ENSG00000152359	0.8568	0.0008
BCAP29	ENSG00000075790	0.11854	0.001
SLC9B2	ENSG00000164038	0	0.001
DHX15	ENSG00000109606	0.10464	0.0008
ERBIN	ENSG00000112851	0.54302	0.0014
SPDL1	ENSG00000040275	0.41283	0.0008
RPGRIP1L	ENSG00000103494	1e-05	0.001
STAT4	ENSG00000138378	0.73361	0.0014
MAP4K5	ENSG00000012983	0	0.001
FGF14	ENSG00000102466	0.0001	0.0012
PREPL	ENSG00000138078	0.00233	0.0004
PKIB	ENSG00000135549	0.9951	0.0012
DNM3	ENSG00000197959	0	0.0006
NAA30	ENSG00000139977	0	0.0016
AFTPH	ENSG00000119844	0	0.0008
CPEB4	ENSG00000113742	0	0.0006
CYYR1	ENSG00000166265	0.9995	0.0008
PICALM	ENSG00000073921	0	0.0006
KLHL28	ENSG00000179454	0.00131	0.0006
SLC9B1	ENSG00000164037	0.99999	0.001
ELAPOR2	ENSG00000164659	0.04421	0.0002
PBX3	ENSG00000167081	0.29412	0.0006
ADAM22	ENSG00000008277	0.00012	0.0008
MCTP1	ENSG00000175471	0	0.0012
SPIN4	ENSG00000186767	0.05294	0.001
CCNL1	ENSG00000163660	0.01259	0.0008
FAM241A	ENSG00000174749	6e-05	0.0008
NLK	ENSG00000087095	0.00279	0.001
THOC1	ENSG00000079134	0.18633	0.0008
DENND4A	ENSG00000174485	0	0.0006
SLC41A2	ENSG00000136052	0	0.0004
WDR41	ENSG00000164253	0.18065	0.0012
CAMK4	ENSG00000152495	0	0.001
TMEM126B	ENSG00000171204	1	0.0014
SMNDC1	ENSG00000119953	0.24261	0.0004
CCDC34	ENSG00000109881	0.96004	0.0016
REPS1	ENSG00000135597	0.00242	0.0012
TASP1	ENSG00000089123	0.00815	0.0004
SNRNP48	ENSG00000168566	0.07312	0.0006
FAM126A	ENSG00000122591	0.00096	0.0016
ARFIP1	ENSG00000164144	0.69569	0.0008
ANKRD12	ENSG00000101745	0	0.0006
PROSER1	ENSG00000120685	0	0.0004
CDC40	ENSG00000168438	0	0.001
C1GALT1	ENSG00000106392	0.43219	0.0008
FNBP1L	ENSG00000137942	0.0011	0.0008
MAPK8	ENSG00000107643	0.00108	0.0008
ADAM10	ENSG00000137845	1e-05	0.0012
HSD17B4	ENSG00000133835	0.92464	0.0014
PLCXD3	ENSG00000182836	0.00011	0.001
AKT3	ENSG00000117020	0	0.0012
PLXDC2	ENSG00000120594	0.00016	0.0006
MRPL44	ENSG00000135900	0.33426	0.0012
CWC15	ENSG00000150316	0.99944	0.0016
NDUFV2	ENSG00000178127	1	0.0014
ARL5A	ENSG00000162980	0.72265	0.001
FAM114A2	ENSG00000055147	0.24396	0.0006
UACA	ENSG00000137831	0.58297	0.0008
ZNF277	ENSG00000198839	0.13056	0.0004
NTNG1	ENSG00000162631	0.69745	0.0006
TMEM117	ENSG00000139173	0.58819	0.001
KCNQ5	ENSG00000185760	0.00013	0.0008
TMEM30A	ENSG00000112697	0	0.001
DCAF17	ENSG00000115827	9e-05	0.001
GABRA3	ENSG00000011677	0	0.0008
MED13L	ENSG00000123066	0	0.001
MTF2	ENSG00000143033	0.00761	0.0008
FSD1L	ENSG00000106701	0.00196	0.0008
BTAF1	ENSG00000095564	1e-05	0.0008
CLOCK	ENSG00000134852	1e-05	0.001
MAPK10	ENSG00000109339	0.48378	0.0006
PDE4D	ENSG00000113448	0	0.0012
NUS1	ENSG00000153989	0	0.0006
COL1A2	ENSG00000164692	0.23101	0.0002
CD47	ENSG00000196776	0.00187	0.0014
RCOR3	ENSG00000117625	0.0006	0.0004
BBOX1	ENSG00000129151	1	0.0004
CMAS	ENSG00000111726	0.29458	0.0008
HACE1	ENSG00000085382	0.00295	0.0008
PLCL1	ENSG00000115896	0	0.0008
TRMT5	ENSG00000126814	0.06122	0.0008
CERT1	ENSG00000113163	0	0.0008
TMEM74	ENSG00000164841	0	0.0012
COMMD3	ENSG00000148444	0.90834	0.0006
TYW5	ENSG00000162971	0.97077	0.001
NAA50	ENSG00000121579	0.0432	0.0006
SETDB2	ENSG00000136169	0.14331	0.0014
STX7	ENSG00000079950	0.00078	0.0004
PPP3R1	ENSG00000221823	0.17669	0.0004
KMT2E	ENSG00000005483	0	0.0006
DDX10	ENSG00000178105	0.00741	0.0008
FUT8	ENSG00000033170	0.01156	0.0018
UNC5C	ENSG00000182168	0	0.0008
MACIR	ENSG00000181751	3e-05	0.0012
PUM2	ENSG00000055917	0	0.0006
IFT74	ENSG00000096872	0.98284	0.001
RFX7	ENSG00000181827	1e-05	0.0008
TMTC2	ENSG00000179104	0.69777	0.0012
DYNLT3	ENSG00000165169	0.61943	0.0004
IMPA1	ENSG00000133731	0.94763	0.0008
SLC35A3	ENSG00000117620	0.00081	0.0012
GPR137C	ENSG00000180998	0	0.0006
SNX14	ENSG00000135317	0.86892	0.0012
SLC8A1	ENSG00000183023	0	0.0004
ADK	ENSG00000156110	1	0.001
NUDT6	ENSG00000170917	1	0.001
PPAT	ENSG00000128059	0.21803	0.0008
PHF6	ENSG00000156531	0.03315	0.0006
IL6ST	ENSG00000134352	0.60059	0
ERO1B	ENSG00000086619	0.00051	0.0006
STEAP2	ENSG00000157214	0.30446	0.0008
CREB1	ENSG00000118260	0.00424	0.0006
ITGB8	ENSG00000105855	0.79632	0.0008
ACAD11	ENSG00000240303	0.05142	0.0004
SENP6	ENSG00000112701	0.00204	0.0006
RGS17	ENSG00000091844	0.00038	0.001
CDIN1	ENSG00000186073	0.02803	0.0008
FAM155A	ENSG00000204442	0	0.0008
CGRRF1	ENSG00000100532	1	0.0016
ZFAND1	ENSG00000104231	0.98362	0.0014
PGM2L1	ENSG00000165434	0	0.001
CYB5R4	ENSG00000065615	0.20399	0.001
OXCT1	ENSG00000083720	0.01482	0.0006
C2orf88	ENSG00000187699	0.99999	0.0006
COMMD10	ENSG00000145781	1	0.0008
PDE4B	ENSG00000184588	1e-05	0.0014
ARID4A	ENSG00000032219	4e-05	0.001
PRIM2	ENSG00000146143	0.60164	0.0002
TFAM	ENSG00000108064	0.26684	0.0004
SH3BGRL	ENSG00000131171	0.9974	0.0004
RIC1	ENSG00000107036	0	0.0008
MGP	ENSG00000111341	1	0.0002
CCNT2	ENSG00000082258	0.00016	0.0008
APPL1	ENSG00000157500	0	0.0008
ANAPC10	ENSG00000164162	1	0.0016
MTX3	ENSG00000177034	0	0.001
PALMD	ENSG00000099260	0.03168	0.001
PDZD8	ENSG00000165650	0	0.0002
TAF2	ENSG00000064313	0.00169	0.0016
DPY19L1	ENSG00000173852	0.02289	0.0008
PAN3	ENSG00000152520	8e-05	0.001
NXPH1	ENSG00000122584	0.02062	0.0022
RELN	ENSG00000189056	6e-05	0.0006
CCNG1	ENSG00000113328	0.69678	0.0008
AC087071.2	ENSG00000240571	0.57241	0.0008
ADAM9	ENSG00000168615	0.44035	0.0012
FGF12	ENSG00000114279	1e-05	0.0008
GRM8	ENSG00000179603	0.61015	0.0008
MLF1	ENSG00000178053	1	0.002
ALG13	ENSG00000101901	0	0.0004
ANKRD13C	ENSG00000118454	0	0.0008
RPS6KC1	ENSG00000136643	1e-05	0.0008
ITFG1	ENSG00000129636	0	0.002
NRG3	ENSG00000185737	0	0.0006
ORMDL1	ENSG00000128699	0.75726	0.001
PANK3	ENSG00000120137	4e-05	0.001
NKTR	ENSG00000114857	0	0.0014
USO1	ENSG00000138768	0.11529	0.001
AQR	ENSG00000021776	0.00906	0.0012
SMAD2	ENSG00000175387	0.00178	0.0012
WWP1	ENSG00000123124	0.02513	0.0008
ARHGEF12	ENSG00000196914	0	0.0006
CNTNAP2	ENSG00000174469	0	0
EIF2S1	ENSG00000134001	0.57228	0.0002
MTMR9	ENSG00000104643	0	0.0008
TMEM38B	ENSG00000095209	0.99995	0.0012
NKAIN3	ENSG00000185942	0.26069	0.0014
NDUFA4	ENSG00000189043	1	0.001
FAM98A	ENSG00000119812	0.0359	0.0004
ZDBF2	ENSG00000204186	1e-05	0.001
TNKS2	ENSG00000107854	2e-05	0.0012
LCLAT1	ENSG00000172954	0	0.001
AKAP5	ENSG00000179841	7e-05	0.0008
ZCRB1	ENSG00000139168	1	0.0014
CHEK1	ENSG00000149554	0.94359	0.0004
NGLY1	ENSG00000151092	0.81702	0.0006
CRY1	ENSG00000008405	0.0131	0.0008
SCAMP1	ENSG00000085365	0	0.0006
CYP7B1	ENSG00000172817	0.31093	0.0008
EPM2A	ENSG00000112425	0.39653	0.0004
TMEM99	ENSG00000167920	1	0.0018
TMEM209	ENSG00000146842	0.00494	0.0014
YTHDF3	ENSG00000185728	0.00022	0.0012
CARNMT1	ENSG00000156017	0	0.0014
ATP2C1	ENSG00000017260	0	0.001
SENP7	ENSG00000138468	0.0012	0.0008
CCSER2	ENSG00000107771	0	0.0004
BIRC6	ENSG00000115760	0	0.0008
HS3ST5	ENSG00000249853	0	0.0008
NUDCD2	ENSG00000170584	1	0.0012
RECQL	ENSG00000004700	0.42888	0.001
DYNC2LI1	ENSG00000138036	1	0.0012
KIF5B	ENSG00000170759	0.00325	0.0002
JAK2	ENSG00000096968	4e-05	0.0006
EXOC6	ENSG00000138190	0.0025	0.0016
TOX	ENSG00000198846	0	0.0006
FKBP7	ENSG00000079150	0.46534	0.0008
CAPRIN2	ENSG00000110888	0.0347	0.0012
DMXL1	ENSG00000172869	0	0.0006
KCNRG	ENSG00000198553	0.00795	0.0014
SQLE	ENSG00000104549	0.03404	0.0006
CCDC90B	ENSG00000137500	0.53277	0.0014
ERO1A	ENSG00000197930	0	0.0008
PTPRO	ENSG00000151490	0	0.0018
TM4SF1	ENSG00000169908	1	0.0014
TBPL1	ENSG00000028839	0.88218	0.0006
OTUD4	ENSG00000164164	0	0.0006
PPP2R2A	ENSG00000221914	0.3288	0.0006
MAN1A1	ENSG00000111885	0.00439	0.0008
UNC80	ENSG00000144406	0.02491	0.0006
UMAD1	ENSG00000219545	0.35622	0.0006
AC025423.1	ENSG00000256325	0.00637	0.0004
BRIX1	ENSG00000113460	0.93838	0.0008
RBBP6	ENSG00000122257	0	0.0008
LNX2	ENSG00000139517	0.00011	0.0006
SCRG1	ENSG00000164106	1	0.0008
CPNE3	ENSG00000085719	0.28427	0.0006
IFTAP	ENSG00000166352	1	0.0012
ZMYM2	ENSG00000121741	0.00029	0.0006
DIO2	ENSG00000211448	0.99429	0.0006
NF1	ENSG00000196712	0	0.0002
TBC1D5	ENSG00000131374	0	0.0008
ARGLU1	ENSG00000134884	0.00321	0.0008
EIF2A	ENSG00000144895	0.06333	0.0012
RRP15	ENSG00000067533	0.10043	0.0014
SCAF8	ENSG00000213079	4e-05	0.0008
CHIC1	ENSG00000204116	0.04291	0.001
APC	ENSG00000134982	0	0.001
HBB	ENSG00000244734	1	0.0014
SWT1	ENSG00000116668	0.01574	0.0008
PTPRR	ENSG00000153233	0.31388	0.0004
KLF12	ENSG00000118922	0.00056	0.0016
RAB23	ENSG00000112210	0.03242	0.0012
ITM2B	ENSG00000136156	1	0.0012
MIS18BP1	ENSG00000129534	0.9067	0.0006
PJA2	ENSG00000198961	0	0.0008
PHTF2	ENSG00000006576	0.00092	0.0014
SESN1	ENSG00000080546	0.25094	0.0006
MYO6	ENSG00000196586	0.92617	0.0014
SEM1	ENSG00000127922	1	0.0006
ZNF624	ENSG00000197566	0.01192	0.0014
STK17B	ENSG00000081320	1	0.001
RGS5	ENSG00000143248	0.97116	0.0008
ACBD6	ENSG00000230124	0.03038	0.0008
MAD2L1	ENSG00000164109	0.99899	0.0002
EMSY	ENSG00000158636	0	0.0006
ZNF292	ENSG00000188994	0.00156	0.001
RPS6KA3	ENSG00000177189	4e-05	0.0008
GLRA2	ENSG00000101958	2e-05	0.0016
UBE2E2	ENSG00000182247	0.53456	0.0008
TANC2	ENSG00000170921	0	0.0008
TMEM126A	ENSG00000171202	1	0.001
CEP57	ENSG00000166037	0.09016	0.0008
CIR1	ENSG00000138433	0.4864	0.0016
TPP2	ENSG00000134900	0.00029	0.0006
CTSC	ENSG00000109861	0.99985	0.0008
CAMSAP2	ENSG00000118200	0	0.0008
CEP83	ENSG00000173588	0.88652	0.0014
TRMT11	ENSG00000066651	0.99854	0.001
DDX3Y	ENSG00000067048	0.02133	0.0008
NAB1	ENSG00000138386	0.01233	0.0006
FAM185A	ENSG00000222011	0.00424	0.0008
MPP5	ENSG00000072415	0.97241	0.001
PTBP3	ENSG00000119314	0	0.0012
SCAPER	ENSG00000140386	0	0.0006
PSMD10	ENSG00000101843	0.59726	0.001
EXOSC9	ENSG00000123737	0.63784	0.001
DPH5	ENSG00000117543	0.78043	0.0014
SEC22A	ENSG00000121542	0.25185	0.0014
TRAK2	ENSG00000115993	0.00097	0.0006
KCNN2	ENSG00000080709	0	0.0008
KCNMB2	ENSG00000197584	0.98419	0.001
KCNIP4	ENSG00000185774	0.81589	0.0004
NHLRC3	ENSG00000188811	9e-05	0.001
MTRF1L	ENSG00000112031	0.99836	0.0008
GLIPR1	ENSG00000139278	0.43359	0.0006
TES	ENSG00000135269	0.00196	0.0012
RXFP1	ENSG00000171509	0.26228	0.0014
CRYGD	ENSG00000118231	0.15515	0.0016
FASTKD3	ENSG00000124279	0.13119	0.0012
BTG3	ENSG00000154640	0.97957	0.0008
TMX4	ENSG00000125827	0.03263	0.001
RB1CC1	ENSG00000023287	0	0.0008
STRN	ENSG00000115808	0	0.001
SMAP1	ENSG00000112305	0.00017	0.0014
DNAJC1	ENSG00000136770	0.96249	0.0004
ATRX	ENSG00000085224	0	0.0008
GHITM	ENSG00000165678	0.91956	0.0008
PRKAA1	ENSG00000132356	0.00583	0.0006
NCBP1	ENSG00000136937	0.01448	0.0006
SGO2	ENSG00000163535	0.98882	0.0008
ZFYVE16	ENSG00000039319	0.22277	0.0012
RAB27B	ENSG00000041353	0.08462	0.0014
RSPO2	ENSG00000147655	0.78779	0.0012
RORB	ENSG00000198963	0	0.0008
SGIP1	ENSG00000118473	0	0.0006
ASNSD1	ENSG00000138381	0.25569	0.0012
LARP7	ENSG00000174720	0.94754	0.0004
API5	ENSG00000166181	0.00438	0.001
IL33	ENSG00000137033	1	0.0006
GTF2A1	ENSG00000165417	0	0.001
TBK1	ENSG00000183735	0.03178	0.0006
BRCC3	ENSG00000185515	0	0.0008
PHC3	ENSG00000173889	0	0.0006
PNPLA8	ENSG00000135241	0.31258	0.0006
ANK3	ENSG00000151150	0	0.0012
TM4SF18	ENSG00000163762	1	0.0014
SPTSSB	ENSG00000196542	0.74134	0.0004
GMCL1	ENSG00000087338	0.08082	0.0012
CLINT1	ENSG00000113282	7e-05	0.0014
KIAA2026	ENSG00000183354	0	0.0004
RAP2C	ENSG00000123728	0.23919	0.0006
COPB2	ENSG00000184432	0.02538	0.0006
SRP72	ENSG00000174780	0.03079	0.0012
TSNAX	ENSG00000116918	0.5057	0.0008
BZW2	ENSG00000136261	0.01198	0.0004
STK38L	ENSG00000211455	0.57873	0.0012
FNIP1	ENSG00000217128	0	0.0004
THNSL1	ENSG00000185875	0.12772	0.0018
EIF3M	ENSG00000149100	0.77057	0.0006
DCP2	ENSG00000172795	4e-05	0.0006
ZMAT1	ENSG00000166432	0.0184	0.0008
MYSM1	ENSG00000162601	0	0.001
TCF4	ENSG00000196628	4e-05	0.0006
SOCS5	ENSG00000171150	7e-05	0.001
MRPL1	ENSG00000169288	0.99999	0.0012
WAC	ENSG00000095787	0	0.0004
EIF3H	ENSG00000147677	0.18609	0.0014
TMEM144	ENSG00000164124	0.96328	0.001
DIMT1	ENSG00000086189	0.78344	0.0012
ZNF800	ENSG00000048405	0.00273	0.0016
ZMYND11	ENSG00000015171	0	0.0014
CDK17	ENSG00000059758	3e-05	0.0014
RAB3GAP2	ENSG00000118873	0	0.0008
GRM7	ENSG00000196277	0	0.0008
TMED7	ENSG00000134970	0.02675	0.0008
RRM2B	ENSG00000048392	0	0.0008
PDE7A	ENSG00000205268	0.00877	0.0004
SOS1	ENSG00000115904	0	0.0014
GOLGA4	ENSG00000144674	0	0.001
RFC3	ENSG00000133119	0.65042	0.0008
NR3C1	ENSG00000113580	0.21698	0.0006
SOCS4	ENSG00000180008	0.01236	0.0008
ATL1	ENSG00000198513	0.18354	0.0004
R3HCC1L	ENSG00000166024	0.00431	0.0008
RBBP8	ENSG00000101773	0.99768	0.0008
PLAAT1	ENSG00000127252	0.99972	0.0012
MTMR6	ENSG00000139505	0.01207	0.0016
SLAIN2	ENSG00000109171	7e-05	0.001
ANKS1B	ENSG00000185046	0	0.0006
RABGGTB	ENSG00000137955	1	0.0014
DONSON	ENSG00000159147	0.13467	0.001
CCP110	ENSG00000103540	0	0.0008
ERP44	ENSG00000023318	0.26011	0.0006
USP24	ENSG00000162402	0	0.0008
KCTD16	ENSG00000183775	0.00042	0.0016
SELENOT	ENSG00000198843	1	0.0012
SLC25A14	ENSG00000102078	0.81916	0.001
RPP30	ENSG00000148688	0.67648	0.001
HIKESHI	ENSG00000149196	1	0.0018
PSIP1	ENSG00000164985	0.10727	0.0006
FBXL5	ENSG00000118564	0.50441	0.0008
TOGARAM1	ENSG00000198718	2e-05	0.0006
NFKB1	ENSG00000109320	0.0308	0.001
CAV2	ENSG00000105971	4e-05	0.0012
AC068733.2	ENSG00000270435	0.23777	0.0002
DUS4L	ENSG00000105865	0.13627	0.0006
GNPNAT1	ENSG00000100522	0.00151	0.0014
DRAM2	ENSG00000156171	0.99992	0.001
SAV1	ENSG00000151748	0.00499	0.0006
SELENOF	ENSG00000183291	1	0.0008
ANLN	ENSG00000011426	0.8541	0.0004
FAM162B	ENSG00000183807	0.98021	0.0012
HTATSF1	ENSG00000102241	0.06431	0.0006
C3orf38	ENSG00000179021	0.86647	0.0012
PSMC6	ENSG00000100519	1	0.001
SMARCE1	ENSG00000073584	0.18269	0.0008
HMGCR	ENSG00000113161	0.0008	0.0006
MCHR2	ENSG00000152034	0.06387	0.0012
URI1	ENSG00000105176	0.79309	0.0008
NNT	ENSG00000112992	0	0.001
ARHGAP11A	ENSG00000198826	0.66294	0.0006
SLC25A27	ENSG00000153291	0.00327	0.001
SEC24B	ENSG00000138802	1e-05	0.001
PSMD1	ENSG00000173692	0.00039	0.0004
COMMD2	ENSG00000114744	0.00455	0.0014
UTP15	ENSG00000164338	0.03712	0.0012
SCRN3	ENSG00000144306	0.02666	0.0012
SPATA7	ENSG00000042317	0.99954	0.0012
FRS2	ENSG00000166225	0.00017	0.0006
TTC17	ENSG00000052841	0	0.0002
GPD2	ENSG00000115159	0	0.0012
ZNF770	ENSG00000198146	6e-05	0.001
ANAPC4	ENSG00000053900	0.5694	0.0004
TRPC3	ENSG00000138741	0.76646	0.001
PRRG1	ENSG00000130962	0.6858	0.0004
RABGAP1L	ENSG00000152061	0	0.001
AKAP6	ENSG00000151320	0	0.0004
NSA2	ENSG00000164346	0.67252	0.0014
SPA17	ENSG00000064199	1	0.0006
PLAA	ENSG00000137055	0.00741	0.0012
GDAP1	ENSG00000104381	0	0.0008
MYO9A	ENSG00000066933	0	0.0008
CAMKMT	ENSG00000143919	1	0.0004
MPC2	ENSG00000143158	1	0.0012
MRPL39	ENSG00000154719	0.99996	0.0012
SMAD4	ENSG00000141646	0.04568	0.0006
TOPBP1	ENSG00000163781	4e-05	0.001
ALG6	ENSG00000088035	0.84643	0.0014
IL1RAP	ENSG00000196083	0.03875	0.0012
NRG1	ENSG00000157168	3e-05	0.0006
MACROD2	ENSG00000172264	0	0.0006
HBP1	ENSG00000105856	0.8511	0.0004
UBXN2B	ENSG00000215114	0	0.0008
TEX10	ENSG00000136891	0.05243	0.0004
PPIG	ENSG00000138398	0.06357	0.001
ZFAND4	ENSG00000172671	0.16116	0.0014
FKTN	ENSG00000106692	1e-05	0.001
SLC4A4	ENSG00000080493	0.99165	0.0016
SFR1	ENSG00000156384	0.99988	0.001
INSIG2	ENSG00000125629	0.00158	0.0004
EFEMP1	ENSG00000115380	0.99999	0.0006
RAB3GAP1	ENSG00000115839	6e-05	0.0004
ESF1	ENSG00000089048	0.0381	0.0008
SCYL2	ENSG00000136021	0.00037	0.001
TRIP11	ENSG00000100815	0	0.001
FILIP1	ENSG00000118407	0.10534	0.0012
ZNF407	ENSG00000215421	0	0.0004
CDK14	ENSG00000058091	0.00099	0.0006
CNTN4	ENSG00000144619	0	0.0008
KIAA1586	ENSG00000168116	0.03443	0.0004
C2orf69	ENSG00000178074	0	0.001
NT5C3A	ENSG00000122643	0.06727	0.0016
R3HDM1	ENSG00000048991	0	0.001
CENPQ	ENSG00000031691	1	0.0006
CEBPZ	ENSG00000115816	0.24975	0.0008
ZDHHC13	ENSG00000177054	0.38279	0.0002
TUT7	ENSG00000083223	1e-05	0.0014
PCNX4	ENSG00000126773	0.02901	0.0004
ALS2	ENSG00000003393	0	0.0016
NMD3	ENSG00000169251	0.70577	0.0006
HERC4	ENSG00000148634	0	0
RAB3C	ENSG00000152932	1e-05	0.0002
NALCN	ENSG00000102452	0.09151	0.0004
DTNA	ENSG00000134769	0.90621	0.0002
HS6ST3	ENSG00000185352	0	0.0012
TMED5	ENSG00000117500	0.43649	0.0006
RAD23B	ENSG00000119318	0.00079	0.0002
GLMN	ENSG00000174842	1	0.001
SACM1L	ENSG00000211456	0.01096	0.0018
ZDHHC2	ENSG00000104219	0.00165	0.0016
DICER1	ENSG00000100697	0	0.001
NAA35	ENSG00000135040	5e-05	0.0012
BRAF	ENSG00000157764	0	0.0004
UTRN	ENSG00000152818	0.00212	0.0004
NUP35	ENSG00000163002	0.62076	0.0006
ANKMY2	ENSG00000106524	0.00056	0.0016
LDHB	ENSG00000111716	1	0.0016
CSPP1	ENSG00000104218	0	0.0012
LOX	ENSG00000113083	0.75671	0.0008
GTPBP10	ENSG00000105793	0.86945	0.0008
RABL3	ENSG00000144840	0.7006	0.0012
SPICE1	ENSG00000163611	0.46094	0.001
ZNF518A	ENSG00000177853	0.00058	0.0016
EML4	ENSG00000143924	0.00073	0.001
MSH3	ENSG00000113318	0.0308	0.0006
NSUN3	ENSG00000178694	0.00876	0.002
ATG10	ENSG00000152348	1	0.0008
LYRM7	ENSG00000186687	0.02435	0.0012
GTF2E1	ENSG00000153767	0.10354	0.0008
FASTKD1	ENSG00000138399	0.0159	0.0012
SLC49A4	ENSG00000138463	0.99784	0.0006
RIF1	ENSG00000080345	5e-05	0.0006
PSME4	ENSG00000068878	4e-05	0.0006
EFL1	ENSG00000140598	0.01184	0.0006
EPS15	ENSG00000085832	0.01393	0.0006
GRIK1	ENSG00000171189	0.99235	0.0002
CDKAL1	ENSG00000145996	0.1892	0.0004
TRPM3	ENSG00000083067	0	0.001
ETFRF1	ENSG00000205707	1	0.0012
MDH1	ENSG00000014641	0.99285	0.001
MINPP1	ENSG00000107789	0.11269	0.0008
USP14	ENSG00000101557	9e-05	0.0004
TMEM200A	ENSG00000164484	0.00038	0.0004
CEBPZOS	ENSG00000218739	0.99999	0.0008
FAM204A	ENSG00000165669	0.95756	0.0006
PIAS1	ENSG00000033800	2e-05	0.0006
MEMO1	ENSG00000162959	0.79597	0.0008
NYAP2	ENSG00000144460	0	0.0008
ESRRG	ENSG00000196482	0.00529	0.001
DECR1	ENSG00000104325	1	0.0022
GOLGB1	ENSG00000173230	0	0.0008
FARSB	ENSG00000116120	0.15257	0.0008
NPNT	ENSG00000168743	3e-05	0.0012
ARHGAP29	ENSG00000137962	0.50852	0.001
ZNF521	ENSG00000198795	0.05676	0.0008
DST	ENSG00000151914	0	0.0004
ELL2	ENSG00000118985	0.07499	0.0012
SYNJ1	ENSG00000159082	0.00427	0.0002
TSC22D1	ENSG00000102804	0	0.001
TLK1	ENSG00000198586	0.00205	0.001
RNFT1	ENSG00000189050	0.99962	0.0018
HINT3	ENSG00000111911	0	0.0004
NMU	ENSG00000109255	1	0.0008
ADSS2	ENSG00000035687	0.00012	0.0006
MARCHF7	ENSG00000136536	0.04761	0.0006
EPRS1	ENSG00000136628	0.0022	0.0008
RASSF8	ENSG00000123094	0.66914	0.0008
THOC2	ENSG00000125676	0.0063	0.0016
PLEKHA5	ENSG00000052126	0	0.0012
ERLEC1	ENSG00000068912	0.4456	0.0008
WARS2	ENSG00000116874	0.57031	0.0012
TMBIM4	ENSG00000155957	1	0.002
PAXBP1	ENSG00000159086	0.00059	0.001
RUNX1T1	ENSG00000079102	0	0.0006
TBC1D4	ENSG00000136111	0	0.0008
JMJD1C	ENSG00000171988	0	0.0012
CD164	ENSG00000135535	0.88786	0.0014
ZNF271	ENSG00000257267	0.0659	0.0008
LANCL1	ENSG00000115365	0.00443	0.0008
EDNRB	ENSG00000136160	1	0.0006
DNAJC15	ENSG00000120675	1	0.0012
INTS7	ENSG00000143493	0.00755	0.0008
LRRC28	ENSG00000168904	0.01483	0.001
PEAK1	ENSG00000173517	2e-05	0.0006
NBAS	ENSG00000151779	0.00331	0.0014
PRPF38B	ENSG00000134186	0.11241	0.0008
MYBPC1	ENSG00000196091	1	0.0006
PCGF5	ENSG00000180628	0.88078	0.0004
CPQ	ENSG00000104324	1	0.0012
DUSP19	ENSG00000162999	0	0.0006
EXTL2	ENSG00000162694	0.11622	0.0014
ABHD17B	ENSG00000107362	0.00055	0.0004
STMN2	ENSG00000104435	0.0026	0.0012
SMEK2	ENSG00000275052	0.01813	0.0016
HSD17B12	ENSG00000149084	0.99927	0.001
PEX5L	ENSG00000114757	0	0.0006
NDUFAF4	ENSG00000123545	0.99991	0.0002
ZCCHC9	ENSG00000131732	0.99892	0.0008
ERLIN1	ENSG00000107566	0.1694	0.0012
SCAF4	ENSG00000156304	0	0.0004
DMAC1	ENSG00000137038	1	0.001
PTPN12	ENSG00000127947	0.00667	0.0014
SLC39A8	ENSG00000138821	0.99971	0.001
ATP8A1	ENSG00000124406	0	0.001
TAFA1	ENSG00000183662	2e-05	0.0016
TIAL1	ENSG00000151923	0.01953	0.001
ZNF638	ENSG00000075292	1e-05	0.0006
ZNF681	ENSG00000196172	0.03365	0.0006
RNF20	ENSG00000155827	2e-05	0.0008
ZFAND6	ENSG00000086666	0.9863	0.001
KLHL2	ENSG00000109466	0.00043	0.0004
ACAP2	ENSG00000114331	0.00036	0.0016
HELZ	ENSG00000198265	0	0.0006
LRRC49	ENSG00000137821	0.09851	0.0008
ASPH	ENSG00000198363	0.96182	0.0008
CEP85L	ENSG00000111860	1e-05	0.0004
SNRPB2	ENSG00000125870	0.70521	0.0014
SYPL1	ENSG00000008282	0.99999	0.0008
MKKS	ENSG00000125863	0.99999	0.0014
KIAA1107	ENSG00000189195	0.25122	0.0014
MEGF9	ENSG00000106780	0	0.0004
C11orf58	ENSG00000110696	0.8312	0.001
ZSWIM6	ENSG00000130449	0	0.0008
FASTKD2	ENSG00000118246	0.06419	0.001
ETFDH	ENSG00000171503	0.99998	0.0006
AGPAT5	ENSG00000155189	0.03999	0.001
WIF1	ENSG00000156076	0.99998	0.0006
NXPH2	ENSG00000144227	0.00432	0.0016
TRIP12	ENSG00000153827	0	0.0012
SPHKAP	ENSG00000153820	0	0.0004
CDK6	ENSG00000105810	0.3588	0.001
PHKB	ENSG00000102893	0.03156	0.0006
PLCB1	ENSG00000182621	4e-05	0.0006
C2orf49	ENSG00000135974	0.02421	0.0006
CNIH1	ENSG00000100528	0.99705	0.0012
EIF5A2	ENSG00000163577	0.0851	0.0012
OMG	ENSG00000126861	0.9909	0.0004
DSE	ENSG00000111817	0.28466	0.0014
MOCS2	ENSG00000164172	0.99995	0.0008
OSGIN2	ENSG00000164823	0.02467	0.0012
ST13	ENSG00000100380	0.16889	0.0012
BUB1	ENSG00000169679	0.93046	0.0008
ATP6V1A	ENSG00000114573	0	0.0006
DNM1L	ENSG00000087470	0	0.0002
TRIM33	ENSG00000197323	0	0.0004
LDAH	ENSG00000118961	0.26708	0.0008
CD46	ENSG00000117335	0.00072	0.0006
DHX9	ENSG00000135829	0.04321	0.0016
HMG20A	ENSG00000140382	3e-05	0.001
PIGC	ENSG00000135845	0.40583	0.0006
CPE	ENSG00000109472	0.99856	0
USP6NL	ENSG00000148429	1e-05	0.001
KHDRBS3	ENSG00000131773	0	0.002
KCTD4	ENSG00000180332	1	0.0012
CHML	ENSG00000203668	2e-05	0.0006
TICAM2	ENSG00000243414	0.01013	0.0012
BPNT2	ENSG00000104331	1e-05	0.001
KLHL8	ENSG00000145332	4e-05	0.0014
RAB3IP	ENSG00000127328	0.08348	0.001
STRADB	ENSG00000082146	0.23358	0.0012
PTN	ENSG00000105894	0.99968	0.001
GCC2	ENSG00000135968	0.04844	0.0002
NCOA2	ENSG00000140396	0	0.0008
CYP51A1	ENSG00000001630	0.00631	0.0014
SLC40A1	ENSG00000138449	1	0.0008
PCF11	ENSG00000165494	2e-05	0.001
STAU2	ENSG00000040341	8e-05	0.0004
NPAS3	ENSG00000151322	0.36654	0.0006
LRRTM2	ENSG00000146006	0	0.001
NEUROD1	ENSG00000162992	0.67275	0.0012
PSMA2	ENSG00000106588	0.99457	0.0014
MAT2B	ENSG00000038274	0.99996	0.002
KPNA1	ENSG00000114030	0	0.001
STAT1	ENSG00000115415	0.99288	0.0004
LPAR1	ENSG00000198121	0.98591	0.001
MEIS2	ENSG00000134138	0.00026	0.0012
RBM7	ENSG00000076053	0.32638	0.0004
BDH2	ENSG00000164039	1	0.001
TMEM263	ENSG00000151135	0.02992	0.0008
TRAF6	ENSG00000175104	0	0.0006
TIPARP	ENSG00000163659	0.08167	0.0006
TRAM1	ENSG00000067167	0.99798	0.0008
COPB1	ENSG00000129083	0.28119	0.0008
PACRGL	ENSG00000163138	0.79565	0.001
C1D	ENSG00000197223	1	0.0008
DDHD1	ENSG00000100523	0	0.0002
ADAM23	ENSG00000114948	0.0004	0.0006
FAM13A	ENSG00000138640	1e-05	0.001
FAF1	ENSG00000185104	0.02146	0.0014
PON2	ENSG00000105854	1	0.0006
CSDE1	ENSG00000009307	0.00066	0.0008
STYX	ENSG00000198252	0.01735	0.001
SOS2	ENSG00000100485	1e-05	0.002
AKAP7	ENSG00000118507	0.00067	0.0012
JAKMIP2	ENSG00000176049	0	0.0014
EFNA5	ENSG00000184349	0	0.0016
SGCB	ENSG00000163069	0.00908	0.0008
TMEM267	ENSG00000151881	0.99999	0.0016
RARS2	ENSG00000146282	0.5069	0.0004
LPGAT1	ENSG00000123684	0	0.0014
MICU2	ENSG00000165487	0.99998	0.0008
NFIB	ENSG00000147862	0	0.0008
NELL1	ENSG00000165973	0.00218	0.001
COPS8	ENSG00000198612	0.87008	0.0008
SC5D	ENSG00000109929	0.06972	0.0008
CTSO	ENSG00000256043	0.9988	0.0008
PRRC2C	ENSG00000117523	0	0.0008
IPO11	ENSG00000086200	0.35336	0.0006
EXOC4	ENSG00000131558	4e-05	0.0012
SLC38A2	ENSG00000134294	3e-05	0.001
IKZF5	ENSG00000095574	8e-05	0.001
ZNF112	ENSG00000062370	0.00285	0.0006
CDS1	ENSG00000163624	0.0274	0.0004
CDH6	ENSG00000113361	0	0.0014
UBR5	ENSG00000104517	2e-05	0.0008
PDE7B	ENSG00000171408	0.09551	0.0006
HBD	ENSG00000223609	1	0.0006
CCT8	ENSG00000156261	0.19357	0.0012
IMPACT	ENSG00000154059	0.84721	0.0006
UHMK1	ENSG00000152332	0.03997	0.0002
ZNF595	ENSG00000272602	0.0001	0.0012
GOLIM4	ENSG00000173905	0.89743	0.0008
ZFR	ENSG00000056097	9e-05	0.0008
PPARGC1A	ENSG00000109819	0.0028	0.0004
ZDHHC15	ENSG00000102383	0.01441	0.0012
SBF2	ENSG00000133812	0	0.001
TAF9B	ENSG00000187325	0.396	0.0012
KLHL20	ENSG00000076321	0.00017	0.0012
RYBP	ENSG00000163602	0	0.001
CBLN2	ENSG00000141668	0.00129	0.0012
REEP3	ENSG00000165476	0.99999	0.0008
EPHX4	ENSG00000172031	0.97943	0.0014
IFI16	ENSG00000163565	0.39323	0.0018
GPR34	ENSG00000171659	1	0.0018
USP33	ENSG00000077254	0.00135	0.0006
SMAD1	ENSG00000170365	0.00346	0.0008
SP4	ENSG00000105866	0.00052	0.0012
VPS41	ENSG00000006715	0	0.001
GPR37	ENSG00000170775	0.06198	0.0008
PAIP1	ENSG00000172239	0.07718	0.0006
FBXL3	ENSG00000005812	0.00037	0.0012
PRPF4B	ENSG00000112739	0.00578	0.001
YME1L1	ENSG00000136758	0.03782	0.0006
SYNPO2	ENSG00000172403	0.133	0.0008
GALK2	ENSG00000156958	0.2905	0.001
AL031003.1	ENSG00000218499	1e-05	0.0008
GNG11	ENSG00000127920	1	0.0014
PEX2	ENSG00000164751	1	0.001
DGKE	ENSG00000153933	0	0.0012
PEX7	ENSG00000112357	1	0.0018
CAB39L	ENSG00000102547	0.00026	0.001
EPDR1	ENSG00000086289	0.58888	0.0008
CHUK	ENSG00000213341	0.00038	0.0004
RMDN1	ENSG00000176623	1	0.001
ARFGEF1	ENSG00000066777	0	0.0008
ST8SIA1	ENSG00000111728	0.00063	0.0002
LACTB2	ENSG00000147592	1	0.0014
WDR26	ENSG00000162923	0	0.001
ATP6V1C1	ENSG00000155097	0.2698	0.0012
STARD3NL	ENSG00000010270	0.88264	0.0012
CARF	ENSG00000138380	0	0.0008
KIDINS220	ENSG00000134313	1e-05	0.0012
PARG	ENSG00000227345	2e-05	0.0006
EPM2AIP1	ENSG00000178567	1e-05	0.0008
TARS1	ENSG00000113407	0.13329	0.0004
MTERF1	ENSG00000127989	0.09272	0.001
NPY5R	ENSG00000164129	0.00472	0.0012
GPR85	ENSG00000164604	0.00034	0.001
ENPP5	ENSG00000112796	0.66451	0.0008
NSMAF	ENSG00000035681	1e-05	0.0006
KCNJ16	ENSG00000153822	0.99999	0.0004
TRAPPC8	ENSG00000153339	0	0.0004
L3MBTL3	ENSG00000198945	3e-05	0.0014
SYNE1	ENSG00000131018	7e-05	0.0008
RNF139	ENSG00000170881	0.80062	0.0006
UFSP2	ENSG00000109775	0.76057	0.0002
CHPT1	ENSG00000111666	1	0.0006
NR3C2	ENSG00000151623	0.1813	0.0006
CKS2	ENSG00000123975	0.99793	0.0006
ARPC5	ENSG00000162704	0.0057	0.0014
SLC35A5	ENSG00000138459	0.00225	0.0002
RXYLT1	ENSG00000118600	0.10176	0.001
ZNF493	ENSG00000196268	2e-05	0.0006
TOMM70	ENSG00000154174	4e-05	0.0006
CDADC1	ENSG00000102543	0.99999	0.0004
ZNF736	ENSG00000234444	0.00011	0.0008
TFB1M	ENSG00000029639	0.9992	0.0014
RPAP2	ENSG00000122484	0.11148	0.0008
KATNAL1	ENSG00000102781	0	0.0014
CA2	ENSG00000104267	0.99919	0.0008
PPIL4	ENSG00000131013	0.7722	0.0008
USP3	ENSG00000140455	0.0295	0.0006
CLIP4	ENSG00000115295	0.25961	0.0002
U2SURP	ENSG00000163714	0.00022	0.001
ABI1	ENSG00000136754	0.02903	0.001
ANKHD1	ENSG00000131503	0.00023	0.0008
PPM1L	ENSG00000163590	0	0.0008
RFXAP	ENSG00000133111	0.00496	0.001
TWSG1	ENSG00000128791	0.97442	0.0014
GPR141	ENSG00000187037	0.40138	0.0008
MIA2	ENSG00000150527	0.79571	0.0006
VPS8	ENSG00000156931	1e-05	0.0004
ARPP19	ENSG00000128989	0.92369	0.0012
ZNF207	ENSG00000010244	0.03308	0.0006
HELQ	ENSG00000163312	0.28314	0.0008
CDC5L	ENSG00000096401	0.02308	0.0006
BEND6	ENSG00000151917	0.15763	0.001
STK4	ENSG00000101109	0	0.0006
RNF150	ENSG00000170153	0	0.0006
DYNLRB2	ENSG00000168589	1	0.001
ASNS	ENSG00000070669	0.38722	0
TIMMDC1	ENSG00000113845	1	0.0018
EIF5B	ENSG00000158417	0.09993	0.0012
RIC8B	ENSG00000111785	4e-05	0.0004
IGSF11	ENSG00000144847	0.94828	0.0006
SEL1L	ENSG00000071537	0	0.0006
UBE2D3	ENSG00000109332	0.31544	0.0008
SLC39A10	ENSG00000196950	4e-05	0.0012
NREP	ENSG00000134986	0.00479	0.0012
SLC35F1	ENSG00000196376	0	0.0014
MYO16	ENSG00000041515	0	0.0016
GPR21; RABGAP1	ENSG00000011454	0	0.0008
EPB41L5	ENSG00000115109	0.04981	0.0006
NUBPL	ENSG00000151413	0.00448	0.0008
DTD2	ENSG00000129480	0.3731	0.001
AKR1C1	ENSG00000187134	0.02266	0.0014
ZC3H8	ENSG00000144161	0.00013	0.0008
OBI1	ENSG00000152193	0.01563	0.0008
MBTPS2	ENSG00000012174	0	0.001
RNF182	ENSG00000180537	0.00063	0.0006
SDHAF3	ENSG00000196636	1	0.001
KIF2A	ENSG00000068796	0	0.0004
CEP63	ENSG00000182923	0.00034	0.0008
XPO4	ENSG00000132953	0.00131	0.0008
GALNT1	ENSG00000141429	0.04568	0.001
RB1	ENSG00000139687	0.11018	0.0008
ARL15	ENSG00000185305	0	0.0008
TRAPPC11	ENSG00000168538	0	0.0008
CPD	ENSG00000108582	0	0.0006
HEPH	ENSG00000089472	1	0.0006
STRN3	ENSG00000196792	5e-05	0.0012
CCDC85A	ENSG00000055813	0	0.0008
RPE	ENSG00000197713	0.0009	0.0006
CMTM6	ENSG00000091317	0.97812	0.0006
ZNF780A	ENSG00000197782	1e-05	0.001
PMPCB	ENSG00000105819	0.76644	0.0008
HEATR1	ENSG00000119285	0.00078	0.0006
TBC1D12	ENSG00000108239	0	0.0008
FBXO5	ENSG00000112029	0.95598	0.0008
TIPRL	ENSG00000143155	0.03226	0.0012
EIF2AK3	ENSG00000172071	0.00031	0.0008
MRTFB	ENSG00000186260	1e-05	0.0008
RYR2	ENSG00000198626	0.0001	0.0006
CIBAR1	ENSG00000188343	0.99723	0.001
AC124312.1	ENSG00000214265	0	0.0014
ATP6V1D	ENSG00000100554	0.95759	0.0008
CLTC	ENSG00000141367	0	0.0008
LRP6	ENSG00000070018	6e-05	0.001
USP9X	ENSG00000124486	0	0.0008
GRIN3A	ENSG00000198785	3e-05	0.0006
TMEM64	ENSG00000180694	0.22809	0.001
KDM6A	ENSG00000147050	1e-05	0.0008
CADM1	ENSG00000182985	0.00082	0.0008
DLC1	ENSG00000164741	0.00017	0.0006
IFIT1	ENSG00000185745	1	0.001
RMI1	ENSG00000178966	0.60426	0.0004
BNIP2	ENSG00000140299	0.08939	0.0016
MFN1	ENSG00000171109	0.00057	0.0006
SENP1	ENSG00000079387	0.0166	0.0004
DCAF10	ENSG00000122741	4e-05	0.0004
HDAC2	ENSG00000196591	0.1537	0.0008
PAPSS1	ENSG00000138801	0.00292	0.0014
ENAH	ENSG00000154380	0.00057	0.0012
MRPL47	ENSG00000136522	1	0.0014
EIF1AX	ENSG00000173674	0.01324	0.001
UBE2Q2	ENSG00000140367	0.03077	0.0008
DYM	ENSG00000141627	0.00684	0.0004
NSRP1	ENSG00000126653	0.17073	0.0016
FOXJ3	ENSG00000198815	0	0.0008
UNC5D	ENSG00000156687	0	0.001
TRIM22	ENSG00000132274	0.99435	0.0008
TXNL1	ENSG00000091164	0.8374	0.0012
ME2	ENSG00000082212	0.10579	0.0008
GAP43	ENSG00000172020	0.05058	0.0018
UHRF1BP1L	ENSG00000111647	0.00034	0.0014
ZEB2	ENSG00000169554	0	0.0014
PLPPR1	ENSG00000148123	0.00022	0.0018
KYAT3	ENSG00000137944	0.99993	0.0004
IPMK	ENSG00000151151	0.00908	0.001
RC3H1	ENSG00000135870	0	0.0006
DCBLD2	ENSG00000057019	0.01139	0.0008
PIAS2	ENSG00000078043	0	0.0004
TUT4	ENSG00000134744	6e-05	0.0006
PKP4	ENSG00000144283	0.46078	0.0006
DYNC1I1	ENSG00000158560	0	0.0006
GRIP1	ENSG00000155974	0	0.0012
SSR3	ENSG00000114850	0.99836	0.0008
SETD9	ENSG00000155542	1	0.0008
VEZT	ENSG00000028203	0.00232	0.0006
HEATR5B	ENSG00000008869	0	0.0006
LRRFIP2	ENSG00000093167	1e-05	0.0006
RTN4	ENSG00000115310	0	0
EPB41L2	ENSG00000079819	0.82433	0.001
ZDHHC6	ENSG00000023041	0.5522	0.001
HPF1	ENSG00000056050	0.97484	0.001
CD200	ENSG00000091972	0	0.0006
ZNF626	ENSG00000188171	0.01086	0.0006
LAMP2	ENSG00000005893	0.88652	0.0006
MRPS35	ENSG00000061794	0.69446	0.0008
HERPUD2	ENSG00000122557	0.00014	0.0004
RNF19A	ENSG00000034677	0	0.0012
ENKUR	ENSG00000151023	1	0.0016
PPME1	ENSG00000214517	1e-05	0.0008
PRKAR2B	ENSG00000005249	1e-05	0.0016
GAB1	ENSG00000109458	0.91772	0.001
N6AMT1	ENSG00000156239	0.0117	0.0012
ZKSCAN8	ENSG00000198315	0.00016	0.0006
HMGN3	ENSG00000118418	1	0.001
NSF	ENSG00000073969	0.11532	0.0014
SYNPR	ENSG00000163630	0.93011	0.0006
BTF3	ENSG00000145741	0.52726	0.001
WTAP	ENSG00000146457	0.05637	0.0002
BTBD3	ENSG00000132640	0.39356	0.0004
LRRC8B	ENSG00000197147	0	0.001
C9orf85	ENSG00000155621	0.65139	0.0008
RPRD1A	ENSG00000141425	0.00063	0.0012
KPNA3	ENSG00000102753	0.00114	0.0008
DEPDC1B	ENSG00000035499	0.96313	0.0002
ELAVL2	ENSG00000107105	0.00049	0.0008
TTC33	ENSG00000113638	0.068	0.0006
NLGN4Y	ENSG00000165246	0	0.001
PID1	ENSG00000153823	0	0.0008
PGRMC2	ENSG00000164040	0.00787	0.0008
UBQLN1	ENSG00000135018	0	0.0008
LARS1	ENSG00000133706	0.02533	0.0006
YAP1	ENSG00000137693	0.96307	0.0006
NFAT5	ENSG00000102908	0	0.0006
MIB1	ENSG00000101752	0.00714	0.0004
SLC19A2	ENSG00000117479	0.00334	0.001
HPS3	ENSG00000163755	3e-05	0.0006
UGP2	ENSG00000169764	0.99259	0.0014
GNAI3	ENSG00000065135	0.27501	0.0006
BRWD1	ENSG00000185658	1e-05	0.0006
ADD3	ENSG00000148700	0.99993	0.0008
KMT2C	ENSG00000055609	0	0.0012
CTNNA2	ENSG00000066032	0	0.0008
NRAS	ENSG00000213281	0.06169	0.0004
PGM3	ENSG00000013375	0.18335	0.0006
LONRF1	ENSG00000154359	0.00092	0.0008
KDM5D	ENSG00000012817	0.00036	0.001
HDHD2	ENSG00000167220	0.31746	0.0006
MDM1	ENSG00000111554	0.90914	0.0002
RND3	ENSG00000115963	0.05346	0.0006
CDC27	ENSG00000004897	0.00061	0.0008
SP3	ENSG00000172845	0.06834	0.001
TOX3	ENSG00000103460	0.0001	0.0012
WBP4	ENSG00000120688	0.99901	0.0012
IER3IP1	ENSG00000134049	0.25277	0.0004
TRA2B	ENSG00000136527	0.27417	0.0012
HNRNPU	ENSG00000153187	0.0072	0.0006
ACTR10	ENSG00000131966	0.93857	0.0016
NETO2	ENSG00000171208	0.00045	0.001
RBM27	ENSG00000091009	0.00069	0.0008
FAM169A	ENSG00000198780	0	0.001
LMO7	ENSG00000136153	0	0.001
CHRM3	ENSG00000133019	0	0.001
MRPS18C	ENSG00000163319	1	0.0012
NOL7	ENSG00000225921	0.77445	0.0014
OXSR1	ENSG00000172939	0.00021	0.001
POLE4	ENSG00000115350	1	0.0014
FKBP14	ENSG00000106080	0.96243	0.001
RLIM	ENSG00000131263	0	0.001
SON	ENSG00000159140	0	0.0008
MAP3K2	ENSG00000169967	0	0.0002
QSER1	ENSG00000060749	0.00266	0.0008
ZIC1	ENSG00000152977	0.77285	0.0016
ALMS1	ENSG00000116127	9e-05	0.0008
RBIS	ENSG00000176731	1	0.0012
GPATCH11	ENSG00000152133	0.006	0.0004
PWWP3B	ENSG00000157502	0.26757	0.0012
TASOR	ENSG00000163946	0.00074	0.0006
TTC3	ENSG00000182670	0	0.0008
ZMYM4	ENSG00000146463	0.00089	0.0008
UQCRB	ENSG00000156467	1	0.0014
SPX	ENSG00000134548	1	0.001
ABITRAM	ENSG00000119328	0.94682	0.0008
CSTF2	ENSG00000101811	0.01076	0.0006
ANGEL2	ENSG00000174606	0.00049	0.001
NUFIP1	ENSG00000083635	0.00087	0.001
TMEM184C	ENSG00000164168	2e-05	0.001
RBL2	ENSG00000103479	0.0001	0.001
IFT88	ENSG00000032742	0.87741	0.0008
NEK11	ENSG00000114670	0.98796	0.0004
COX20	ENSG00000203667	0.96828	0.001
DCP1B	ENSG00000151065	0.00042	0.001
KLHL7	ENSG00000122550	0.06154	0.0006
PPM1B	ENSG00000138032	0.00502	0.0008
ARIH1	ENSG00000166233	0	0.001
SATB2	ENSG00000119042	0	0.001
HIVEP2	ENSG00000010818	0	0.0012
AC068987.1	ENSG00000260122	0.0292	0.0008
CD302	ENSG00000241399	1	0.0008
DCTN4	ENSG00000132912	0.00011	0.001
MED13	ENSG00000108510	0	0.0008
FBXL2	ENSG00000153558	0	0.0016
CDK13	ENSG00000065883	0	0.001
WNK1	ENSG00000060237	2e-05	0.0002
NEO1	ENSG00000067141	0	0.001
CASK	ENSG00000147044	3e-05	0.0014
[truncated: 10,253 more rows]

## Sheet: TriM
Supplemental_Table_S3. P-value and FDR of each gene under different gene ranking conditions and lists of TriM, Top, TriM-only, Top-only, and Overlap genes.
TriM genes
TriM p-value	Gene_Symbol	Ensembl_Gene_ID	mRNA_Abundance (RPKM)	gDNA_Size (bp)	GC_Content (%)	Co-expression_Coefficient_with_hcASDs
p<0.00001	SEMA3F	ENSG00000001617	4.35353	34031	57.74	0.4194
p<0.00001	HECW1	ENSG00000002746	6.2533	453373	42.03	0.5421
p<0.00001	ALS2	ENSG00000003393	5.03561	80690	37.99	0.4203
p<0.00001	RBM5	ENSG00000003756	13.4472	30103	44.45	0.3991
p<0.00001	SARM1	ENSG00000004139	7.28564	39694	51.55	0.5219
p<0.00001	PLXND1	ENSG00000004399	5.6253	51463	58.3	0.2841
p<0.00001	RBM6	ENSG00000004534	9.36993	160039	44.14	0.3801
p<0.00001	ARHGAP33	ENSG00000004777	27.8076	14291	60.93	0.4157
p<0.00001	UPF1	ENSG00000005007	8.95587	36272	55.14	0.5214
p<0.00001	DHX33	ENSG00000005100	2.74082	28066	45.78	0.585
p<0.00001	FAM214B	ENSG00000005238	6.76618	12230	54.68	0.4226
p<0.00001	CREBBP	ENSG00000005339	11.2836	155660	45.01	0.5514
p<0.00001	KMT2E	ENSG00000005483	12.7513	100830	37.41	0.5528
p<0.00001	MYCBP2	ENSG00000005810	7.05546	282438	35.73	0.4089
p<0.00001	ITGA3	ENSG00000005884	2.77937	34514	52.64	0.3739
p<0.00001	OSBPL7	ENSG00000006025	1.49585	14463	57.86	0.283
p<0.00001	ZNF263	ENSG00000006194	6.65068	37602	47.09	0.564
p<0.00001	MAP3K9	ENSG00000006432	3.67169	87009	44.98	0.4454
p<0.00001	MARK4	ENSG00000007047	17.431	225997	53.57	0.4759
p<0.00001	PAFAH1B1	ENSG00000007168	41.4273	92406	42.4	0.5348
p<0.00001	KIAA0100	ENSG00000007202	13.0508	31009	46.75	0.5491
p<0.00001	CRAMP1	ENSG00000007545	2.35592	65572	53.1	0.5377
p<0.00001	DNAJC11	ENSG00000007923	9.89377	67757	46.6	0.5047
p<0.00001	MYLIP	ENSG00000007944	4.3251	19163	40.25	0.3149
p<0.00001	CDKL5	ENSG00000008086	4.0438	228047	40.21	0.3894
p<0.00001	CDK11A	ENSG00000008128	3.12517	21979	52.05	0.4718
p<0.00001	CYTH3	ENSG00000008256	6.25573	110869	44.78	0.4489
p<0.00001	CELSR3	ENSG00000008300	6.38527	26424	59.87	0.5177
p<0.00001	NFIX	ENSG00000008441	65.3737	103322	55.31	0.4205
p<0.00001	ST3GAL1	ENSG00000008513	5.01919	117093	49.4	0.4373
p<0.00001	HEATR5B	ENSG00000008869	5.80934	115990	38.6	0.5627
p<0.00001	REV3L	ENSG00000009413	3.15715	184688	36.9	0.4506
p<0.00001	NISCH	ENSG00000010322	25.5573	37951	53.28	0.4179
p<0.00001	HIVEP2	ENSG00000010818	23.3486	205230	38.72	0.439
p<0.00001	CLCN6	ENSG00000011021	4.97167	41984	48.13	0.4895
p<0.00001	RNF216	ENSG00000011275	5.17868	161650	45.52	0.5934
p<0.00001	WIZ	ENSG00000011451	12.1348	29979	58.15	0.4995
p<0.00001	GPR21; RABGAP1	ENSG00000011454	8.92398	164034	38.49	0.5739
p<0.00001	CEP68	ENSG00000011523	9.19514	30639	47.81	0.5993
p<0.00001	GABRA3	ENSG00000011677	13.1933	285082	37.36	0.4847
p<0.00001	EXTL3	ENSG00000012232	18.7403	155131	44.36	0.5535
p<0.00001	MAMLD1	ENSG00000013619	4.88604	152757	44.08	0.4558
p<0.00001	ZC3H3	ENSG00000014164	6.18144	103789	58.38	0.5316
p<0.00001	CCDC88C	ENSG00000015133	2.5191	146522	51.25	0.2479
p<0.00001	ZMYND11	ENSG00000015171	22.9257	120173	37.8	0.5302
p<0.00001	PHLDB1	ENSG00000019144	10.6982	51592	54.3	0.3189
p<0.00001	SYT13	ENSG00000019505	37.6556	46040	46.29	0.4464
p<0.00001	ZRANB1	ENSG00000019995	16.0842	46067	39.68	0.5889
p<0.00001	OSBPL5	ENSG00000021762	5.08555	79633	57	0.4337
p<0.00001	NLRP2	ENSG00000022556	1.47781	48013	49.09	0.3438
p<0.00001	RNF10	ENSG00000022840	36.2829	44109	45.25	0.5563
p<0.00001	UBR2	ENSG00000024048	1.76588	129477	39.11	0.5463
p<0.00001	KPNA6	ENSG00000025800	6.36213	68508	44.21	0.5806
p<0.00001	KCNG1	ENSG00000026559	23.6221	19452	52.17	0.3072
p<0.00001	FAM13B	ENSG00000031003	6.02607	114002	40.05	0.4719
p<0.00001	RANBP3	ENSG00000031823	11.681	62004	52.74	0.5393
p<0.00001	LRRC7	ENSG00000033122	4.8722	584024	35.38	0.4571
p<0.00001	GAB2	ENSG00000033327	9.56448	203056	41.71	0.4322
p<0.00001	APBA2	ENSG00000034053	36.4459	233833	48.63	0.4984
p<0.00001	TIMP2	ENSG00000035862	60.5692	72411	52.6	0.4638
p<0.00001	BOD1L1	ENSG00000038219	5.24952	58988	38.88	0.5275
p<0.00001	EDC4	ENSG00000038358	10.9215	11448	57.3	0.5407
p<0.00001	TRIO	ENSG00000038382	12.654	388787	43.38	0.5461
p<0.00001	CLEC16A	ENSG00000038532	2.76958	237623	48.05	0.5641
p<0.00001	RIPOR1	ENSG00000039523	19.9932	28371	57.05	0.4618
p<0.00001	INPP4A	ENSG00000040933	8.27856	149539	47.33	0.5357
p<0.00001	MYO16	ENSG00000041515	4.547	611854	38.48	0.2806
p<0.00001	CUL7	ENSG00000044090	5.91025	16329	54.7	0.5339
p<0.00001	WDR37	ENSG00000047056	5.31756	82847	45.48	0.5409
p<0.00001	KATNIP	ENSG00000047578	1.32014	230237	47.84	0.4934
p<0.00001	FAM184B	ENSG00000047662	2.62364	152316	44.07	0.4253
p<0.00001	RUNDC2A	ENSG00000048471	2.53893	597554	47.13	0.5343
p<0.00001	CELF2	ENSG00000048740	16.842	538279	41.91	0.5651
p<0.00001	R3HDM1	ENSG00000048991	16.2722	193816	37.98	0.3096
p<0.00001	ARID1B	ENSG00000049618	8.08946	434760	40.89	0.5768
p<0.00001	SLC4A8	ENSG00000050438	3.57853	124447	42.72	0.5228
p<0.00001	FAM160A2	ENSG00000051009	7.91828	23367	44.55	0.5012
p<0.00001	PLEKHA5	ENSG00000052126	3.76172	246649	38.09	0.5368
p<0.00001	RRP12	ENSG00000052749	3.3317	69719	50.49	0.4312
p<0.00001	FNIP2	ENSG00000052795	5.44824	139025	40.58	0.5314
p<0.00001	KIF1B	ENSG00000054523	15.582	171034	42.04	0.5937
p<0.00001	ATP9A	ENSG00000054793	30.4034	171877	46.63	0.5536
p<0.00001	FAM168A	ENSG00000054965	18.1005	197703	41.55	0.555
p<0.00001	KCNH2	ENSG00000055118	8.1371	33361	59.57	0.3749
p<0.00001	USP36	ENSG00000055483	2.37202	54061	50.03	0.4356
p<0.00001	KMT2C	ENSG00000055609	3.40623	301082	38.65	0.5071
p<0.00001	PPP1R12A	ENSG00000058272	4.98	161898	36.07	0.4927
p<0.00001	POLR3E	ENSG00000058600	4.77294	37727	51.68	0.5319
p<0.00001	ZC3H11A	ENSG00000058673	8.75277	59377	40.74	0.5274
p<0.00001	UNKL	ENSG00000059145	1.64295	51547	57.82	0.4836
p<0.00001	MXD1	ENSG00000059728	2.53425	45258	40.74	0.4998
p<0.00001	CTDP1	ENSG00000060069	3.63526	74708	53.37	0.5395
p<0.00001	OGFR	ENSG00000060491	13.0088	9166	63.45	0.3864
p<0.00001	PTPRU	ENSG00000060656	4.2091	90298	51.58	0.4234
p<0.00001	LZTS1	ENSG00000061337	16.1902	57799	50.43	0.459
p<0.00001	SFSWAP	ENSG00000061936	5.72098	88658	46.45	0.4116
p<0.00001	CDH3	ENSG00000062038	1.95874	86428	49.26	0.3589
p<0.00001	CS	ENSG00000062485	31.4636	28693	46.15	0.5736
p<0.00001	ELMO2	ENSG00000062598	11.0118	66936	44.15	0.4598
p<0.00001	SEZ6	ENSG00000063015	34.7202	51540	54.21	0.4525
p<0.00001	BICRA	ENSG00000063169	3.94615	95082	51.9	0.4914
p<0.00001	ZNF275	ENSG00000063587	2.49862	25964	49.09	0.5213
p<0.00001	RNF4	ENSG00000063978	11.9312	163101	47.38	0.5721
p<0.00001	LIMCH1	ENSG00000064042	11.0395	340438	40.5	0.4034
p<0.00001	SUGP2	ENSG00000064607	26.0549	43136	50	0.5657
p<0.00001	SBNO2	ENSG00000064932	1.35949	66632	63.17	0.4067
p<0.00001	ANKS1A	ENSG00000064999	2.82604	202152	44.93	0.5062
p<0.00001	AP3D1	ENSG00000065000	16.6315	63481	56.41	0.562
p<0.00001	ADAT1	ENSG00000065457	2.37546	26320	44.65	0.5445
p<0.00001	SPEN	ENSG00000065526	9.02327	104362	43.57	0.509
p<0.00001	CDK13	ENSG00000065883	5.4252	149460	38.73	0.573
p<0.00001	SLC9A7	ENSG00000065923	2.06635	159868	41.06	0.4042
p<0.00001	FOXJ2	ENSG00000065970	5.21254	22802	47.53	0.5663
p<0.00001	CTNNA2	ENSG00000066032	23.0056	1463631	38.65	0.4076
p<0.00001	EML1	ENSG00000066629	11.0607	204368	45.19	0.4209
p<0.00001	KIF26A	ENSG00000066735	6.35863	42172	63.77	0.3676
p<0.00001	ATG2B	ENSG00000066739	1.90015	84147	37.06	0.4586
p<0.00001	ARFGEF1	ENSG00000066777	3.89103	170271	38.38	0.551
p<0.00001	STAG3	ENSG00000066923	5.74484	43926	47.11	0.4032
p<0.00001	MYO9A	ENSG00000066933	2.43358	296287	37.93	0.5586
p<0.00001	NEO1	ENSG00000067141	15.1017	253496	38.73	0.4358
p<0.00001	TP53BP1	ENSG00000067369	12.021	107668	41.72	0.5967
p<0.00001	TRO	ENSG00000067445	17.234	10970	51.41	0.5117
p<0.00001	NAV3	ENSG00000067798	5.34521	888370	35.89	0.508
p<0.00001	PDZD4	ENSG00000067840	147.802	28400	56.35	0.3466
p<0.00001	HDAC4	ENSG00000068024	2.19645	353487	51.33	0.5428
p<0.00001	TBC1D25	ENSG00000068354	10.1817	22896	47.97	0.4959
p<0.00001	GRIPAP1	ENSG00000068400	14.0448	28545	50.22	0.3671
p<0.00001	POLR1A	ENSG00000068654	2.93524	85940	46.69	0.5812
p<0.00001	PHRF1	ENSG00000070047	7.4683	35753	56.31	0.5288
p<0.00001	ELP1	ENSG00000070061	5.19505	67431	39.99	0.5409
p<0.00001	SMG6	ENSG00000070366	5.80899	243947	45.76	0.5624
p<0.00001	DGCR2	ENSG00000070413	20.169	86173	48.62	0.5567
p<0.00001	MNT	ENSG00000070444	6.72403	17032	61.64	0.5282
p<0.00001	NDST1	ENSG00000070614	11.7367	72394	52.04	0.5278
p<0.00001	TCOF1	ENSG00000070814	4.69462	42680	52.46	0.5292
p<0.00001	NCK2	ENSG00000071051	35.2645	149363	44.54	0.4991
p<0.00001	RPS6KA2	ENSG00000071242	7.00738	497088	46.48	0.4333
p<0.00001	SEL1L	ENSG00000071537	6.80097	62307	38.48	0.5403
p<0.00001	ADGRL1	ENSG00000072071	31.4775	58445	56.42	0.5152
p<0.00001	ZFYVE26	ENSG00000072121	1.33163	89217	43	0.5546
p<0.00001	AFF4	ENSG00000072364	7.42274	88240	40.42	0.5482
p<0.00001	MARK2	ENSG00000072518	8.30334	72092	49.65	0.5349
p<0.00001	AP1M1	ENSG00000072958	25.7073	48053	51.53	0.5424
p<0.00001	PVR	ENSG00000073008	4.88151	22365	50.03	0.475
p<0.00001	CLCN4	ENSG00000073464	17.1485	80686	45.22	0.504
p<0.00001	FNDC8	ENSG00000073598	1.45662	9118	48.33	0.4607
p<0.00001	MAP3K13	ENSG00000073803	2.10658	206154	40.07	0.549
p<0.00001	FRY	ENSG00000073910	4.38337	452413	39.24	0.4557
p<0.00001	CLASP1	ENSG00000074054	10.6993	311701	41.05	0.5518
p<0.00001	NTN4	ENSG00000074527	7.42781	133383	40.1	0.3599
p<0.00001	NUAK1	ENSG00000074590	17.8741	76694	45.97	0.4282
p<0.00001	ZZEF1	ENSG00000074755	2.13659	138586	44.49	0.5775
p<0.00001	ANO8	ENSG00000074855	9.6499	11633	62.68	0.4447
p<0.00001	KCNQ2	ENSG00000075043	18.8154	72470	62.3	0.4749
p<0.00001	EIF4G3	ENSG00000075151	10.2385	370597	39.36	0.4952
p<0.00001	GRAMD4	ENSG00000075240	5.62169	103779	57.68	0.5305
p<0.00001	ADD2	ENSG00000075340	24.9482	160608	44.81	0.5145
p<0.00001	RASAL2	ENSG00000075391	3.42232	390044	37	0.5524
p<0.00001	ZNF37A	ENSG00000075407	2.00389	55960	39.11	0.4964
p<0.00001	FOSL2	ENSG00000075426	6.81032	24870	51.81	0.2468
p<0.00001	TMEM131	ENSG00000075568	4.55771	239616	39.3	0.5251
p<0.00001	BAZ2A	ENSG00000076108	4.84739	41221	48.64	0.5183
p<0.00001	PTPN23	ENSG00000076201	10.4985	32425	51.52	0.5179
p<0.00001	SLC46A1	ENSG00000076351	3.19081	12556	52.44	0.4128
p<0.00001	PLXNA2	ENSG00000076356	11.3503	222143	47.99	0.4822
p<0.00001	CAMSAP3	ENSG00000076826	15.1125	22442	58.7	0.4547
p<0.00001	MAP2K7	ENSG00000076984	5.35787	10636	63.14	0.427
p<0.00001	DGKD	ENSG00000077044	7.00946	117611	47.77	0.4932
p<0.00001	CTTNBP2	ENSG00000077063	7.94236	163489	38.77	0.401
p<0.00001	GTF3C1	ENSG00000077235	9.17083	90359	49.42	0.585
p<0.00001	MAP2	ENSG00000078018	71.3346	310061	35.9	0.5088
p<0.00001	RBFOX1	ENSG00000078328	19.9309	2473539	42.38	0.4606
p<0.00001	GNB1	ENSG00000078369	256.132	105833	46.7	0.5496
p<0.00001	ADCYAP1R1	ENSG00000078549	9.04322	59172	51.96	0.4391
p<0.00001	TNRC6C	ENSG00000078687	5.21538	149596	42.22	0.5404
p<0.00001	CBFA2T2	ENSG00000078699	4.32647	159962	42.36	0.5205
p<0.00001	RUNX1T1	ENSG00000079102	12.4421	148320	38.11	0.417
p<0.00001	OSBPL6	ENSG00000079156	2.51088	208413	39.34	0.4497
p<0.00001	CIC	ENSG00000079432	18.6762	27261	61.52	0.4784
p<0.00001	RABL2B	ENSG00000079974	2.81227	16162	50.06	0.454
p<0.00001	SMARCA2	ENSG00000080503	17.0297	213335	40.37	0.4697
p<0.00001	SRCAP	ENSG00000080603	9.66967	43201	49.63	0.5463
p<0.00001	KCNN2	ENSG00000080709	3.53806	440575	37.71	0.3038
p<0.00001	CNOT4	ENSG00000080802	6.07474	148333	37.19	0.5574
p<0.00001	DLGAP4	ENSG00000080845	25.2883	222302	51.09	0.5257
p<0.00001	MAGI3	ENSG00000081026	3.44007	295409	37.14	0.5316
p<0.00001	MEF2C	ENSG00000081189	72.4413	187141	36.05	0.361
p<0.00001	PCDHB4	ENSG00000081818	1.95611	3806	45.69	0.3881
p<0.00001	PCDHA6	ENSG00000081842	2.50152	184390	40.2	0.4509
p<0.00001	PCDHGA2	ENSG00000081853	7.66102	174216	45.18	0.482
p<0.00001	DLG3	ENSG00000082458	8.76532	60656	46.89	0.5117
p<0.00001	GSK3B	ENSG00000082701	12.4984	273674	37.2	0.5865
p<0.00001	ERC1	ENSG00000082805	7.49102	505425	39.35	0.5072
p<0.00001	DOP1A	ENSG00000083097	3.22352	103685	35.96	0.5075
p<0.00001	KAT6A	ENSG00000083168	7.96596	122516	38.89	0.5252
p<0.00001	ULK2	ENSG00000083290	9.52752	97108	41.45	0.5284
p<0.00001	ZNF324	ENSG00000083812	3.16421	8392	57.75	0.5567
p<0.00001	SSH1	ENSG00000084112	2.23798	79400	48.43	0.5119
p<0.00001	NCOA1	ENSG00000084676	13.7939	278789	37.1	0.4711
p<0.00001	EFR3B	ENSG00000084710	9.46884	117060	48.39	0.5502
p<0.00001	KIF3C	ENSG00000084731	78.4865	56152	48.25	0.572
p<0.00001	BCORL1	ENSG00000085185	4.02277	76977	49.7	0.5238
p<0.00001	ATRX	ENSG00000085224	9.26387	281354	37.73	0.5397
p<0.00001	MAP3K4	ENSG00000085511	2.71667	125659	38.79	0.5372
p<0.00001	ZNF213	ENSG00000085644	7.3228	13028	53.46	0.5107
p<0.00001	CHERP	ENSG00000085872	11.2886	24544	57.25	0.5541
p<0.00001	ATG16L1	ENSG00000085978	4.72829	85624	45.33	0.4989
p<0.00001	MAST2	ENSG00000086015	11.5795	249136	41.32	0.4756
p<0.00001	HUWE1	ENSG00000086758	11.521	154633	41.2	0.5833
p<0.00001	ACOX3	ENSG00000087008	2.81317	74442	51.93	0.5426
p<0.00001	GNAO1	ENSG00000087258	84.0724	166055	49.47	0.4942
p<0.00001	ADD1	ENSG00000087274	47.9667	86220	44.84	0.5872
p<0.00001	PHACTR3	ENSG00000087495	24.1497	270203	47.63	0.4443
p<0.00001	CNOT3	ENSG00000088038	7.63915	17933	57.9	0.5116
p<0.00001	GNA11	ENSG00000088256	24.7184	29638	61.68	0.5015
p<0.00001	DOCK9	ENSG00000088387	6.11489	293197	41.78	0.4151
p<0.00001	ATRN	ENSG00000088812	6.57224	180101	40.35	0.5708
p<0.00001	C20orf194	ENSG00000088854	3.70343	158321	43.79	0.546
p<0.00001	ZNF343	ENSG00000088876	1.86942	42886	43.04	0.4796
p<0.00001	SLC23A2	ENSG00000089057	8.21104	157938	44.93	0.4793
p<0.00001	STRN4	ENSG00000090372	26.8239	27484	57.35	0.511
p<0.00001	GOLGA3	ENSG00000090615	5.57394	60165	53.6	0.5095
p<0.00001	PDPR	ENSG00000090857	1.33442	48206	47.1	0.4551
p<0.00001	GLG1	ENSG00000090863	12.3023	159718	42.38	0.5676
p<0.00001	TNRC6A	ENSG00000090905	4.22252	217424	42.59	0.5137
p<0.00001	PLEKHG2	ENSG00000090924	4.21598	15747	56.66	0.4318
p<0.00001	NRCAM	ENSG00000091129	22.221	309095	39	0.4347
p<0.00001	JPH4	ENSG00000092051	54.5386	10756	56.68	0.3534
p<0.00001	HECTD1	ENSG00000092148	9.13657	107693	39.35	0.5746
p<0.00001	DPYSL2	ENSG00000092964	144.405	144148	44.97	0.5227
p<0.00001	SH2D3C	ENSG00000095370	5.31428	40394	53.99	0.4677
p<0.00001	SEMA4G	ENSG00000095539	6.60863	16354	52.88	0.4124
p<0.00001	WAC	ENSG00000095787	23.629	90620	37.79	0.4918
p<0.00001	HIVEP1	ENSG00000095951	3.12869	156238	39.37	0.5388
p<0.00001	BRPF3	ENSG00000096070	7.673	36047	47.04	0.5705
p<0.00001	FBXL19	ENSG00000099364	21.0252	25729	55.33	0.4135
p<0.00001	SETD1A	ENSG00000099381	3.87508	26911	55.65	0.5315
p<0.00001	MED15	ENSG00000099917	7.16057	91720	50.5	0.4778
p<0.00001	LZTR1	ENSG00000099949	5.93432	16764	58.23	0.4959
p<0.00001	CABIN1	ENSG00000099991	7.43739	167437	50.24	0.4627
p<0.00001	PPIL2	ENSG00000100023	3.50746	34007	54.06	0.5561
p<0.00001	YPEL1	ENSG00000100027	21.4032	38259	49.27	0.4537
p<0.00001	PPM1F	ENSG00000100034	4.84226	33424	55.32	0.5084
p<0.00001	CARD10	ENSG00000100065	1.26872	29181	57.09	0.2967
p<0.00001	GRK3	ENSG00000100077	3.74746	164620	40.6	0.4764
p<0.00001	HIRA	ENSG00000100084	9.86719	116753	46.11	0.5601
p<0.00001	SEZ6L	ENSG00000100095	18.4393	214136	44.57	0.38
p<0.00001	HPS4	ENSG00000100099	6.4228	40415	46.81	0.4936
p<0.00001	TRIOBP	ENSG00000100106	3.92476	79509	54.36	0.4082
p<0.00001	MICALL1	ENSG00000100139	4.91691	37166	55.92	0.4487
p<0.00001	DEPDC5	ENSG00000100150	1.8519	154167	45.28	0.5198
p<0.00001	TTC28	ENSG00000100154	7.54619	701852	39.91	0.4299
p<0.00001	SEPTIN3	ENSG00000100167	132.282	28747	52.28	0.5438
p<0.00001	TCF20	ENSG00000100207	10.2809	183604	49.75	0.562
p<0.00001	JOSD1	ENSG00000100221	16.8265	16014	47.81	0.5782
p<0.00001	PPP6R2	ENSG00000100239	13.053	101787	51.13	0.4756
p<0.00001	SBF1	ENSG00000100241	25.2078	30036	60.68	0.4454
p<0.00001	SUN2	ENSG00000100242	19.9402	59419	54.74	0.3768
p<0.00001	AP1B1	ENSG00000100280	14.0156	95500	49.33	0.4937
p<0.00001	RBFOX2	ENSG00000100320	20.3721	290089	39.37	0.5302
p<0.00001	MTMR3	ENSG00000100330	7.16836	147700	40.64	0.5449
p<0.00001	PNPLA3	ENSG00000100344	1.91772	40697	49.36	0.4122
p<0.00001	FOXRED2	ENSG00000100350	8.35697	19854	52.63	0.4714
p<0.00001	FAM118A	ENSG00000100376	2.68349	32988	49.58	0.4833
p<0.00001	EP300	ENSG00000100393	8.13526	87486	42.02	0.5673
p<0.00001	L3MBTL2	ENSG00000100395	7.78577	25990	52.38	0.5165
p<0.00001	ZC3H7B	ENSG00000100403	19.8148	58623	54.29	0.557
p<0.00001	NIN	ENSG00000100503	2.45734	111400	41.16	0.4638
p<0.00001	TMED8	ENSG00000100580	3.48326	42066	41.15	0.4855
p<0.00001	SLC8A3	ENSG00000100678	4.98101	144856	43.55	0.4601
p<0.00001	PCNX1	ENSG00000100731	4.14886	207978	36.87	0.579
p<0.00001	CHD8	ENSG00000100888	8.67891	70933	42.52	0.5728
p<0.00001	ZMYND8	ENSG00000101040	7.9928	147676	46.13	0.5543
p<0.00001	RIMS4	ENSG00000101098	15.2949	58739	49.67	0.3951
p<0.00001	STK4	ENSG00000101109	2.76992	113543	38.46	0.5533
p<0.00001	MTG2	ENSG00000101181	4.1586	20540	49.97	0.4868
p<0.00001	DIDO1	ENSG00000101191	4.42979	60215	49.19	0.5532
p<0.00001	ARFGAP1	ENSG00000101199	5.9776	17006	59.73	0.4902
p<0.00001	CHRNA4	ENSG00000101204	11.9369	35179	63.44	0.328
p<0.00001	GMEB2	ENSG00000101216	2.87282	39500	53.45	0.5219
p<0.00001	RNF24	ENSG00000101236	5.01342	88250	40.49	0.5466
p<0.00001	TM9SF4	ENSG00000101337	8.66607	57545	47.43	0.5227
p<0.00001	PAK5	ENSG00000101349	16.5744	301707	39.34	0.5019
p<0.00001	KIF3B	ENSG00000101350	20.8549	57361	43.82	0.5115
p<0.00001	PXMP4	ENSG00000101417	3.81711	17562	49.46	0.4717
p<0.00001	LPIN2	ENSG00000101577	5.72331	96151	41.56	0.4882
p<0.00001	ANKRD12	ENSG00000101745	6.30905	149758	37.33	0.4804
p<0.00001	USP11	ENSG00000102226	72.3319	15463	48.29	0.4559
p<0.00001	PCDH11X	ENSG00000102290	2.07286	843970	35.82	0.37
p<0.00001	FGD1	ENSG00000102302	9.35828	50781	50.05	0.4979
p<0.00001	ARHGEF7	ENSG00000102606	11.5788	191179	44.55	0.5843
p<0.00001	TSC22D1	ENSG00000102804	42.2379	145005	38.08	0.5342
p<0.00001	MGRN1	ENSG00000102858	16.3516	74482	55.34	0.5541
p<0.00001	ZNF629	ENSG00000102870	4.94671	8750	57.73	0.5445
p<0.00001	NFAT5	ENSG00000102908	2.36431	139573	38.64	0.4043
p<0.00001	USB1	ENSG00000103005	10.1476	22073	49.63	0.4947
p<0.00001	SETD6	ENSG00000103037	2.65249	8364	46.58	0.4167
p<0.00001	SLC38A7	ENSG00000103042	3.44206	19662	52.71	0.5194
p<0.00001	SMPD3	ENSG00000103056	15.1304	90182	51.02	0.48
p<0.00001	SLC7A6	ENSG00000103064	2.6428	37308	47.81	0.521
p<0.00001	WDR59	ENSG00000103091	4.04809	128812	44.73	0.4797
p<0.00001	MON1B	ENSG00000103111	7.12824	11564	49.32	0.5531
p<0.00001	TAF1C	ENSG00000103168	5.31343	9224	59.13	0.4076
p<0.00001	TSC2	ENSG00000103197	10.4992	41525	59.93	0.5422
p<0.00001	ZNF500	ENSG00000103199	3.01548	19386	54.32	0.4913
p<0.00001	ABCC1	ENSG00000103222	1.37713	194120	48.52	0.5386
p<0.00001	SLC7A5	ENSG00000103257	17.2237	39485	58.42	0.4508
p<0.00001	EARS2	ENSG00000103356	4.69449	36978	47.68	0.5745
p<0.00001	USP31	ENSG00000103404	3.56758	87865	41.37	0.494
p<0.00001	CORO7-PAM16	ENSG00000103426	8.02871	80244	57.43	0.4605
p<0.00001	CORO2B	ENSG00000103647	25.9731	148814	49.34	0.5122
p<0.00001	HERC1	ENSG00000103657	7.52864	225331	38.81	0.5971
p<0.00001	AP3B2	ENSG00000103723	17.0152	50666	48.96	0.4171
p<0.00001	RPAP1	ENSG00000103932	3.8641	27094	50.42	0.5146
p<0.00001	DMXL2	ENSG00000104093	5.73713	175123	36.95	0.4899
p<0.00001	VPS18	ENSG00000104142	8.99674	9526	53.56	0.5151
p<0.00001	SLC30A4	ENSG00000104154	2.44926	43150	39.85	0.4947
p<0.00001	CSPP1	ENSG00000104218	1.42833	134362	38.01	0.4233
p<0.00001	TRIM35	ENSG00000104228	3.92572	26387	45.62	0.5337
p<0.00001	JPH1	ENSG00000104369	3.28953	86841	39.8	0.4261
p<0.00001	NDRG1	ENSG00000104419	40.2652	64848	50.32	0.3023
p<0.00001	ERICH1	ENSG00000104714	5.38157	123361	51.17	0.396
p<0.00001	ARHGEF18	ENSG00000104880	4.80173	77372	51.44	0.5774
p<0.00001	DOT1L	ENSG00000104885	2.60254	68646	59.52	0.4591
p<0.00001	NOVA2	ENSG00000104967	34.7275	40311	51.25	0.4712
p<0.00001	IL27RA	ENSG00000104998	1.26801	21457	51.73	0.3724
p<0.00001	ANKRD27	ENSG00000105186	2.85037	79592	48.98	0.5595
p<0.00001	DYRK1B	ENSG00000105204	11.8385	8852	57.17	0.4265
p<0.00001	NUMBL	ENSG00000105245	21.0411	25068	52.55	0.4159
p<0.00001	CLIP3	ENSG00000105270	98.7589	18684	52.71	0.4732
p<0.00001	CACTIN	ENSG00000105298	6.03856	16171	61.59	0.5011
p<0.00001	FZR1	ENSG00000105325	14.3188	32024	60.67	0.5146
p<0.00001	PTPRS	ENSG00000105426	34.8729	182309	52.47	0.5433
p<0.00001	MEGF8	ENSG00000105429	10.7563	53161	54.75	0.516
p<0.00001	RAB3D	ENSG00000105514	6.53789	24203	51.11	0.5384
p<0.00001	PLPPR2	ENSG00000105520	54.8368	10313	57.31	0.3647
p<0.00001	MIER2	ENSG00000105556	5.4354	43372	53.11	0.5227
p<0.00001	TNPO2	ENSG00000105576	27.8525	24818	54.01	0.5593
p<0.00001	CACNG7	ENSG00000105605	44.1712	34607	51.16	0.4529
p<0.00001	MAST1	ENSG00000105613	24.7361	41002	52.4	0.4485
p<0.00001	ELL	ENSG00000105656	2.45624	79454	55.51	0.4941
p<0.00001	CRTC1	ENSG00000105662	14.5763	98656	56.04	0.3919
p<0.00001	ATP13A1	ENSG00000105726	6.50169	18479	57.96	0.5205
p<0.00001	GRIK5	ENSG00000105737	20.8982	71178	51.51	0.4887
p<0.00001	SIPA1L3	ENSG00000105738	3.33614	301162	49.76	0.4852
p<0.00001	CADM4	ENSG00000105767	100.913	17483	53.31	0.4714
p<0.00001	WDR91	ENSG00000105875	2.02195	27696	47.38	0.4595
p<0.00001	MPP6	ENSG00000105926	4.12155	120926	35.88	0.4385
p<0.00001	IQCE	ENSG00000106012	3.64231	55762	52.81	0.4827
p<0.00001	ZKSCAN1	ENSG00000106261	6.72547	26118	44.83	0.5473
p<0.00001	RBM28	ENSG00000106344	2.44838	46224	43.22	0.5058
p<0.00001	USP42	ENSG00000106346	3.26477	56681	45.58	0.526
p<0.00001	ZNF862	ENSG00000106479	2.88722	29105	48.91	0.5316
p<0.00001	URGCP	ENSG00000106608	11.6801	50518	45.69	0.5422
p<0.00001	CLIP2	ENSG00000106665	35.7858	116529	52.07	0.5387
p<0.00001	SLC1A1	ENSG00000106688	9.43893	97002	42.11	0.4204
p<0.00001	TMEM245	ENSG00000106771	5.84798	104813	39.52	0.5077
p<0.00001	MEGF9	ENSG00000106780	10.9831	113660	38.18	0.5511
p<0.00001	TLE4	ENSG00000106829	11.1263	155110	39.28	0.4467
p<0.00001	SUSD1	ENSG00000106868	2.27337	134515	42.75	0.4682
p<0.00001	RIC1	ENSG00000107036	1.71679	147533	37.47	0.565
p<0.00001	RGP1	ENSG00000107185	4.79419	9299	52.56	0.5617
p<0.00001	RAPGEF1	ENSG00000107263	11.5316	163305	48.49	0.5802
p<0.00001	APBA1	ENSG00000107282	14.8269	244840	41.45	0.4312
p<0.00001	SETX	ENSG00000107290	3.46372	93631	41	0.5424
p<0.00001	SFXN3	ENSG00000107819	11.9817	10011	54.03	0.4772
p<0.00001	GBF1	ENSG00000107862	8.89665	137529	43.62	0.5752
p<0.00001	ARHGAP21	ENSG00000107863	18.6593	140279	39.03	0.4942
p<0.00001	SUFU	ENSG00000107882	3.29233	129564	47.98	0.5366
p<0.00001	LARP4B	ENSG00000107929	5.1324	124792	42.7	0.5934
p<0.00001	SH3PXD2A	ENSG00000107957	6.93156	261517	51.58	0.3512
p<0.00001	SORCS1	ENSG00000108018	3.3937	590872	40.11	0.3883
p<0.00001	TASOR2	ENSG00000108021	3.58824	78903	38.83	0.5673
p<0.00001	ZMIZ1	ENSG00000108175	16.0053	247563	55.32	0.5286
p<0.00001	TSPAN14	ENSG00000108219	23.8431	78959	49.31	0.4513
p<0.00001	FBXL20	ENSG00000108306	3.23718	149861	43.28	0.5711
p<0.00001	MTMR4	ENSG00000108389	12.6247	28377	47.85	0.5746
p<0.00001	RAI1	ENSG00000108557	7.60427	129996	56.45	0.5433
p<0.00001	CYTH1	ENSG00000108669	7.64815	108250	45.26	0.4555
p<0.00001	HDAC5	ENSG00000108840	25.8016	46957	55.66	0.4524
p<0.00001	MPP2	ENSG00000108852	10.2445	34355	52.29	0.4317
p<0.00001	TNFAIP1	ENSG00000109079	15.1015	11408	52.61	0.5148
p<0.00001	SUPT6H	ENSG00000109111	9.8161	40482	47.99	0.5712
p<0.00001	PHF12	ENSG00000109118	7.86423	46522	46.18	0.547
p<0.00001	TRIM2	ENSG00000109654	39.0904	187157	42.07	0.5505
p<0.00001	STIM2	ENSG00000109689	5.06056	167781	36.6	0.5323
p<0.00001	RAPGEF2	ENSG00000109756	10.2575	257162	36.75	0.4855
p<0.00001	B3GAT1	ENSG00000109956	93.1881	33739	55.94	0.3892
p<0.00001	DTX4	ENSG00000110042	14.2794	37159	47.6	0.5152
p<0.00001	OSBP	ENSG00000110048	7.21174	41377	42.65	0.5865
p<0.00001	NRXN2	ENSG00000110076	45.9939	117024	54.53	0.3843
p<0.00001	CEP164	ENSG00000110274	1.79493	98710	47.97	0.3555
p<0.00001	UBE4A	ENSG00000110344	6.10512	39612	40.54	0.5569
p<0.00001	KIAA1549L	ENSG00000110427	7.6497	297995	42.91	0.5116
p<0.00001	AMBRA1	ENSG00000110497	7.01976	197712	43.63	0.581
p<0.00001	ELMOD1	ENSG00000110675	24.3724	75689	38.98	0.4004
p<0.00001	PRPF40B	ENSG00000110844	3.87054	76449	47.42	0.5026
p<0.00001	PRDM4	ENSG00000110851	6.50703	28402	41.2	0.5862
p<0.00001	ASIC1	ENSG00000110881	12.8772	26064	54.15	0.4948
p<0.00001	SLC11A2	ENSG00000110911	6.1765	49166	43.54	0.5158
p<0.00001	CUX2	ENSG00000111249	6.56801	316390	49.27	0.3204
p<0.00001	SH2B3	ENSG00000111252	1.60941	45701	54.03	0.3622
p<0.00001	NAA25	ENSG00000111300	1.44646	82108	41.37	0.5536
p<0.00001	SLC38A1	ENSG00000111371	8.98457	86955	39.96	0.5255
p<0.00001	TBC1D30	ENSG00000111490	5.1459	121550	41.34	0.4764
p<0.00001	GNPTAB	ENSG00000111670	14.9148	85461	40.95	0.4908
p<0.00001	ATN1	ENSG00000111676	68.5495	17859	55.53	0.4744
p<0.00001	FAM184A	ENSG00000111879	2.77387	189625	39.55	0.3977
p<0.00001	RIPOR2	ENSG00000111913	4.49498	237889	41.72	0.4299
p<0.00001	PHACTR1	ENSG00000112137	11.8065	571290	41.18	0.4274
p<0.00001	CILK1	ENSG00000112144	4.34844	60546	40.86	0.5133
p<0.00001	MDN1	ENSG00000112159	1.37509	177297	41.54	0.4425
p<0.00001	BACH2	ENSG00000112182	10.4287	370381	40.5	0.4232
p<0.00001	RBM24	ENSG00000112183	3.53022	12511	41.38	0.2983
p<0.00001	GPR63	ENSG00000112218	1.69502	43353	36.26	0.451
p<0.00001	WASF1	ENSG00000112290	90.3784	80186	36.65	0.47
p<0.00001	SOBP	ENSG00000112320	26.4559	171201	41.61	0.4198
p<0.00001	ZBTB24	ENSG00000112365	2.11235	20626	43.84	0.5595
p<0.00001	HECA	ENSG00000112406	7.43589	45723	41.8	0.5534
p<0.00001	FAM120B	ENSG00000112584	8.87862	116365	44.49	0.5804
p<0.00001	PRPH2	ENSG00000112619	1.24646	26000	49.25	0.3605
p<0.00001	BICRAL	ENSG00000112624	4.33794	121603	44.25	0.5631
p<0.00001	SRF	ENSG00000112658	8.87588	10238	55.64	0.5508
p<0.00001	CUL9	ENSG00000112659	2.9087	42404	49.09	0.4149
p<0.00001	BTN2A1	ENSG00000112763	6.36305	18718	45.31	0.4973
p<0.00001	FBRSL1	ENSG00000112787	8.23872	95638	62.75	0.468
p<0.00001	TENT4A	ENSG00000112941	5.03055	43613	47.71	0.5699
p<0.00001	NNT	ENSG00000112992	14.9721	104714	37.88	0.5571
p<0.00001	PCDHB6	ENSG00000113211	1.50575	3266	50.31	0.4928
p<0.00001	DROSHA	ENSG00000113360	7.65019	131700	39.75	0.5646
p<0.00001	WWC1	ENSG00000113645	11.6456	180659	46.59	0.2773
p<0.00001	HMGXB3	ENSG00000113716	4.90895	53097	43.45	0.5444
p<0.00001	CPEB4	ENSG00000113742	11.8888	73632	37.29	0.5141
p<0.00001	CNTN3	ENSG00000113805	1.71335	258573	36.9	0.3397
p<0.00001	PLXNA1	ENSG00000114554	11.6519	48799	61.75	0.5297
p<0.00001	KLHL18	ENSG00000114648	5.00455	63900	44.87	0.5527
p<0.00001	FOXP1	ENSG00000114861	5.70135	629282	41.11	0.2796
p<0.00001	EIF4G1	ENSG00000114867	21.403	20864	52.77	0.4987
p<0.00001	TTL	ENSG00000114999	12.9314	59584	42.38	0.5218
p<0.00001	PIKFYVE	ENSG00000115020	2.15707	92492	37.09	0.5509
p<0.00001	APC2	ENSG00000115266	33.6788	26943	63.5	0.4847
p<0.00001	RTN4	ENSG00000115310	104.996	140435	38.6	0.5244
p<0.00001	USP34	ENSG00000115464	5.73192	283625	38.8	0.5512
p<0.00001	EHBP1	ENSG00000115504	11.6145	372637	36.7	0.5512
p<0.00001	ZNF142	ENSG00000115568	6.13147	26327	49.33	0.5685
p<0.00001	BIRC6	ENSG00000115760	3.0318	261872	37.56	0.5743
p<0.00001	SOS1	ENSG00000115904	4.54916	142797	37.81	0.5459
p<0.00001	PCYOX1	ENSG00000116005	11.1912	23800	45.24	0.5309
p<0.00001	BCL9	ENSG00000116128	10.4014	84716	42.08	0.5135
p<0.00001	TNR	ENSG00000116147	4.5254	428423	43.87	0.2956
p<0.00001	CEP104	ENSG00000116198	2.66511	45311	48	0.496
p<0.00001	FAM20B	ENSG00000116199	9.98853	50764	43.17	0.5196
p<0.00001	QSOX1	ENSG00000116260	9.35713	49162	51.85	0.4193
p<0.00001	ELAPOR1	ENSG00000116299	2.50413	93103	45.89	0.4455
p<0.00001	EDEM3	ENSG00000116406	3.317	64671	34.39	0.5241
p<0.00001	TRIM62	ENSG00000116525	4.04327	36661	51.85	0.4491
p<0.00001	ASH1L	ENSG00000116539	6.42871	227895	41.42	0.5286
p<0.00001	GON4L	ENSG00000116580	2.82402	109739	44.03	0.5794
p<0.00001	ARHGEF2	ENSG00000116584	21.1804	60220	50.95	0.5564
p<0.00001	SMG7	ENSG00000116698	8.8698	126031	40.28	0.5882
p<0.00001	PRDM2	ENSG00000116731	11.581	124882	43.44	0.5613
p<0.00001	KIF21B	ENSG00000116852	26.8015	54325	55.01	0.4871
p<0.00001	EXOC8	ENSG00000116903	3.97508	5100	43.25	0.5796
p<0.00001	SIPA1L2	ENSG00000116991	6.51032	232607	41.29	0.4468
p<0.00001	ETV3	ENSG00000117036	2.86667	17284	43.29	0.5372
p<0.00001	PTCH2	ENSG00000117425	1.44739	23410	53.29	0.3427
p<0.00001	PRRC2C	ENSG00000117523	6.90234	107961	38.3	0.4142
p<0.00001	ARID1A	ENSG00000117713	14.4325	88869	46.19	0.5355
p<0.00001	KMT2A	ENSG00000118058	4.58676	90343	41.25	0.5044
p<0.00001	KLF7	ENSG00000118263	11.9854	93131	41.5	0.5082
p<0.00001	USP35	ENSG00000118369	3.82996	26421	52.98	0.4667
p<0.00001	FOXO3	ENSG00000118689	4.25711	124940	41.71	0.5423
p<0.00001	UBN1	ENSG00000118900	4.24954	35737	47.92	0.5744
p<0.00001	PCDH17	ENSG00000118946	11.4138	97568	33.32	0.3309
p<0.00001	SATB2	ENSG00000119042	34.7514	201767	38.72	0.3189
p<0.00001	TRIM67	ENSG00000119283	5.21185	59445	48.93	0.4238
p<0.00001	FKBP15	ENSG00000119321	2.91638	60313	41.17	0.5171
p<0.00001	FBXW2	ENSG00000119402	10.534	41439	41.5	0.5928
p<0.00001	NR4A3	ENSG00000119508	3.59771	45037	42.99	0.3432
p<0.00001	YLPM1	ENSG00000119596	13.8665	96120	39.69	0.553
p<0.00001	DCAF4	ENSG00000119599	2.47066	33327	48.93	0.4498
p<0.00001	NRDE2	ENSG00000119720	2.12286	64110	44.1	0.5287
p<0.00001	KLHL29	ENSG00000119771	4.83329	323433	50.5	0.4598
p<0.00001	KANSL1	ENSG00000120071	8.52993	195474	40.92	0.5467
p<0.00001	GRIA2	ENSG00000120251	26.9387	161894	34.59	0.3908
p<0.00001	WDR55	ENSG00000120314	4.24821	9449	53.17	0.5109
p<0.00001	PCDHB14	ENSG00000120327	4.60278	4828	44.93	0.5442
p<0.00001	SNX19	ENSG00000120451	7.1967	50230	42.43	0.5358
p<0.00001	PROSER1	ENSG00000120685	5.45586	28225	37.34	0.5169
p<0.00001	AKAP1	ENSG00000121057	8.20335	36255	49.96	0.5062
p<0.00001	TENT4B	ENSG00000121274	3.61698	82400	41.51	0.5518
p<0.00001	TSHZ3	ENSG00000121297	13.8274	199458	44.22	0.3801
p<0.00001	ADGRB2	ENSG00000121753	38.5111	37777	58.75	0.3606
p<0.00001	RBBP6	ENSG00000122257	3.62544	35171	37.61	0.4026
p<0.00001	NAA60	ENSG00000122390	13.1547	43305	50.68	0.3841
p<0.00001	PMS2	ENSG00000122512	3.84541	38182	45.28	0.536
p<0.00001	ZMIZ2	ENSG00000122515	28.3733	21301	56.51	0.4717
p<0.00001	WIPF3	ENSG00000122574	5.46593	110581	42.58	0.4315
p<0.00001	INHBA	ENSG00000122641	1.60678	38667	40.65	0.2777
p<0.00001	SLC25A51	ENSG00000122696	4.31604	24954	42.85	0.5248
p<0.00001	KIAA1549	ENSG00000122778	4.70055	150009	44.27	0.5229
p<0.00001	RBM19	ENSG00000122965	3.05093	149588	50.43	0.5077
p<0.00001	MED13L	ENSG00000123066	8.85462	319789	37.36	0.4959
p<0.00001	ZC3H13	ENSG00000123200	13.4434	98295	34.9	0.4954
p<0.00001	LRP1	ENSG00000123384	12.8575	84879	56.24	0.461
p<0.00001	IKZF4	ENSG00000123411	2.70194	30777	48.11	0.5464
p<0.00001	AGO2	ENSG00000123908	1.76306	115478	51.18	0.4743
p<0.00001	NCOA3	ENSG00000124151	2.22386	154991	41.15	0.5455
p<0.00001	CHD6	ENSG00000124177	3.50407	216302	41.09	0.5196
p<0.00001	PLCG1	ENSG00000124181	10.5407	59842	49.84	0.5184
p<0.00001	ZNFX1	ENSG00000124201	3.47493	40481	45.85	0.4471
p<0.00001	ATP8A1	ENSG00000124406	6.48919	248733	38.15	0.4275
p<0.00001	USP22	ENSG00000124422	57.2568	44165	47.95	0.5917
p<0.00001	TRERF1	ENSG00000124496	1.43486	227121	45.75	0.4221
p<0.00001	ABCC10	ENSG00000124574	2.52648	23062	52.94	0.426
p<0.00001	AARS2	ENSG00000124608	2.75768	14617	54.43	0.5273
p<0.00001	FAM193A	ENSG00000125386	6.44152	195927	45.62	0.5288
p<0.00001	GRK4	ENSG00000125388	1.75114	77190	46.4	0.3619
p<0.00001	GGA3	ENSG00000125447	6.51533	25765	51.82	0.5234
p<0.00001	GRIA3	ENSG00000125675	9.88538	306763	39.27	0.42
p<0.00001	SYMPK	ENSG00000125755	10.5336	47785	51.53	0.5102
p<0.00001	STK35	ENSG00000125834	3.6792	75212	48.09	0.5442
p<0.00001	NCLN	ENSG00000125912	6.76388	24013	60.96	0.4687
p<0.00001	CEP250	ENSG00000126001	4.49732	64117	47.9	0.4541
p<0.00001	KDM5C	ENSG00000126012	13.8381	34102	48.11	0.5736
p<0.00001	HECTD3	ENSG00000126107	7.39332	8785	56.65	0.5005
p<0.00001	KLC1	ENSG00000126214	64.8557	152354	49.58	0.4383
p<0.00001	MCF2L	ENSG00000126217	8.67311	205365	54.36	0.4497
p<0.00001	LRFN3	ENSG00000126243	10.9384	11267	56.69	0.4184
p<0.00001	FRMD8	ENSG00000126391	2.19926	26905	56.25	0.4394
p<0.00001	SCAF1	ENSG00000126461	31.1881	16434	58.14	0.4598
p<0.00001	PRR12	ENSG00000126464	10.439	35258	55.73	0.5433
p<0.00001	FLRT1	ENSG00000126500	6.65931	15986	55.55	0.3771
p<0.00001	AHDC1	ENSG00000126705	12.8575	70397	56.39	0.5218
p<0.00001	ZNF384	ENSG00000126746	8.01559	23096	46.35	0.5519
p<0.00001	ATG14	ENSG00000126775	2.89941	45440	41.78	0.5023
p<0.00001	DYNC2I1	ENSG00000126870	2.51284	100190	46.03	0.2166
p<0.00001	NUP214	ENSG00000126883	4.49552	109078	42.09	0.5611
p<0.00001	HIVEP3	ENSG00000127124	2.99317	529561	46.45	0.4235
p<0.00001	BCL11B	ENSG00000127152	15.4381	102911	50.78	0.3607
p<0.00001	EMC1	ENSG00000127463	6.27679	35868	46.61	0.5914
p<0.00001	UBR4	ENSG00000127481	4.79999	135757	43.74	0.559
p<0.00001	SIN3B	ENSG00000127511	13.3847	50956	52.98	0.559
p<0.00001	SLC35E1	ENSG00000127526	8.34679	22585	50.17	0.5887
p<0.00001	EPS15L1	ENSG00000127527	9.26684	116847	50.79	0.5619
p<0.00001	MACF1	ENSG00000127603	6.64054	405862	42.57	0.4919
p<0.00001	KDM4B	ENSG00000127663	9.36632	184486	57.26	0.5165
p<0.00001	AKAP9	ENSG00000127914	4.1488	169812	36.72	0.5067
p<0.00001	LRFN1	ENSG00000128011	10.391	14298	55.91	0.4589
p<0.00001	TUBGCP6	ENSG00000128159	6.43501	27335	56.95	0.3326
p<0.00001	ASPHD2	ENSG00000128203	9.62559	15756	49.47	0.4425
p<0.00001	RFPL1	ENSG00000128250	15.6917	3873	46.11	0.4046
p<0.00001	GNAZ	ENSG00000128266	44.0947	54514	57.36	0.4363
p<0.00001	MGAT3	ENSG00000128268	18.5352	35183	57.01	0.485
p<0.00001	C22orf23	ENSG00000128346	3.00095	10620	50.35	0.3375
p<0.00001	RNF112	ENSG00000128482	8.83223	6152	60.03	0.407
p<0.00001	DOCK4	ENSG00000128512	4.84423	480298	39.18	0.4652
p<0.00001	CDHR3	ENSG00000128536	1.48318	159637	43.79	0.3782
p<0.00001	PODXL	ENSG00000128567	6.97814	57956	50.47	0.3434
p<0.00001	LRRC4	ENSG00000128594	25.0472	5037	56.07	0.4093
p<0.00001	HERC2	ENSG00000128731	4.27897	211140	43.75	0.5531
p<0.00001	TMOD2	ENSG00000128872	20.9821	64767	41.49	0.458
p<0.00001	TTBK2	ENSG00000128881	2.60502	182080	39.88	0.451
p<0.00001	INO80	ENSG00000128908	1.93256	137401	42.25	0.5435
p<0.00001	VPS13C	ENSG00000129003	1.49506	208085	34.88	0.4846
p<0.00001	SEC14L1	ENSG00000129657	15.0168	128353	46.7	0.5148
p<0.00001	MAU2	ENSG00000129933	4.41831	37926	54.35	0.5429
p<0.00001	CBFA2T3	ENSG00000129993	3.72565	102350	60.67	0.4449
p<0.00001	PRRG3	ENSG00000130032	2.65297	11318	51.73	0.4907
p<0.00001	KCNA6	ENSG00000130035	9.3341	131528	43.82	0.501
p<0.00001	GNL3L	ENSG00000130119	1.46384	91339	42.41	0.4399
p<0.00001	XPO7	ENSG00000130227	10.9348	86924	39.92	0.5963
p<0.00001	SAFB2	ENSG00000130254	9.60808	37048	49.34	0.42
p<0.00001	NCAN	ENSG00000130287	44.8007	40276	51.56	0.4716
p<0.00001	TULP4	ENSG00000130338	6.6169	279593	43.15	0.5447
p<0.00001	MLLT1	ENSG00000130382	19.6135	69595	55.58	0.5282
p<0.00001	AFDN	ENSG00000130396	12.7385	145102	38.79	0.4572
p<0.00001	ZSWIM6	ENSG00000130449	5.88875	213915	38.18	0.5122
p<0.00001	FCHO1	ENSG00000130475	5.68994	40851	53.75	0.401
p<0.00001	MAP1S	ENSG00000130479	25.212	15272	57.53	0.4656
p<0.00001	PGPEP1	ENSG00000130517	2.51781	29353	51.31	0.2961
p<0.00001	ZNF557	ENSG00000130544	1.55733	18266	45.53	0.4605
p<0.00001	CAMSAP1	ENSG00000130559	16.3557	99060	47.03	0.5705
p<0.00001	ZBTB46	ENSG00000130584	4.40577	88371	54.15	0.4224
p<0.00001	SAMD10	ENSG00000130590	5.71935	5893	61.55	0.443
p<0.00001	TAF4	ENSG00000130699	2.16288	112342	52.35	0.5115
p<0.00001	PRRC2B	ENSG00000130723	30.4077	126562	49.11	0.5705
p<0.00001	ZC3H4	ENSG00000130749	6.18576	49590	51.96	0.5192
p<0.00001	LRRC47	ENSG00000130764	26.8423	17940	54.7	0.5602
p<0.00001	CLIP1	ENSG00000130779	6.59549	151201	43.88	0.5118
p<0.00001	HIP1R	ENSG00000130787	8.48048	28509	59.16	0.3436
p<0.00001	PPAN	ENSG00000130810	6.01676	5651	58.5	0.4609
p<0.00001	PLXNA3	ENSG00000130827	5.55966	19499	60.44	0.4767
p<0.00001	ZNF236	ENSG00000130856	1.39231	150345	42.4	0.5862
p<0.00001	UBE4B	ENSG00000130939	6.27057	148408	44.12	0.59
p<0.00001	AKAP12	ENSG00000131016	22.2207	118593	43.87	0.4127
p<0.00001	ZNF341	ENSG00000131061	1.79777	60613	49.23	0.5109
p<0.00001	GSE1	ENSG00000131149	7.26044	506680	56.58	0.47
p<0.00001	SH3BP5	ENSG00000131370	42.6301	87016	46.7	0.5278
p<0.00001	RBSN	ENSG00000131381	8.3853	29091	44.4	0.6024
p<0.00001	SLC6A6	ENSG00000131389	1.62435	86774	52.21	0.3856
p<0.00001	LRRC4B	ENSG00000131409	84.1889	51544	55.28	0.4538
p<0.00001	PPFIA1	ENSG00000131626	3.5005	114623	45.09	0.461
p<0.00001	NPHP4	ENSG00000131697	1.49703	129663	49.94	0.4355
p<0.00001	MAP1B	ENSG00000131711	138.634	102332	42.29	0.5466
p<0.00001	RAI2	ENSG00000131831	6.65174	61289	45.61	0.4331
p<0.00001	ZSWIM4	ENSG00000132003	3.81868	36771	53.53	0.4877
p<0.00001	RFX1	ENSG00000132005	2.53449	45510	56.3	0.4945
p<0.00001	DHX30	ENSG00000132153	20.6588	47287	50.03	0.5197
p<0.00001	CLUH	ENSG00000132361	8.05477	23278	62.54	0.4082
p<0.00001	MYBBP1A	ENSG00000132382	5.39086	16490	59.79	0.4567
p<0.00001	ANKRD17	ENSG00000132466	9.15455	185423	36.17	0.6075
p<0.00001	KDM6B	ENSG00000132510	8.54937	14893	60.63	0.4687
p<0.00001	VPS13B	ENSG00000132549	1.23566	864315	36.65	0.5435
p<0.00001	ARHGEF11	ENSG00000132694	7.72523	110903	44.58	0.4845
p<0.00001	IGHMBP2	ENSG00000132740	3.87863	36740	50.64	0.5514
p<0.00001	ZBED3	ENSG00000132846	1.35524	15214	43.65	0.3334
p<0.00001	ATP8A2	ENSG00000132932	3.58998	653878	41.77	0.5014
p<0.00001	MTUS2	ENSG00000132938	2.18003	685600	40.72	0.472
p<0.00001	GPR12	ENSG00000132975	19.3181	5587	44.68	0.423
p<0.00001	MYH10	ENSG00000133026	14.693	156555	42	0.5352
p<0.00001	MPRIP	ENSG00000133030	20.719	175223	51.31	0.503
p<0.00001	PIK3C2B	ENSG00000133056	4.60796	72097	49.35	0.5408
p<0.00001	DSTYK	ENSG00000133059	3.66795	69198	43.6	0.4727
p<0.00001	TMCC2	ENSG00000133069	24.1992	57687	51.63	0.3867
p<0.00001	DCLK1	ENSG00000133083	35.6516	362731	40.17	0.5183
p<0.00001	PDZD2	ENSG00000133401	5.44098	471802	45.42	0.3902
p<0.00001	KRBA1	ENSG00000133619	2.35933	19795	57.32	0.4255
p<0.00001	ACTR3B	ENSG00000133627	16.7339	95630	43.36	0.383
p<0.00001	ZFC3H1	ENSG00000133858	1.67316	58127	36.14	0.4747
p<0.00001	MEN1	ENSG00000133895	10.2931	7785	57.78	0.5411
p<0.00001	UNC79	ENSG00000133958	3.00168	374658	39.32	0.5605
p<0.00001	NUMB	ENSG00000133961	8.78438	183511	40.48	0.4705
p<0.00001	TTC9	ENSG00000133985	13.2038	33451	45.28	0.5019
p<0.00001	CTIF	ENSG00000134030	17.667	324187	50.34	0.5458
p<0.00001	VHL	ENSG00000134086	17.4229	11890	47.17	0.4832
p<0.00001	EDEM1	ENSG00000134109	1.40846	32313	43.38	0.52
p<0.00001	CHL1	ENSG00000134121	26.918	212655	37.01	0.4464
p<0.00001	SYT6	ENSG00000134207	8.71286	64590	48.57	0.3844
p<0.00001	NAV1	ENSG00000134369	7.78712	204085	47.44	0.5245
p<0.00001	RELCH	ENSG00000134444	4.11509	122995	34.66	0.5289
p<0.00001	TMEM241	ENSG00000134490	1.31914	240818	45.61	0.4906
p<0.00001	PUM1	ENSG00000134644	15.3328	134486	41.05	0.6054
p<0.00001	AGO4	ENSG00000134698	4.56955	49875	41.67	0.4904
p<0.00001	FHOD3	ENSG00000134775	7.03475	482342	43.06	0.5074
p<0.00001	DHX34	ENSG00000134815	2.65425	33390	54.22	0.4854
p<0.00001	ADAM19	ENSG00000135074	1.44963	180242	44.66	0.4736
p<0.00001	TAOK3	ENSG00000135090	6.7089	223107	39.71	0.3734
p<0.00001	RNFT2	ENSG00000135119	4.47346	115454	47.15	0.4029
p<0.00001	ADGRB3	ENSG00000135298	10.0384	754225	35.14	0.5192
p<0.00001	DNAJC14	ENSG00000135392	9.44037	9865	49.07	0.5592
p<0.00001	GDF11	ENSG00000135414	8.22996	14143	49.22	0.3098
p<0.00001	B4GALNT1	ENSG00000135454	18.0625	9831	56.64	0.456
p<0.00001	SLC26A10	ENSG00000135502	5.00266	6625	56.69	0.4316
p<0.00001	ACVR1B	ENSG00000135503	14.8457	45380	44.8	0.5623
p<0.00001	SEMA4F	ENSG00000135622	4.86875	29626	44.97	0.4838
p<0.00001	CCDC142	ENSG00000135637	1.23995	11423	52.12	0.4592
p<0.00001	KLHL36	ENSG00000135686	5.61882	19176	51.32	0.5131
p<0.00001	STX6	ENSG00000135823	13.2186	50410	40.71	0.5626
p<0.00001	CEP350	ENSG00000135837	1.53291	160103	36.46	0.5109
p<0.00001	RC3H1	ENSG00000135870	1.46514	91274	38.59	0.5173
p<0.00001	TMEM127	ENSG00000135956	19.391	17484	51.14	0.5168
p<0.00001	TGFBRAP1	ENSG00000135966	4.48493	65345	43.93	0.6029
p<0.00001	SLC41A2	ENSG00000136052	1.78522	156192	37.31	0.4231
p<0.00001	VILL	ENSG00000136059	2.56231	19130	55.98	0.3152
p<0.00001	LMO7	ENSG00000136153	8.94515	239437	38.67	0.3883
p<0.00001	NACAD	ENSG00000136274	18.7893	8533	62.24	0.4262
p<0.00001	TTYH3	ENSG00000136295	31.222	32817	62.28	0.5165
p<0.00001	ZFHX2	ENSG00000136367	1.88163	35336	52.73	0.3681
p<0.00001	RSAD1	ENSG00000136444	7.53864	7115	50.16	0.4787
p<0.00001	SMPD4	ENSG00000136699	5.4905	31359	53.96	0.5114
p<0.00001	SAP130	ENSG00000136715	6.57338	86904	43.39	0.5741
p<0.00001	HS6ST1	ENSG00000136720	16.4893	82153	53.2	0.5171
p<0.00001	UGGT1	ENSG00000136731	1.96014	104478	40.84	0.5453
p<0.00001	TOR1B	ENSG00000136816	4.79859	8125	50.46	0.4923
p<0.00001	RALGPS1	ENSG00000136828	3.75321	308393	46.49	0.5114
p<0.00001	DAB2IP	ENSG00000136848	13.9293	218474	53.14	0.3462
p<0.00001	USP20	ENSG00000136878	5.39274	47131	52.14	0.5229
p<0.00001	GOLGA1	ENSG00000136935	1.62623	70218	44.1	0.4522
p<0.00001	CCN3	ENSG00000136999	9.41215	7989	41.69	0.293
p<0.00001	UBAP2	ENSG00000137073	3.94846	127257	43.26	0.5443
p<0.00001	RNF38	ENSG00000137075	9.74577	151153	41.31	0.5525
p<0.00001	TMEM63B	ENSG00000137216	16.5701	28606	54.28	0.4823
p<0.00001	KIAA0319	ENSG00000137261	5.57302	102088	41.54	0.445
p<0.00001	SLC22A23	ENSG00000137266	8.85156	188089	47.61	0.4804
p<0.00001	FHDC1	ENSG00000137460	1.59891	43335	44.96	0.3985
p<0.00001	ARRB1	ENSG00000137486	15.2293	91584	52.02	0.4603
p<0.00001	NUMA1	ENSG00000137497	25.1209	77830	46.62	0.4664
p<0.00001	ARHGAP20	ENSG00000137727	4.9484	136148	36.75	0.4174
p<0.00001	SLTM	ENSG00000137776	9.78791	54630	38.75	0.5008
p<0.00001	THBS1	ENSG00000137801	8.09689	18388	43.51	0.2416
p<0.00001	MAPKBP1	ENSG00000137802	4.82256	53422	49.09	0.4985
p<0.00001	TUBGCP4	ENSG00000137822	4.52282	40551	42.65	0.5643
p<0.00001	SEMA6D	ENSG00000137872	5.13821	590128	38.82	0.4251
p<0.00001	IFT172	ENSG00000138002	2.61963	45429	45.51	0.4646
p<0.00001	TACC2	ENSG00000138162	3.23285	265383	48.29	0.5435
p<0.00001	DNAJC13	ENSG00000138246	2.18337	121531	36.8	0.5339
p<0.00001	HECW2	ENSG00000138411	2.02284	404586	39.13	0.4649
p<0.00001	ABI2	ENSG00000138443	23.1236	119449	39.49	0.5703
p<0.00001	HCN4	ENSG00000138622	1.99933	49100	55.03	0.3992
p<0.00001	SEMA7A	ENSG00000138623	15.3167	24670	57.81	0.2793
p<0.00001	HERC3	ENSG00000138641	6.01592	116108	39.04	0.4944
p<0.00001	PCDH10	ENSG00000138650	21.7198	59313	33.93	0.3015
p<0.00001	KIAA1109	ENSG00000138688	5.3705	210426	34.76	0.4978
p<0.00001	CDKL2	ENSG00000138769	3.31791	54221	39.15	0.4435
p<0.00001	SHISAL1	ENSG00000138944	9.72042	69287	53.42	0.3405
p<0.00001	KIF21A	ENSG00000139116	11.2957	150163	36.22	0.5162
p<0.00001	AEBP2	ENSG00000139154	5.6371	316757	40.33	0.4587
p<0.00001	PEX5	ENSG00000139197	13.1577	29890	42.58	0.5568
p<0.00001	PIANP	ENSG00000139200	31.7435	7025	58.46	0.3594
p<0.00001	PPFIA2	ENSG00000139220	10.1329	501579	34.5	0.4585
p<0.00001	TMEM132B	ENSG00000139364	7.69934	475542	43.9	0.3281
p<0.00001	GIT2	ENSG00000139436	2.93573	66588	43.44	0.4721
p<0.00001	SLC7A1	ENSG00000139514	6.24112	86275	47.44	0.5376
p<0.00001	SMARCC2	ENSG00000139613	23.2023	27209	48.97	0.5806
p<0.00001	ANKRD52	ENSG00000139645	2.9662	20578	53.51	0.3874
p<0.00001	SBNO1	ENSG00000139697	3.86902	75739	43.26	0.539
p<0.00001	MORN3	ENSG00000139714	1.94342	23890	50.66	0.2758
p<0.00001	SETD1B	ENSG00000139718	4.00698	28648	56.88	0.5396
p<0.00001	SRRM4	ENSG00000139767	5.36141	181511	44.14	0.5363
p<0.00001	NOVA1	ENSG00000139910	20.6336	154944	33.12	0.3632
p<0.00001	MDGA2	ENSG00000139915	1.64138	835977	35.16	0.4332
p<0.00001	RTN1	ENSG00000139970	159.735	274801	39.18	0.4837
p<0.00001	ARMH4	ENSG00000139971	6.12162	298405	40.15	0.4753
p<0.00001	SYT16	ENSG00000139973	2.70864	300577	39.31	0.3902
p<0.00001	SLC12A6	ENSG00000140199	3.44985	108277	39.55	0.5956
p<0.00001	ZSCAN29	ENSG00000140265	2.66168	12854	44.13	0.5363
p<0.00001	BAHD1	ENSG00000140320	6.50138	28516	53.78	0.5595
p<0.00001	DISP2	ENSG00000140323	9.55478	20403	53.06	0.4843
p<0.00001	SCAPER	ENSG00000140386	5.59436	557541	37.7	0.5432
p<0.00001	NCOA2	ENSG00000140396	5.51709	294027	38.24	0.5355
p<0.00001	IGF1R	ENSG00000140443	6.6163	315992	44.56	0.5086
p<0.00001	CELF6	ENSG00000140488	4.78799	35431	48.5	0.492
p<0.00001	POLG	ENSG00000140521	5.47395	29664	49.14	0.4777
p<0.00001	ABHD2	ENSG00000140526	8.7707	114897	44.01	0.5158
p<0.00001	NTRK3	ENSG00000140538	5.85234	397018	45.3	0.4689
p<0.00001	ZNF710	ENSG00000140548	4.25382	80883	50.7	0.4833
p<0.00001	CRTC3	ENSG00000140577	3.41687	115423	44.02	0.4887
p<0.00001	GLYR1	ENSG00000140632	17.0729	44086	47.61	0.5607
p<0.00001	FTO	ENSG00000140718	19.0778	456821	40.2	0.5894
p<0.00001	ZFHX3	ENSG00000140836	1.67277	1108987	43.39	0.1997
p<0.00001	KIFC3	ENSG00000140859	10.4347	104837	50.69	0.3996
p<0.00001	ZCCHC14	ENSG00000140948	7.56614	86779	48.41	0.5344
p<0.00001	PDPK1	ENSG00000140992	2.90042	65210	52.5	0.5322
p<0.00001	NCOR1	ENSG00000141027	8.16605	189029	39.72	0.5938
p<0.00001	KSR1	ENSG00000141068	2.89979	169969	49.31	0.5573
p<0.00001	RANBP10	ENSG00000141084	1.91343	83583	49.73	0.4648
p<0.00001	VPS53	ENSG00000141252	5.54563	213050	45.86	0.4863
p<0.00001	SSH2	ENSG00000141298	3.04654	304339	40.66	0.5623
p<0.00001	PRELID3A	ENSG00000141391	2.40365	24343	50.59	0.3273
p<0.00001	GNAL	ENSG00000141404	8.3993	196422	44.12	0.3548
p<0.00001	ASXL3	ENSG00000141431	3.59151	172977	36.19	0.4675
p<0.00001	GAREM1	ENSG00000141441	6.49135	346006	39.43	0.4061
p<0.00001	PELP1	ENSG00000141456	12.8742	34564	48.03	0.4875
p<0.00001	CSNK1D	ENSG00000141551	22.8674	34709	55.31	0.5904
p<0.00001	RPTOR	ENSG00000141564	3.60058	421553	49.12	0.5567
p<0.00001	FOXK2	ENSG00000141568	12.4051	124950	49.72	0.5836
p<0.00001	CBX4	ENSG00000141582	14.2143	6285	62.5	0.486
p<0.00001	RNF165	ENSG00000141622	5.09586	136332	49.03	0.524
p<0.00001	MBD1	ENSG00000141644	9.17664	14893	49.32	0.5707
p<0.00001	ZCCHC2	ENSG00000141664	2.12804	64685	42.37	0.4791
p<0.00001	BRD4	ENSG00000141867	10.3427	97027	50.24	0.5397
p<0.00001	FEM1A	ENSG00000141965	9.4469	9540	55.13	0.5586
p<0.00001	DPP9	ENSG00000142002	2.8342	49450	56.68	0.4519
p<0.00001	SIK1	ENSG00000142178	3.91517	12649	56.04	0.3279
p<0.00001	DOP1B	ENSG00000142197	5.53814	137493	47.09	0.4772
p<0.00001	URB1	ENSG00000142207	2.93189	81995	46.41	0.5919
p<0.00001	LMTK3	ENSG00000142235	20.5409	28665	58.49	0.4124
p<0.00001	ADAMTS10	ENSG00000142303	4.09742	30496	54.58	0.3628
p<0.00001	CACNG8	ENSG00000142408	5.71289	27176	53.11	0.2493
p<0.00001	FBN3	ENSG00000142449	1.66459	84191	52.83	0.3865
p<0.00001	EVI5L	ENSG00000142459	18.4471	34744	58.04	0.3528
p<0.00001	RERE	ENSG00000142599	12.7758	496525	42.21	0.5537
p<0.00001	C1orf216	ENSG00000142686	35.0121	5018	53.21	0.4083
p<0.00001	GPN2	ENSG00000142751	6.17808	14152	48.73	0.4142
p<0.00001	WDTC1	ENSG00000142784	13.4417	74005	46.47	0.4909
p<0.00001	PTPRF	ENSG00000142949	13.1666	98480	55.69	0.5079
p<0.00001	STRIP1	ENSG00000143093	12.9792	43065	51.41	0.5447
p<0.00001	CELSR2	ENSG00000143126	18.9503	26213	60.19	0.4853
p<0.00001	GPR161	ENSG00000143147	8.84296	58125	46.83	0.4905
p<0.00001	ABL2	ENSG00000143322	2.50373	130355	41.31	0.5794
p<0.00001	SNX27	ENSG00000143376	7.2105	87086	40.43	0.5582
p<0.00001	PI4KB	ENSG00000143393	16.3665	35919	48.46	0.5177
p<0.00001	POGZ	ENSG00000143442	12.7056	56771	41.8	0.5454
p<0.00001	ATP8B2	ENSG00000143515	2.60191	25780	52.39	0.3782
p<0.00001	UBAP2L	ENSG00000143569	18.7561	51332	43.58	0.5736
p<0.00001	EFNA3	ENSG00000143590	10.9269	8702	63.3	0.4766
p<0.00001	GATAD2B	ENSG00000143614	10.1814	134331	45.03	0.5541
p<0.00001	INTS3	ENSG00000143624	6.41202	46759	48.34	0.5014
p<0.00001	HCN3	ENSG00000143630	5.55248	12386	53.94	0.4453
p<0.00001	CDC42BPA	ENSG00000143776	4.18418	328610	36.66	0.4487
p<0.00001	CNIH3	ENSG00000143786	9.1599	305895	44.14	0.2885
p<0.00001	ZNF514	ENSG00000144026	3.00633	20414	46.1	0.3881
p<0.00001	EXOC6B	ENSG00000144036	5.4913	650058	37.12	0.5618
p<0.00001	ST6GAL2	ENSG00000144057	7.75304	85509	41.34	0.4413
p<0.00001	RABL2A	ENSG00000144134	1.33121	16168	49.92	0.3908
p<0.00001	AFF3	ENSG00000144218	9.0713	647010	41.69	0.4302
p<0.00001	DIS3L2	ENSG00000144535	3.40895	383106	42.48	0.5693
p<0.00001	MARCHF4	ENSG00000144583	22.1111	114619	44.52	0.4627
p<0.00001	GRIP2	ENSG00000144596	1.30771	66969	52.35	0.2838
p<0.00001	OSBPL10	ENSG00000144645	3.28663	419691	42.45	0.4258
p<0.00001	GOLGA4	ENSG00000144674	4.16342	123575	37.82	0.3934
p<0.00001	CAND2	ENSG00000144712	4.07491	75445	50.87	0.4708
p<0.00001	TMEM108	ENSG00000144868	23.6122	359385	40.21	0.403
p<0.00001	TMEM44	ENSG00000145014	3.23372	46017	50.87	0.4285
p<0.00001	RUBCN	ENSG00000145016	6.23359	80861	45.69	0.5221
p<0.00001	SCD5	ENSG00000145284	107.283	169258	43.56	0.4022
p<0.00001	ANK2	ENSG00000145362	24.5225	566190	37.08	0.4776
p<0.00001	MARCHF6	ENSG00000145495	19.0399	86694	39.32	0.5712
p<0.00001	NKD2	ENSG00000145506	2.30631	30142	61.58	0.2615
p<0.00001	BDP1	ENSG00000145734	2.53264	112170	39.83	0.4773
p<0.00001	TENM2	ENSG00000145934	5.40279	979359	40.39	0.3682
p<0.00001	FAM193B	ENSG00000146067	8.62389	34775	49.93	0.443
p<0.00001	TNFRSF21	ENSG00000146072	18.3464	78374	41.38	0.4461
p<0.00001	RNF44	ENSG00000146083	9.81707	11314	60.08	0.4951
p<0.00001	TTBK1	ENSG00000146216	6.52138	44778	56.24	0.4591
p<0.00001	RPL7L1	ENSG00000146223	11.3595	10310	46.45	0.557
p<0.00001	FAXC	ENSG00000146267	11.1032	78895	41.71	0.5573
p<0.00001	CLVS2	ENSG00000146352	6.12531	76691	36.32	0.4382
p<0.00001	TIAM2	ENSG00000146426	8.07616	425027	43.49	0.4268
p<0.00001	TMEM181	ENSG00000146433	4.69488	98993	47.38	0.536
p<0.00001	SDK1	ENSG00000146555	1.74981	967749	43.12	0.4209
p<0.00001	ATXN7L1	ENSG00000146776	2.06732	271538	45.57	0.4766
p<0.00001	GIGYF1	ENSG00000146830	4.31782	14744	60.69	0.3912
p<0.00001	NOM1	ENSG00000146909	1.89922	23465	47.03	0.47
p<0.00001	NLGN4X	ENSG00000146938	5.69522	388231	38.89	0.4183
p<0.00001	SHROOM2	ENSG00000146950	3.18379	163015	47.43	0.4069
p<0.00001	ZMYM3	ENSG00000147130	8.15131	15523	53.76	0.5669
p<0.00001	TAF1	ENSG00000147133	1.7756	166111	43.38	0.5459
p<0.00001	CCDC120	ENSG00000147144	2.72401	16286	55.5	0.4846
p<0.00001	FRMPD3	ENSG00000147234	1.48772	82802	45.11	0.3764
p<0.00001	MFHAS1	ENSG00000147324	4.94542	110277	44.15	0.5209
p<0.00001	FAM135B	ENSG00000147724	2.0728	367239	42.34	0.393
p<0.00001	ARHGAP39	ENSG00000147799	6.51372	76638	53.99	0.5145
p<0.00001	ZNF462	ENSG00000148143	6.35032	150469	40.07	0.4646
p<0.00001	SNX30	ENSG00000148158	3.39001	130912	44.28	0.4964
p<0.00001	ASTN2	ENSG00000148219	8.87197	989846	41.84	0.3324
p<0.00001	SURF6	ENSG00000148296	12.7581	7413	52.81	0.5015
p<0.00001	ASB6	ENSG00000148331	9.67147	7566	58.84	0.4575
p<0.00001	CIZ1	ENSG00000148337	21.5987	43133	52.5	0.5182
p<0.00001	SLC25A25	ENSG00000148339	7.4901	41045	49.9	0.521
p<0.00001	LRSAM1	ENSG00000148356	5.91812	52016	51.44	0.4437
p<0.00001	INPP5E	ENSG00000148384	5.43639	11227	63.09	0.4986
p<0.00001	SEC16A	ENSG00000148396	4.87767	43664	52.76	0.5835
p<0.00001	CACNA1B	ENSG00000148408	4.27157	246843	49.94	0.5076
p<0.00001	FAM171A1	ENSG00000148468	23.001	159647	45.04	0.4882
p<0.00001	POLR3A	ENSG00000148606	5.47996	60265	44.69	0.5862
p<0.00001	INA	ENSG00000148798	106.351	13209	45.93	0.4585
p<0.00001	PPRC1	ENSG00000148840	4.11851	17340	51.98	0.5491
p<0.00001	CNNM2	ENSG00000148842	3.43738	171929	42.59	0.5179
p<0.00001	TNKS1BP1	ENSG00000149115	9.15387	25315	55.55	0.4432
p<0.00001	CELF1	ENSG00000149187	9.25317	99637	43.94	0.5587
p<0.00001	TENM4	ENSG00000149256	3.91057	788202	44.45	0.4451
p<0.00001	CAPN5	ENSG00000149260	6.99874	59195	55.95	0.5345
p<0.00001	NCAM1	ENSG00000149294	65.271	317190	41.71	0.5377
p<0.00001	GLB1L2	ENSG00000149328	2.52421	46468	51.13	0.3952
p<0.00001	SOGA1	ENSG00000149639	9.06567	86092	51.51	0.4041
p<0.00001	LSM14B	ENSG00000149657	19.4422	12914	54.16	0.5813
p<0.00001	YTHDF1	ENSG00000149658	13.3314	20711	49.23	0.5846
p<0.00001	CABLES2	ENSG00000149679	3.9559	18654	59.62	0.5374
p<0.00001	TAOK2	ENSG00000149930	12.8035	18394	54.91	0.4374
p<0.00001	ADGRL3	ENSG00000150471	11.1253	877078	35.25	0.4729
p<0.00001	FAM124A	ENSG00000150510	4.62301	61906	44.28	0.4581
p<0.00001	ADRA2A	ENSG00000150594	21.482	3879	59.71	0.3555
p<0.00001	CRIM1	ENSG00000150938	7.32655	195358	40.27	0.3963
p<0.00001	DHX37	ENSG00000150990	2.39802	42307	54.02	0.5626
p<0.00001	NOCT	ENSG00000151014	4.19132	30159	44.82	0.394
p<0.00001	CACNA1C	ENSG00000151067	1.60189	727165	47.13	0.3902
p<0.00001	TMEM86A	ENSG00000151117	1.59174	11664	51.95	0.3743
p<0.00001	UBE3B	ENSG00000151148	3.13687	59304	46.32	0.5343
p<0.00001	ANK3	ENSG00000151150	9.47198	707193	37.75	0.4863
p<0.00001	DLG5	ENSG00000151208	8.68521	135965	50.06	0.4959
p<0.00001	DIP2C	ENSG00000151240	5.23617	415479	48.43	0.5747
p<0.00001	UPF2	ENSG00000151461	3.69709	123149	40.23	0.5126
p<0.00001	FRMD4A	ENSG00000151474	5.80695	818437	43.78	0.4829
p<0.00001	ACAD8	ENSG00000151498	8.46438	12308	47.77	0.5267
p<0.00001	VPS26B	ENSG00000151502	40.4111	23118	48.36	0.5644
p<0.00001	VTI1A	ENSG00000151532	2.63489	371747	39.1	0.54
p<0.00001	ZNF827	ENSG00000151612	3.187	181197	41.54	0.5458
p<0.00001	RNF144A	ENSG00000151692	6.69962	150875	44.88	0.5115
p<0.00001	ASAP2	ENSG00000151693	4.87228	198919	46.56	0.5348
p<0.00001	RABGAP1L	ENSG00000152061	2.60668	835899	37.91	0.4742
p<0.00001	ASTN1	ENSG00000152092	12.6807	307672	41.64	0.5328
p<0.00001	FAM168B	ENSG00000152102	30.1896	45585	45.79	0.5417
p<0.00001	MGAT5	ENSG00000152127	5.80766	334639	42.88	0.5455
p<0.00001	SETBP1	ENSG00000152217	7.17504	388338	42.22	0.4862
p<0.00001	EPG5	ENSG00000152223	1.23753	119721	40.88	0.5777
p<0.00001	JMY	ENSG00000152409	2.9976	91081	40.21	0.5441
p<0.00001	GPD1L	ENSG00000152642	14.5042	63021	44.49	0.4432
p<0.00001	PRDM8	ENSG00000152784	35.4861	20451	47.9	0.3706
p<0.00001	PTPRK	ENSG00000152894	6.4892	551832	35.4	0.2985
p<0.00001	RANBP2	ENSG00000153201	5.23245	66328	39.01	0.4994
p<0.00001	NR4A2	ENSG00000153234	18.1105	17912	45.15	0.3508
p<0.00001	ASAP1	ENSG00000153317	5.46721	391571	42.15	0.4649
p<0.00001	UBP1	ENSG00000153560	8.78763	53036	40.23	0.5842
p<0.00001	PTPRD	ENSG00000153707	9.3591	2298478	35.53	0.5269
p<0.00001	ZDHHC7	ENSG00000153786	5.538	37361	48.57	0.5183
p<0.00001	JAZF1	ENSG00000153814	10.0128	350223	41.44	0.4107
p<0.00001	CMIP	ENSG00000153815	27.1798	266593	51.33	0.5496
p<0.00001	SPHKAP	ENSG00000153820	8.17962	201733	38.19	0.3916
p<0.00001	CABYR	ENSG00000154040	3.91201	22614	43.33	0.4101
p<0.00001	MIA3	ENSG00000154305	4.83042	49911	39.14	0.536
p<0.00001	TNIK	ENSG00000154310	7.66098	401995	39.52	0.4541
p<0.00001	OBSCN	ENSG00000154358	1.62225	170833	53.88	0.31
p<0.00001	SORBS2	ENSG00000154556	6.07027	371209	40.39	0.5303
p<0.00001	RABGEF1	ENSG00000154710	6.37571	129301	44.49	0.5767
p<0.00001	EPHB1	ENSG00000154928	12.0675	662667	44.84	0.4465
p<0.00001	FBXL18	ENSG00000155034	3.79685	82475	54.7	0.4383
p<0.00001	CNTNAP5	ENSG00000155052	1.69205	890001	38.93	0.3979
p<0.00001	KLF10	ENSG00000155090	9.96869	6942	47.85	0.4385
p<0.00001	CDK19	ENSG00000155111	7.04216	205981	39.87	0.5216
p<0.00001	ZFYVE27	ENSG00000155256	8.98337	23787	48.53	0.4885
p<0.00001	GOLGA7B	ENSG00000155265	21.0107	21738	49.35	0.393
p<0.00001	LARP1	ENSG00000155506	13.66	104763	46.53	0.5628
p<0.00001	GRIA1	ENSG00000155511	22.8646	324255	41.18	0.4428
p<0.00001	FMN2	ENSG00000155816	6.42465	460840	39.28	0.4208
p<0.00001	SLA	ENSG00000155926	31.6438	66185	46.54	0.3826
p<0.00001	RAB39B	ENSG00000155961	8.57899	6257	40.8	0.5304
p<0.00001	AFF2	ENSG00000155966	3.55394	500047	38.84	0.4402
p<0.00001	PSD3	ENSG00000156011	6.15673	557428	39.94	0.4248
p<0.00001	MIDEAS	ENSG00000156030	1.94958	75164	51.27	0.4834
p<0.00001	FAM161B	ENSG00000156050	6.42828	18914	46.72	0.5677
p<0.00001	GNAQ	ENSG00000156052	26.3865	315715	39.18	0.5384
p<0.00001	MMP16	ENSG00000156103	2.65627	296015	35.15	0.4976
p<0.00001	SORCS3	ENSG00000156395	2.24348	623953	40.93	0.4283
p<0.00001	FGF18	ENSG00000156427	1.28105	37980	54.87	0.3241
p<0.00001	PCDH1	ENSG00000156453	16.1458	26157	54.9	0.3943
p<0.00001	HK1	ENSG00000156515	37.044	131901	47.64	0.484
p<0.00001	LRFN2	ENSG00000156564	6.81693	195774	48.5	0.3133
p<0.00001	ZDHHC5	ENSG00000156599	8.46586	33436	45.38	0.5145
p<0.00001	UNC5D	ENSG00000156687	2.50966	561076	38.57	0.4321
p<0.00001	FBRS	ENSG00000156860	6.6526	12380	59.44	0.475
p<0.00001	LHFPL4	ENSG00000156959	12.2112	55462	46.69	0.5255
p<0.00001	BRPF1	ENSG00000156983	4.37531	16287	51.62	0.547
p<0.00001	TATDN2	ENSG00000157014	15.6636	33196	46.98	0.554
p<0.00001	NMNAT2	ENSG00000157064	19.6817	170144	44.39	0.5636
p<0.00001	SMG1	ENSG00000157106	2.41638	121549	39.93	0.5014
p<0.00001	LRP8	ENSG00000157193	7.48005	86106	51.87	0.5166
p<0.00001	SSBP3	ENSG00000157216	15.1284	188048	50.93	0.4743
p<0.00001	ST3GAL2	ENSG00000157350	12.5551	63261	51.87	0.5186
p<0.00001	RNF111	ENSG00000157450	6.6904	232245	39.52	0.5798
p<0.00001	KCNJ6	ENSG00000157542	1.71683	513973	42.73	0.419
p<0.00001	TAB3	ENSG00000157625	4.56375	147643	38.95	0.546
p<0.00001	DGKI	ENSG00000157680	1.3278	466056	39.15	0.5043
p<0.00001	BRAF	ENSG00000157764	2.66055	205603	38	0.5156
p<0.00001	SLC37A3	ENSG00000157800	5.40093	110741	45.22	0.5277
p<0.00001	FMNL2	ENSG00000157827	12.1357	314653	40.57	0.4052
p<0.00001	SPPL3	ENSG00000157837	14.4536	141849	40.88	0.5441
p<0.00001	DPYSL5	ENSG00000157851	69.2053	102605	46.42	0.4583
p<0.00001	SKI	ENSG00000157933	18.1041	81895	57.61	0.466
p<0.00001	AGAP1	ENSG00000157985	9.40698	637758	47.33	0.4467
p<0.00001	CNNM4	ENSG00000158158	3.46887	50973	50.17	0.5542
p<0.00001	CLSTN2	ENSG00000158258	5.18792	642213	42.71	0.3972
p<0.00001	PPP1R9A	ENSG00000158528	3.61392	389214	36.45	0.5022
p<0.00001	GDPD5	ENSG00000158555	7.62505	91302	53.42	0.3634
p<0.00001	DYNC1I1	ENSG00000158560	29.2659	337817	38.59	0.3679
p<0.00001	EMSY	ENSG00000158636	3.20426	108103	37.68	0.5536
p<0.00001	GPAT4	ENSG00000158669	13.6326	47815	45.7	0.5506
p<0.00001	ELK4	ENSG00000158711	1.77333	34456	41.89	0.3927
p<0.00001	ZNF276	ENSG00000158805	3.92754	20526	56.56	0.298
p<0.00001	FAM160B2	ENSG00000158863	5.03533	15762	57.18	0.3686
p<0.00001	CCAR2	ENSG00000158941	20.3553	16883	50.83	0.5787
p<0.00001	SON	ENSG00000159140	16.1606	34444	38.69	0.5394
p<0.00001	UBE2Z	ENSG00000159202	18.8832	20650	47.4	0.5248
p<0.00001	SCUBE1	ENSG00000159307	5.05855	146093	55.47	0.3662
p<0.00001	CELF3	ENSG00000159409	45.9801	16746	55.89	0.47
p<0.00001	FAM131B	ENSG00000159784	33.1527	9371	55.07	0.5171
p<0.00001	RGS12	ENSG00000159788	9.86449	146886	50.96	0.5119
p<0.00001	NPR2	ENSG00000159899	4.16706	18142	49.02	0.5171
p<0.00001	GNE	ENSG00000159921	5.62224	62602	43.82	0.5474
p<0.00001	ARHGAP35	ENSG00000160007	24.7603	144081	46.43	0.5892
p<0.00001	DFFA	ENSG00000160049	8.94726	16008	48.53	0.4616
p<0.00001	ZNF362	ENSG00000160094	16.9456	44228	50.58	0.5132
p<0.00001	SLC37A1	ENSG00000160190	3.1424	85433	48.79	0.4281
p<0.00001	WDR4	ENSG00000160193	2.13871	36475	53.71	0.5255
p<0.00001	TRAPPC10	ENSG00000160218	4.73255	94244	46.02	0.4991
p<0.00001	C21orf30	ENSG00000160233	2.92501	6687	61.15	0.4258
p<0.00001	RALGDS	ENSG00000160271	19.2756	51615	58.92	0.474
p<0.00001	MCM3AP	ENSG00000160294	8.21465	51165	47.4	0.5798
p<0.00001	PCNT	ENSG00000160299	3.07889	121629	51.58	0.439
p<0.00001	DIP2A	ENSG00000160305	2.18853	111125	44.88	0.5476
p<0.00001	TAOK1	ENSG00000160551	6.54457	161541	41.05	0.5239
p<0.00001	PCSK7	ENSG00000160613	3.78771	28189	50.91	0.494
p<0.00001	ADAR	ENSG00000160710	20.8665	45957	45.36	0.5934
p<0.00001	CHRNB2	ENSG00000160716	9.43428	12236	54.68	0.4488
p<0.00001	RUSC1	ENSG00000160753	30.6811	10221	58.03	0.5255
p<0.00001	UBQLN4	ENSG00000160803	13.3304	18500	50.71	0.5428
p<0.00001	PWWP3A	ENSG00000160953	15.988	23721	52.99	0.4806
p<0.00001	CELF5	ENSG00000161082	20.641	72416	53.45	0.5077
p<0.00001	ZNF382	ENSG00000161298	1.7245	29298	41.92	0.3886
p<0.00001	TBC1D24	ENSG00000162065	7.03089	34510	55.83	0.5428
p<0.00001	SHANK2	ENSG00000162105	4.65055	784722	51.53	0.4605
p<0.00001	CLPB	ENSG00000162129	5.22904	149186	45.77	0.5383
p<0.00001	NEU3	ENSG00000162139	2.21421	30615	43.57	0.5524
p<0.00001	NXF1	ENSG00000162231	7.78158	14180	50.07	0.4635
p<0.00001	SYVN1	ENSG00000162298	5.87463	12753	55.16	0.3677
p<0.00001	COA7	ENSG00000162377	10.2647	13899	46	0.5411
p<0.00001	ZYG11B	ENSG00000162378	9.14351	100884	41.29	0.5279
p<0.00001	NOL9	ENSG00000162408	3.40819	33167	47.77	0.5238
p<0.00001	SDC3	ENSG00000162512	42.8587	39293	55.72	0.342
p<0.00001	KIAA1522	ENSG00000162522	6.52457	33141	54.42	0.5007
p<0.00001	MYSM1	ENSG00000162601	1.26105	56638	37.78	0.4738
p<0.00001	TRIM58	ENSG00000162722	1.57607	22952	43.73	0.4008
p<0.00001	KIF26B	ENSG00000162849	2.16434	554448	44.8	0.3405
p<0.00001	ERCC3	ENSG00000163161	11.8678	36877	46.18	0.5121
p<0.00001	YY1AP1	ENSG00000163374	14.9467	29558	44.63	0.528
p<0.00001	TRIM46	ENSG00000163462	10.2841	11185	57.8	0.476
p<0.00001	NFASC	ENSG00000163531	5.52495	194172	47.92	0.4264
p<0.00001	ICA1L	ENSG00000163596	3.85066	98836	39.94	0.4688
p<0.00001	WDFY3	ENSG00000163625	4.17897	297094	36.91	0.5383
p<0.00001	ATXN7	ENSG00000163635	1.49629	140308	41.12	0.4885
p<0.00001	PRICKLE2	ENSG00000163637	8.00128	353241	41.46	0.4278
p<0.00001	DCLK3	ENSG00000163673	2.72506	51928	43.39	0.2391
p<0.00001	SNRK	ENSG00000163788	11.5397	138253	41.92	0.5287
p<0.00001	YEATS2	ENSG00000163872	5.3528	114828	42.59	0.5804
p<0.00001	GRIK3	ENSG00000163873	10.8629	238989	49.63	0.3929
p<0.00001	SLC9B2	ENSG00000164038	9.67693	65962	37.26	0.4735
p<0.00001	CAMKV	ENSG00000164076	62.1076	11948	55.84	0.427
p<0.00001	RAD54L2	ENSG00000164080	2.40392	127524	44.38	0.521
p<0.00001	GRM2	ENSG00000164082	8.31608	11546	55.81	0.4558
p<0.00001	GUCY1A1	ENSG00000164116	9.57952	70334	36.8	0.318
p<0.00001	OTUD4	ENSG00000164164	2.38022	69752	37.6	0.5569
p<0.00001	SERINC5	ENSG00000164300	4.6848	144398	43.8	0.4294
p<0.00001	GRIK2	ENSG00000164418	4.89405	888827	34.53	0.3932
p<0.00001	DAGLB	ENSG00000164535	5.59937	75065	48.19	0.5512
p<0.00001	SLC29A4	ENSG00000164638	13.2509	32502	57.52	0.3952
p<0.00001	USP49	ENSG00000164663	2.28476	105466	41.51	0.4804
p<0.00001	ADCY1	ENSG00000164742	14.2698	148977	47.64	0.397
p<0.00001	SUN1	ENSG00000164828	7.63451	79821	52.69	0.5014
p<0.00001	INTS1	ENSG00000164880	9.00129	34113	63.53	0.5472
p<0.00001	FOXK1	ENSG00000164916	3.16416	89148	52.09	0.4977
p<0.00001	HGSNAT	ENSG00000165102	4.48339	62392	44.1	0.5441
p<0.00001	PCDH19	ENSG00000165194	7.03967	118630	40.09	0.4471
p<0.00001	GAPVD1	ENSG00000165219	3.37797	105414	42.11	0.5832
p<0.00001	WNK2	ENSG00000165238	11.8987	135657	52.37	0.5463
p<0.00001	NOL6	ENSG00000165271	4.50572	12578	54.39	0.5625
p<0.00001	SLITRK5	ENSG00000165300	10.5245	23658	35.34	0.4302
p<0.00001	FAT3	ENSG00000165323	3.49383	544375	39.81	0.447
p<0.00001	TMEM63C	ENSG00000165548	3.38021	142928	49.88	0.3366
p<0.00001	AMER2	ENSG00000165566	19.7713	10605	43.37	0.3984
p<0.00001	TAF3	ENSG00000165632	3.13294	198127	39.51	0.4592
p<0.00001	NSD1	ENSG00000165671	5.31327	167189	42.34	0.5583
p<0.00001	SNAPC4	ENSG00000165684	3.0134	24592	58.99	0.4652
p<0.00001	TSC1	ENSG00000165699	3.46924	55527	43.24	0.5446
p<0.00001	ZFYVE1	ENSG00000165861	6.60303	57681	45.73	0.5828
p<0.00001	BTRC	ENSG00000166167	6.96031	203289	38.96	0.5086
p<0.00001	ZNF319	ENSG00000166188	4.74141	5786	60.06	0.5026
p<0.00001	NOLC1	ENSG00000166197	17.1831	11696	47.22	0.6009
p<0.00001	GABRB3	ENSG00000166206	26.2656	395994	41.34	0.5154
p<0.00001	ARIH1	ENSG00000166233	11.1252	128658	38.72	0.5734
p<0.00001	DCHS1	ENSG00000166341	12.2287	34480	52.61	0.4494
p<0.00001	GARRE1	ENSG00000166398	3.60153	101015	44.94	0.5277
p<0.00001	TUB	ENSG00000166402	8.45564	87000	49.4	0.5261
p<0.00001	NDST2	ENSG00000166507	4.24415	9888	53.04	0.4708
p<0.00001	ZNF592	ENSG00000166716	6.24592	57854	45.93	0.5383
p<0.00001	NAV2	ENSG00000166833	4.57783	770878	44.51	0.4334
p<0.00001	ANKDD1A	ENSG00000166839	1.68461	46790	46.76	0.4214
p<0.00001	VPS39	ENSG00000166887	8.61258	49607	42.61	0.5941
p<0.00001	ELFN2	ENSG00000166897	12.982	59520	58.59	0.4701
p<0.00001	STX3	ENSG00000166900	2.74117	92427	43.39	0.4322
p<0.00001	NYAP1	ENSG00000166924	28.2613	10876	59.21	0.4675
p<0.00001	MAPRE2	ENSG00000166974	50.1409	166543	39.48	0.536
p<0.00001	DUSP18	ENSG00000167065	2.91295	15837	47.98	0.4627
p<0.00001	GOLGA2	ENSG00000167110	6.90239	20167	52.34	0.4774
p<0.00001	ISLR2	ENSG00000167178	116.332	38230	50.88	0.4304
p<0.00001	TBC1D2B	ENSG00000167202	1.57891	93689	47.99	0.466
p<0.00001	IGF2	ENSG00000167244	6.04467	12127	63.23	0.1979
p<0.00001	CDK12	ENSG00000167258	3.25398	103422	44.39	0.5446
p<0.00001	ENGASE	ENSG00000167280	2.51787	13776	58.56	0.4033
p<0.00001	MYO5B	ENSG00000167306	3.03435	372359	44.5	0.3674
p<0.00001	PRRT2	ENSG00000167371	58.315	4511	61.52	0.3614
p<0.00001	IRGQ	ENSG00000167378	11.1091	11767	52.71	0.5105
p<0.00001	ZNF646	ENSG00000167395	3.45896	9775	58.57	0.5123
p<0.00001	KLHL26	ENSG00000167487	8.28257	34697	56.92	0.4858
p<0.00001	ANKRD11	ENSG00000167522	10.0954	222932	51.19	0.4868
p<0.00001	CACNB3	ENSG00000167535	30.4204	15148	57.6	0.4501
p<0.00001	KMT2D	ENSG00000167548	3.51226	41817	54.55	0.5047
p<0.00001	NCKAP5L	ENSG00000167566	5.35331	37605	52.89	0.5004
p<0.00001	TRAPPC9	ENSG00000167632	8.63486	730855	47.53	0.5491
p<0.00001	ATCAY	ENSG00000167654	32.3217	48219	51.6	0.5661
p<0.00001	SLC43A2	ENSG00000167703	7.56265	59619	54.63	0.4752
p<0.00001	WDR81	ENSG00000167716	2.38195	22077	57.66	0.5073
p<0.00001	ZNF598	ENSG00000167962	5.51054	12168	64.24	0.4972
p<0.00001	ABCA3	ENSG00000167972	18.3062	64866	53.03	0.4831
p<0.00001	SRRM2	ENSG00000167978	32.8101	19913	52.69	0.4954
p<0.00001	SETD5	ENSG00000168137	8.21332	81626	39.13	0.546
p<0.00001	HOOK3	ENSG00000168172	1.91138	133590	40.46	0.4688
p<0.00001	ATXN2L	ENSG00000168488	15.0236	14203	52.64	0.5326
p<0.00001	ZSWIM1	ENSG00000168612	4.19892	4040	50.32	0.4021
p<0.00001	LRP1B	ENSG00000168702	1.24161	1899594	34.81	0.3958
p<0.00001	TET2	ENSG00000168769	2.33437	133942	36.29	0.5101
p<0.00001	LETM1	ENSG00000168924	9.93215	44678	53.78	0.5747
p<0.00001	GRM5	ENSG00000168959	7.66976	561370	36.16	0.4789
p<0.00001	IRS1	ENSG00000169047	5.89817	68443	40.89	0.5065
p<0.00001	MECP2	ENSG00000169057	7.76981	115531	46.41	0.53
p<0.00001	FAM110B	ENSG00000169122	25.9306	209771	40.5	0.4799
p<0.00001	ZBTB43	ENSG00000169155	3.41573	33205	41.82	0.587
p<0.00001	XPO6	ENSG00000169180	15.35	113990	43.81	0.5723
p<0.00001	MN1	ENSG00000169184	22.868	53480	52.19	0.4134
p<0.00001	TBC1D10B	ENSG00000169221	19.6355	13393	54.56	0.5435
p<0.00001	GPRIN1	ENSG00000169258	43.9592	14355	55.41	0.4539
p<0.00001	HIC2	ENSG00000169635	1.41772	34093	56.17	0.4068
p<0.00001	FASN	ENSG00000169710	42.2143	19957	66.65	0.4929
p<0.00001	LINGO1	ENSG00000169783	119.752	207874	54.75	0.3916
p<0.00001	CTNND2	ENSG00000169862	49.3419	932611	39.45	0.5026
p<0.00001	OTUD3	ENSG00000169914	1.50957	30551	41.39	0.3845
p<0.00001	KLF13	ENSG00000169926	8.13433	108831	49.38	0.3618
p<0.00001	NLGN2	ENSG00000169992	29.7747	14987	59.54	0.5519
p<0.00001	CHD3	ENSG00000170004	41.454	27965	53.17	0.4801
p<0.00001	YWHAG	ENSG00000170027	295.661	32193	44.52	0.5172
p<0.00001	SIMC1	ENSG00000170085	3.49377	107625	42.19	0.5543
p<0.00001	NSG2	ENSG00000170091	212.962	197796	45.72	0.4796
p<0.00001	ZNF778	ENSG00000170100	2.35174	19439	48.95	0.5273
p<0.00001	SIK2	ENSG00000170145	4.43451	128407	39.63	0.4708
p<0.00001	RNF150	ENSG00000170153	2.88391	353071	38.46	0.5407
p<0.00001	NFRKB	ENSG00000170322	2.93539	31955	45.4	0.5207
p<0.00001	PRDM10	ENSG00000170325	2.21759	103130	43.52	0.5443
p<0.00001	SEMA3E	ENSG00000170381	2.72463	285902	34.7	0.3175
p<0.00001	DENND5B	ENSG00000170456	4.71216	208911	40.95	0.5536
p<0.00001	RALGAPB	ENSG00000170471	4.30609	106044	39.37	0.5716
p<0.00001	LONRF2	ENSG00000170500	4.08563	50627	41.33	0.4143
p<0.00001	KIAA0232	ENSG00000170871	10.2414	102796	42.27	0.546
p<0.00001	TANC2	ENSG00000170921	6.81771	418144	37.68	0.5399
p<0.00001	TSNARE1	ENSG00000171045	1.79635	191103	55.69	0.4785
p<0.00001	INSR	ENSG00000171105	5.16404	182160	47.51	0.5562
p<0.00001	PRKCE	ENSG00000171132	14.3679	536646	44.43	0.4094
p<0.00001	GAA	ENSG00000171298	5.30362	18326	58.33	0.3752
p<0.00001	CHST11	ENSG00000171310	10.4392	306720	46.04	0.4617
p<0.00001	ASXL1	ENSG00000171456	9.44292	80990	42.17	0.5413
p<0.00001	ZNF318	ENSG00000171467	3.45461	62514	43.02	0.5737
p<0.00001	NEUROD2	ENSG00000171532	99.8568	6242	60.3	0.3859
p<0.00001	DSCAM	ENSG00000171587	2.94498	836160	40.93	0.4553
p<0.00001	PIK3CD	ENSG00000171608	1.89945	77384	51.33	0.4984
p<0.00001	ENC1	ENSG00000171617	216.816	14019	45.65	0.4367
p<0.00001	SPSB1	ENSG00000171621	2.66031	76639	54.29	0.3092
p<0.00001	BPTF	ENSG00000171634	5.3041	158876	40.87	0.5168
p<0.00001	GPHN	ENSG00000171723	7.16623	674397	36.43	0.5529
p<0.00001	FBXL14	ENSG00000171823	13.5146	28589	46.72	0.5093
p<0.00001	ZNF570	ENSG00000171827	2.38252	21068	41.65	0.5178
p<0.00001	RNASEH1	ENSG00000171865	6.10782	16904	44.2	0.5214
p<0.00001	JMJD1C	ENSG00000171988	5.32284	354630	38.11	0.4852
p<0.00001	ZNF554	ENSG00000172006	4.70036	16868	50.78	0.5045
p<0.00001	USP19	ENSG00000172046	8.15894	12893	56.09	0.574
p<0.00001	MACROD2	ENSG00000172264	2.13421	2057829	37.94	0.3949
p<0.00001	B3GALT1	ENSG00000172318	4.35467	5094	39.22	0.4631
p<0.00001	GTPBP2	ENSG00000172432	5.55111	23949	46.71	0.5199
p<0.00001	HCFC1	ENSG00000172534	8.78942	24262	59.5	0.5492
p<0.00001	TMCC1	ENSG00000172765	8.56059	245815	39.38	0.5695
p<0.00001	CES2	ENSG00000172831	9.84792	10653	55.49	0.4285
p<0.00001	PDP2	ENSG00000172840	2.97808	17166	48.25	0.5161
p<0.00001	NBEA	ENSG00000172915	10.6428	730736	35.01	0.5057
p<0.00001	SH3RF3	ENSG00000172985	5.04514	375430	48.61	0.4007
p<0.00001	ARPP21	ENSG00000172995	14.8078	155552	36.61	0.281
p<0.00001	TADA2B	ENSG00000173011	7.70496	16054	56.73	0.5678
p<0.00001	HECTD4	ENSG00000173064	8.44441	222252	43.29	0.5504
p<0.00001	FAM222B	ENSG00000173065	7.56339	99255	45.72	0.5494
p<0.00001	KDM2A	ENSG00000173120	6.20921	138820	42.99	0.5804
p<0.00001	RAPH1	ENSG00000173166	4.42399	140991	39.14	0.5499
p<0.00001	ABLIM3	ENSG00000173210	5.64286	119060	44.42	0.3636
p<0.00001	GOLGB1	ENSG00000173230	4.69243	86569	38.07	0.3874
p<0.00001	STOX2	ENSG00000173320	5.61278	225835	42.71	0.4634
p<0.00001	TRIB1	ENSG00000173334	5.82097	8046	51.3	0.4026
p<0.00001	CHD2	ENSG00000173575	3.97195	127808	39.49	0.5204
p<0.00001	SCAI	ENSG00000173611	1.85022	200921	40.94	0.4682
p<0.00001	PHC3	ENSG00000173889	1.93203	95018	37.75	0.5106
p<0.00001	SPTBN2	ENSG00000173898	27.312	46730	54.64	0.4199
p<0.00001	FBXO45	ENSG00000174013	8.72493	20449	41.25	0.574
p<0.00001	RGMB	ENSG00000174136	16.3729	29994	43.29	0.4034
p<0.00001	NWD2	ENSG00000174145	3.52529	204721	38.82	0.2777
p<0.00001	PRPF8	ENSG00000174231	29.1761	34239	48.87	0.5674
p<0.00001	ADCY6	ENSG00000174233	3.33923	22844	54.36	0.4933
p<0.00001	RALGAPA1	ENSG00000174373	1.35322	270953	36.27	0.5162
p<0.00001	CNTNAP2	ENSG00000174469	7.48118	2304997	37.52	0.3874
p<0.00001	ZNF497	ENSG00000174586	1.98666	8492	58.58	0.4483
p<0.00001	SLC29A2	ENSG00000174669	2.72895	9694	58.27	0.3631
p<0.00001	BRSK2	ENSG00000174672	15.7197	72791	63.85	0.508
p<0.00001	FZD4	ENSG00000174804	2.26489	9717	45.44	0.3288
p<0.00001	PACS1	ENSG00000175115	18.9548	174473	43.99	0.5013
p<0.00001	SH3BP5L	ENSG00000175137	15.4461	15470	52.13	0.5361
p<0.00001	ARHGAP1	ENSG00000175220	11.2973	23540	53.08	0.4817
p<0.00001	TP53I11	ENSG00000175274	16.4115	65404	54.85	0.4532
p<0.00001	ARL10	ENSG00000175414	6.27725	36379	50.73	0.5003
p<0.00001	MLXIP	ENSG00000175727	2.97449	68589	50.35	0.5031
p<0.00001	SLC35E3	ENSG00000175782	3.71294	47840	43.4	0.5373
p<0.00001	UBE2O	ENSG00000175931	12.1991	63697	49.84	0.5747
p<0.00001	AMIGO3	ENSG00000176020	1.37756	2856	63.73	0.3679
p<0.00001	JAKMIP2	ENSG00000176049	9.02804	197338	38.28	0.5719
p<0.00001	IP6K1	ENSG00000176095	26.9682	62249	44.81	0.5713
p<0.00001	CCDC57	ENSG00000176155	1.59829	111371	51.82	0.2191
p<0.00001	CIDEA	ENSG00000176194	2.01927	23235	49.12	0.2236
p<0.00001	LRRTM4	ENSG00000176204	8.14727	845601	34.96	0.4367
p<0.00001	ZNF135	ENSG00000176293	2.82848	27072	49.98	0.465
p<0.00001	SLCO3A1	ENSG00000176463	6.79013	318728	45.12	0.3278
p<0.00001	DIRAS1	ENSG00000176490	57.1368	6806	60.98	0.4632
p<0.00001	USF3	ENSG00000176542	1.51873	48262	40.61	0.5491
p<0.00001	KBTBD11	ENSG00000176595	14.8168	33260	50.37	0.4461
p<0.00001	RNF152	ENSG00000176641	4.27088	86181	42.43	0.2802
p<0.00001	CDK5R1	ENSG00000176749	101.183	4261	56.09	0.5273
p<0.00001	SEC24C	ENSG00000176986	11.7531	27790	47.03	0.574
p<0.00001	SMCR8	ENSG00000176994	2.34287	12764	52.66	0.5499
p<0.00001	MTHFR	ENSG00000177000	2.89486	20733	54.64	0.5539
p<0.00001	DSCAML1	ENSG00000177103	3.79753	389754	50.07	0.4464
p<0.00001	ULK1	ENSG00000177169	7.75443	28529	62.4	0.4354
p<0.00001	KCNA3	ENSG00000177272	1.86816	2476	56.91	0.476
p<0.00001	ZBTB38	ENSG00000177311	9.53673	125580	42.29	0.5154
p<0.00001	NR2C2	ENSG00000177463	6.41363	106017	42.09	0.5848
p<0.00001	FAM20C	ENSG00000177706	14.0691	68202	60	0.442
p<0.00001	FLII	ENSG00000177731	7.96788	13924	59.44	0.4879
p<0.00001	PDE4DIP	ENSG00000178104	11.4508	240106	41	0.4876
p<0.00001	AMER3	ENSG00000178171	5.95499	12595	55.49	0.4954
p<0.00001	ZNF454	ENSG00000178187	1.56869	25243	43.36	0.4918
p<0.00001	TMEM151B	ENSG00000178233	34.0377	37057	54.71	0.401
p<0.00001	SLITRK1	ENSG00000178235	11.5386	5270	47.44	0.4061
p<0.00001	PLEKHM3	ENSG00000178385	3.20293	204240	41.33	0.4976
p<0.00001	HTR1A	ENSG00000178394	5.51443	4634	51.9	0.3626
p<0.00001	KLHL11	ENSG00000178502	4.55875	16906	44.72	0.5677
p<0.00001	ERBB4	ENSG00000178568	1.79555	1163125	34.69	0.3471
p<0.00001	MAF	ENSG00000178573	7.37968	14895	44.86	0.3427
p<0.00001	GAK	ENSG00000178950	7.9893	83098	56.5	0.4872
p<0.00001	CTC1	ENSG00000178971	2.32578	23242	48.86	0.4973
p<0.00001	PER1	ENSG00000179094	6.1943	16035	58.98	0.2904
p<0.00001	CDH4	ENSG00000179242	7.10845	688357	51.8	0.3877
p<0.00001	PACS2	ENSG00000179364	19.7411	97585	57.4	0.4414
p<0.00001	ZBTB18	ENSG00000179456	157.708	8538	44.35	0.4305
p<0.00001	SLITRK4	ENSG00000179542	7.25393	13312	41.25	0.3947
p<0.00001	SERTAD2	ENSG00000179833	3.1082	119385	40.14	0.5237
p<0.00001	R3HDM2	ENSG00000179912	17.3332	177244	43.16	0.5238
p<0.00001	NRXN1	ENSG00000179915	16.9833	1307073	35.81	0.5178
p<0.00001	ZNF609	ENSG00000180357	9.70889	225327	42.67	0.5131
p<0.00001	GREM2	ENSG00000180875	5.23301	122583	40.58	0.3126
p<0.00001	FKRP	ENSG00000181027	4.41327	30943	51.13	0.4108
p<0.00001	ZNF707	ENSG00000181135	2.51107	29447	56.38	0.4447
p<0.00001	ZNF746	ENSG00000181220	5.39487	25122	47.02	0.5538
p<0.00001	POLR2A	ENSG00000181222	19.9467	30251	49.69	0.4253
p<0.00001	SETD2	ENSG00000181555	6.54657	147685	40.27	0.5457
p<0.00001	COPG1	ENSG00000181789	22.6106	28168	48.18	0.5296
p<0.00001	SLC35C1	ENSG00000181830	8.90862	8945	56.94	0.468
p<0.00001	ZNF329	ENSG00000181894	6.03282	28863	46.4	0.5565
p<0.00001	ADO	ENSG00000181915	15.4249	3760	48.48	0.4917
p<0.00001	CCDC149	ENSG00000181982	4.05093	174088	43.48	0.3917
p<0.00001	CHST15	ENSG00000182022	6.91186	85931	50.24	0.3665
p<0.00001	TNRC18	ENSG00000182095	11.4439	118625	54.68	0.5052
p<0.00001	CYB5D1	ENSG00000182224	3.42613	4537	48.18	0.5246
p<0.00001	GABRG3	ENSG00000182256	1.54793	570804	40.82	0.4776
p<0.00001	SATB1	ENSG00000182568	23.2774	100212	36.42	0.4062
p<0.00001	NXPH3	ENSG00000182575	16.152	7957	59.75	0.3291
p<0.00001	HS3ST4	ENSG00000182601	15.4124	445727	42.13	0.4004
p<0.00001	TRAK1	ENSG00000182606	9.51988	212089	44.94	0.5529
p<0.00001	NTM	ENSG00000182667	21.4678	966345	43.25	0.3669
p<0.00001	TTC3	ENSG00000182670	31.0844	129887	38.7	0.5541
p<0.00001	RGS6	ENSG00000182732	2.97707	634102	41.91	0.3167
p<0.00001	C16orf72	ENSG00000182831	17.2099	29992	42.03	0.5746
p<0.00001	ZNF721	ENSG00000182903	4.56253	73342	41.11	0.5306
p<0.00001	GJC1	ENSG00000182963	5.41885	32369	44.78	0.4251
p<0.00001	AP2A2	ENSG00000183020	22.6658	87352	53.1	0.4894
p<0.00001	LYSMD4	ENSG00000183060	2.51345	17865	47.75	0.3351
p<0.00001	CALN1	ENSG00000183166	5.15678	667661	43.35	0.2916
p<0.00001	PRR36	ENSG00000183248	37.009	5672	67.65	0.3983
p<0.00001	TMEM121B	ENSG00000183307	6.44937	5071	60.4	0.4806
p<0.00001	KIAA2026	ENSG00000183354	5.96237	126887	37.76	0.5534
p<0.00001	C19orf71	ENSG00000183397	2.61833	4877	56.26	0.2903
p<0.00001	EP400	ENSG00000183495	2.66055	130519	47.45	0.5488
p<0.00001	PRR14L	ENSG00000183530	3.98116	73885	45.25	0.514
p<0.00001	OPCML	ENSG00000183715	16.7853	1117543	41.75	0.4365
p<0.00001	KREMEN1	ENSG00000183762	2.40695	95299	45.51	0.4067
p<0.00001	KCNH8	ENSG00000183960	1.5407	387133	36.02	0.3042
p<0.00001	KCNQ3	ENSG00000184156	7.95346	360237	43.58	0.4429
p<0.00001	GPR173	ENSG00000184194	14.2854	31827	46.14	0.4855
p<0.00001	EFNA5	ENSG00000184349	5.20293	294049	38.28	0.45
p<0.00001	KRBA2	ENSG00000184619	2.54111	19803	46.71	0.3745
p<0.00001	AMER1	ENSG00000184675	1.7588	20592	50.92	0.5074
p<0.00001	ZBTB40	ENSG00000184677	2.02904	102320	42.31	0.5535
p<0.00001	EIF4ENIF1	ENSG00000184708	8.42027	59132	44.22	0.5707
p<0.00001	PRR16	ENSG00000184838	1.81741	223033	35.5	0.3023
p<0.00001	RBM33	ENSG00000184863	3.18884	137035	40.78	0.5213
p<0.00001	JAG2	ENSG00000184916	4.13368	27843	65.88	0.3868
p<0.00001	ROBO2	ENSG00000185008	11.769	1743270	35.65	0.4706
p<0.00001	FLRT2	ENSG00000185070	12.2589	124285	39.33	0.4325
p<0.00001	HGS	ENSG00000185359	15.3563	19813	60.6	0.485
p<0.00001	ZSWIM9	ENSG00000185453	6.34414	26941	50.04	0.3005
p<0.00001	GPRIN3	ENSG00000185477	3.34968	71418	38.96	0.399
p<0.00001	LSAMP	ENSG00000185565	12.9142	1337027	37.2	0.3794
p<0.00001	AHNAK2	ENSG00000185567	2.47508	41131	57.29	0.3311
p<0.00001	PCGF3	ENSG00000185619	8.93337	64893	56.09	0.5578
p<0.00001	SYN3	ENSG00000185666	3.31206	550562	45.93	0.4434
p<0.00001	ZBTB3	ENSG00000185670	2.05955	5866	51.26	0.4474
p<0.00001	ANKFY1	ENSG00000185722	4.60307	100175	44.9	0.5562
p<0.00001	ZNF696	ENSG00000185730	2.99888	10277	56.65	0.5085
p<0.00001	NRG3	ENSG00000185737	5.31727	1111986	37.51	0.4313
p<0.00001	POMK	ENSG00000185900	5.52353	37683	44.38	0.4986
p<0.00001	RTN4RL1	ENSG00000185924	12.8	90658	54.35	0.4021
p<0.00001	IRS2	ENSG00000185950	9.17266	33889	46.75	0.4397
p<0.00001	BICD2	ENSG00000185963	7.01806	53471	51.36	0.5851
p<0.00001	RASA3	ENSG00000185989	3.73309	154841	56.73	0.4451
p<0.00001	BCL9L	ENSG00000186174	11.4632	31734	59.25	0.5065
p<0.00001	ZNRF1	ENSG00000186187	19.7491	111971	45.85	0.5141
p<0.00001	KLHL32	ENSG00000186231	6.89181	216135	38.88	0.301
p<0.00001	PCLO	ENSG00000186472	4.77641	408919	33.81	0.3619
p<0.00001	MYT1L	ENSG00000186487	25.616	542552	44.5	0.5024
p<0.00001	SMYD4	ENSG00000186532	1.99718	51150	46.16	0.5258
p<0.00001	GPATCH8	ENSG00000186566	6.0274	108150	40.95	0.4915
p<0.00001	NF2	ENSG00000186575	7.70227	95043	45.79	0.4863
p<0.00001	CARMIL3	ENSG00000186648	3.44613	17721	57.82	0.4112
p<0.00001	BCR	ENSG00000186716	16.9247	138334	53.07	0.4726
p<0.00001	MPPED1	ENSG00000186732	86.8831	96653	52.28	0.3686
p<0.00001	ZNF397	ENSG00000186812	3.37297	26104	41.49	0.4663
p<0.00001	MAPT	ENSG00000186868	41.8703	133784	49.66	0.5274
p<0.00001	C3orf70	ENSG00000187068	7.84605	76223	39.96	0.483
p<0.00001	SLIT1	ENSG00000187122	14.1162	187922	50.45	0.4891
p<0.00001	TSPYL4	ENSG00000187189	42.0179	4112	47.62	0.5267
p<0.00001	MAGI2	ENSG00000187391	6.2559	1436613	36.83	0.5105
p<0.00001	USP7	ENSG00000187555	11.5099	83232	46.42	0.5919
p<0.00001	TET3	ENSG00000187605	3.35202	121773	46.75	0.5216
p<0.00001	ERC2	ENSG00000187672	5.12204	960157	40.68	0.4372
p<0.00001	ZNF70	ENSG00000187792	1.41594	12431	50.13	0.4596
p<0.00001	SHISA7	ENSG00000187902	3.78516	14124	56.95	0.382
p<0.00001	KLHL17	ENSG00000187961	2.38417	5136	67.87	0.3926
p<0.00001	C1orf204	ENSG00000188004	2.21891	20592	47.94	0.3652
p<0.00001	UBQLN2	ENSG00000188021	35.7199	4242	44.39	0.5816
p<0.00001	ZNF490	ENSG00000188033	1.95148	63999	45.8	0.5255
p<0.00001	ARL4C	ENSG00000188042	23.3873	4041	50.41	0.46
p<0.00001	AGRN	ENSG00000188157	13.8503	35999	65.71	0.4651
p<0.00001	ZC3H6	ENSG00000188177	2.26362	64467	36.91	0.5235
p<0.00001	DCUN1D3	ENSG00000188215	3.59458	45434	43.1	0.5203
p<0.00001	AD000671.1	ENSG00000188223	3.97104	8842	52.97	0.5061
p<0.00001	ZNF793	ENSG00000188227	3.79764	41824	42.72	0.4316
p<0.00001	SBK1	ENSG00000188322	45.9375	64604	52.79	0.4639
p<0.00001	NDOR1	ENSG00000188566	2.20909	11325	59.32	0.4282
p<0.00001	RTL6	ENSG00000188636	23.7141	5651	56.01	0.5226
p<0.00001	MTF1	ENSG00000188786	1.26531	50019	43.6	0.5301
p<0.00001	SHISA6	ENSG00000188803	4.06516	322851	43.69	0.2931
p<0.00001	TMEM201	ENSG00000188807	3.13729	25967	59.34	0.5158
p<0.00001	SLX4	ENSG00000188827	2.14521	30426	52.41	0.4691
p<0.00001	FAM78B	ENSG00000188859	4.49771	109576	45.09	0.3884
p<0.00001	MSL1	ENSG00000188895	26.0486	14947	46.08	0.5683
p<0.00001	KCTD21	ENSG00000188997	4.90256	17378	47.89	0.4204
p<0.00001	BLOC1S3	ENSG00000189114	3.61289	38150	50.26	0.4032
p<0.00001	KAZN	ENSG00000189337	9.17756	1225252	45.46	0.4466
p<0.00001	SLC35E2B	ENSG00000189339	11.6118	33267	53.57	0.5329
p<0.00001	KIAA0408	ENSG00000189367	39.1632	20984	35.04	0.5371
p<0.00001	MPHOSPH8	ENSG00000196199	8.71723	39783	43.32	0.3728
p<0.00001	SRGAP3	ENSG00000196220	7.53127	382463	45.29	0.553
p<0.00001	SUPT5H	ENSG00000196235	24.0289	40515	51.42	0.5255
p<0.00001	ZNF471	ENSG00000196263	1.97012	22372	40.18	0.4506
p<0.00001	MFSD14C	ENSG00000196312	1.32856	126336	43.99	0.3669
p<0.00001	POM121	ENSG00000196313	3.4353	72076	46.19	0.565
p<0.00001	ZBTB44	ENSG00000196323	4.56035	88241	39.22	0.536
p<0.00001	NLGN3	ENSG00000196338	24.611	26371	52.1	0.4723
p<0.00001	ELAVL3	ENSG00000196361	68.5737	29721	53.1	0.5385
p<0.00001	TRRAP	ENSG00000196367	3.12599	172899	46.32	0.5425
p<0.00001	SRGAP2B	ENSG00000196369	16.8153	208264	42.03	0.4716
p<0.00001	SLC35F1	ENSG00000196376	16.4971	410413	38.48	0.4945
p<0.00001	PTPN1	ENSG00000196396	7.33676	74921	43.56	0.5532
p<0.00001	PPP1R26	ENSG00000196422	11.3098	9815	59.96	0.4499
p<0.00001	TSC22D2	ENSG00000196428	6.41404	58097	36.52	0.5516
p<0.00001	ZNF777	ENSG00000196453	8.16596	29700	47.28	0.5136
p<0.00001	AFAP1	ENSG00000196526	8.02343	181213	46.39	0.5091
p<0.00001	MYO18A	ENSG00000196535	10.9212	109277	53.73	0.5459
p<0.00001	CACNA1H	ENSG00000196557	5.50234	68666	65.12	0.4391
p<0.00001	MRTFA	ENSG00000196588	9.80457	226439	43.58	0.5467
p<0.00001	SLC30A10	ENSG00000196660	2.11684	273221	39.85	0.2953
p<0.00001	TRPV1	ENSG00000196689	1.42051	43968	52.6	0.3921
p<0.00001	ZNF512B	ENSG00000196700	6.4384	13227	63.54	0.5157
p<0.00001	NF1	ENSG00000196712	4.22255	287190	37.62	0.5386
p<0.00001	ZNF418	ENSG00000196724	3.13256	13521	47.23	0.4804
p<0.00001	DAPK1	ENSG00000196730	7.90219	211407	45.13	0.494
p<0.00001	C4orf42	ENSG00000196810	6.42269	38992	46.78	0.5249
p<0.00001	MVB12B	ENSG00000196814	13.3164	180213	47.23	0.5013
p<0.00001	ARHGEF12	ENSG00000196914	10.8115	153525	37.52	0.5428
p<0.00001	SRGAP1	ENSG00000196935	5.38138	317518	39.42	0.4286
p<0.00001	ZNF398	ENSG00000197024	3.80326	56627	45.9	0.5597
p<0.00001	IGF2R	ENSG00000197081	2.96692	144426	45.56	0.5561
p<0.00001	GAL3ST4	ENSG00000197093	3.5741	9374	52.79	0.3052
p<0.00001	DYNC1H1	ENSG00000197102	35.3362	91871	47.38	0.5699
p<0.00001	SRC	ENSG00000197122	13.1567	61366	54.1	0.5034
p<0.00001	PCNX3	ENSG00000197136	4.54396	21667	60.5	0.538
p<0.00001	ZNF785	ENSG00000197162	3.47795	12030	49.75	0.4191
p<0.00001	NOL4L	ENSG00000197183	9.62725	142016	54.39	0.4916
p<0.00001	ENTPD4	ENSG00000197217	5.94242	71913	44.43	0.4611
p<0.00001	SYNGAP1	ENSG00000197283	21.7066	34029	53.92	0.3836
p<0.00001	DDI2	ENSG00000197312	1.47373	51587	42.42	0.5361
p<0.00001	ZNF786	ENSG00000197362	3.4493	21142	46.13	0.5478
p<0.00001	ZNF517	ENSG00000197363	5.45777	12294	56.18	0.4657
p<0.00001	HTT	ENSG00000197386	5.13283	202539	45.83	0.4852
p<0.00001	MYO5A	ENSG00000197535	11.3406	221768	39.92	0.442
p<0.00001	ZNF841	ENSG00000197608	2.42044	31300	41.11	0.4129
p<0.00001	SPTAN1	ENSG00000197694	78.062	81105	46.82	0.5441
p<0.00001	KLHL14	ENSG00000197705	3.35915	100351	38.99	0.29
p<0.00001	ZNF460	ENSG00000197714	2.37901	14019	45.69	0.4081
p<0.00001	PHF2	ENSG00000197724	8.83383	103004	51.46	0.5215
p<0.00001	DNM3	ENSG00000197959	9.05409	576969	37.28	0.4476
p<0.00001	ZNF121	ENSG00000197961	2.76719	24176	41.93	0.4564
p<0.00001	ZNF335	ENSG00000198026	3.50155	23544	53.48	0.3978
p<0.00001	TMEM229B	ENSG00000198133	9.82436	86656	48.53	0.4215
p<0.00001	SZT2	ENSG00000198198	1.49684	64366	50.23	0.4637
p<0.00001	RPS6KL1	ENSG00000198208	6.01893	19352	55.34	0.4293
p<0.00001	CACNA1E	ENSG00000198216	5.77349	490395	43.9	0.5074
p<0.00001	QRICH1	ENSG00000198218	17.5693	64657	46.08	0.5777
p<0.00001	C6orf124	ENSG00000198221	3.7663	4710	46.35	0.3483
p<0.00001	DDX42	ENSG00000198231	19.39	45715	42	0.5505
p<0.00001	HELZ	ENSG00000198265	2.17102	175546	38.17	0.544
p<0.00001	DCAF12L2	ENSG00000198354	2.49769	2791	56	0.4599
p<0.00001	SPRED2	ENSG00000198369	8.35803	121787	43.76	0.4229
p<0.00001	WWP2	ENSG00000198373	5.92312	179414	45.59	0.5752
p<0.00001	UVRAG	ENSG00000198382	4.08576	329023	38.74	0.5554
p<0.00001	OGA	ENSG00000198408	24.7508	34023	41.92	0.5258
p<0.00001	TCAF1	ENSG00000198420	8.90525	50824	39.07	0.5909
p<0.00001	ZXDB	ENSG00000198455	2.03843	5894	46.1	0.5476
p<0.00001	ZNF587	ENSG00000198466	1.67762	15259	46.52	0.2995
p<0.00001	MDM4	ENSG00000198625	1.65381	41742	42.52	0.3133
p<0.00001	NCOA6	ENSG00000198646	14.702	136555	43.48	0.5382
p<0.00001	C6orf89	ENSG00000198663	8.88261	57095	42.84	0.5157
p<0.00001	ANKRD13B	ENSG00000198720	14.7183	24993	55.54	0.4725
p<0.00001	UNC13B	ENSG00000198722	3.43013	243347	41.63	0.4635
p<0.00001	SMURF1	ENSG00000198742	4.31978	116669	42.72	0.5908
p<0.00001	CDC42BPB	ENSG00000198752	19.4015	125170	48.99	0.532
p<0.00001	MTOR	ENSG00000198793	4.55266	156017	44.54	0.5764
p<0.00001	FOXJ3	ENSG00000198815	9.15977	159339	38.57	0.5745
p<0.00001	GRM3	ENSG00000198822	39.0197	220971	36.97	0.2821
p<0.00001	RUSC2	ENSG00000198853	35.0733	71788	44.22	0.5409
p<0.00001	RUNDC1	ENSG00000198863	7.58998	13126	47.47	0.5524
p<0.00001	GRK5	ENSG00000198873	5.98475	252175	50.47	0.4916
p<0.00001	MAP3K3	ENSG00000198909	3.0531	73891	45.21	0.5314
p<0.00001	L1CAM	ENSG00000198910	40.9012	24660	59.97	0.5375
p<0.00001	SREBF2	ENSG00000198911	51.9557	74229	48.21	0.5663
p<0.00001	KIAA0753	ENSG00000198920	2.85059	62565	41.53	0.5489
p<0.00001	TBKBP1	ENSG00000198933	8.41915	17970	58.66	0.3402
p<0.00001	SMG5	ENSG00000198952	10.9644	33602	49.82	0.414
p<0.00001	RORB	ENSG00000198963	5.10448	195843	37.74	0.3671
p<0.00001	STUM	ENSG00000203685	11.1235	60467	49.68	0.2867
p<0.00001	GDI1	ENSG00000203879	293.395	6555	59.79	0.5032
p<0.00001	MAFB	ENSG00000204103	5.52561	3389	56.42	0.3503
p<0.00001	GIGYF2	ENSG00000204120	5.84717	163307	39.44	0.5594
p<0.00001	ZDHHC18	ENSG00000204160	6.31598	30917	51.6	0.5378
p<0.00001	GPRIN2	ENSG00000204175	3.37887	6487	57.21	0.3803
p<0.00001	BMPR2	ENSG00000204217	11.5863	191425	41.12	0.5363
p<0.00001	BRD2	ENSG00000204256	40.3563	12912	51.52	0.5482
p<0.00001	MBD5	ENSG00000204406	3.00909	495961	36.28	0.6026
p<0.00001	FAM155A	ENSG00000204442	10.4306	703987	37.44	0.4821
p<0.00001	PRRC2A	ENSG00000204469	33.6238	17057	53.44	0.5484
p<0.00001	PPP1R10	ENSG00000204569	9.11664	18200	46.35	0.5094
p<0.00001	C17orf69	ENSG00000204650	4.41387	34829	46.27	0.4339
p<0.00001	ATXN2	ENSG00000204842	6.69704	156192	42.52	0.512
p<0.00001	ZNF783	ENSG00000204946	2.39937	35132	51.5	0.4509
p<0.00001	PCDHA5	ENSG00000204965	1.30192	190744	40.23	0.3709
p<0.00001	PCDHA4	ENSG00000204967	1.90186	205419	40.01	0.4851
p<0.00001	PCDHA2	ENSG00000204969	1.47943	217496	40.11	0.4668
p<0.00001	PCDHA1	ENSG00000204970	1.75075	226212	40.15	0.3792
p<0.00001	SPIRE2	ENSG00000204991	5.88319	53141	54.79	0.4627
p<0.00001	TECPR1	ENSG00000205356	5.9144	37609	56.22	0.5255
p<0.00001	DENND6B	ENSG00000205593	8.01378	17983	60.21	0.403
p<0.00001	ITSN1	ENSG00000205726	5.17733	257462	42.47	0.458
p<0.00001	ANKRD28	ENSG00000206560	3.88147	192536	37.11	0.5478
p<0.00001	XKR4	ENSG00000206579	3.0347	440027	40.16	0.457
p<0.00001	AC135178.1	ENSG00000212206	2.40584	137	32.12	0.2877
p<0.00001	ZRSR1	ENSG00000212643	1.54833	1470	47.41	0.2813
p<0.00001	ZNF611	ENSG00000213020	2.08282	32261	46.11	0.5339
p<0.00001	ERV3-1	ENSG00000213462	3.18821	16388	45.72	0.3812
p<0.00001	SLC35F6	ENSG00000213699	6.71698	16948	52.66	0.4526
p<0.00001	DNASE1	ENSG00000213918	1.76521	68416	49.35	0.4316
p<0.00001	NAXD	ENSG00000213995	9.9094	24534	50.13	0.4835
p<0.00001	TMEM213	ENSG00000214128	1.74513	40150	43.97	0.4921
p<0.00001	AC010442.1	ENSG00000214278	4.4522	816	43.5	0.4575
p<0.00001	SOGA3	ENSG00000214338	24.6888	46398	39.44	0.5488
p<0.00001	NEURL1B	ENSG00000214357	6.23383	50278	50.75	0.4048
p<0.00001	ZSWIM8	ENSG00000214655	7.51418	16192	54.43	0.5123
p<0.00001	HNRNPUL2	ENSG00000214753	47.3706	14828	46.25	0.5312
p<0.00001	RTL10	ENSG00000215012	4.8472	8759	55.11	0.554
p<0.00001	NEURL4	ENSG00000215041	8.35113	13766	57.23	0.5632
p<0.00001	MSMP	ENSG00000215183	6.68659	3624	51.74	0.5531
p<0.00001	PEX26	ENSG00000215193	8.66155	53219	48.63	0.5491
p<0.00001	UBE2QL1	ENSG00000215218	69.7008	47865	47.07	0.3911
p<0.00001	SCRT2	ENSG00000215397	7.71303	14207	56.68	0.4116
p<0.00001	ZNF407	ENSG00000215421	1.90368	467802	37.97	0.5836
p<0.00001	SIAH3	ENSG00000215475	4.6507	74512	44.65	0.3511
p<0.00001	RSC1A1	ENSG00000215695	2.72481	1854	42.83	0.5234
p<0.00001	SLC35E2A	ENSG00000215790	3.2724	21155	52.17	0.4798
p<0.00001	TENM3	ENSG00000218336	5.80447	659038	38.92	0.4018
p<0.00001	NBPF1	ENSG00000219481	1.99058	51244	43.99	0.4742
p<0.00001	PLXNA4	ENSG00000221866	4.89895	525357	46.94	0.3378
p<0.00001	TIAF1	ENSG00000221995	37.0407	5337	52.56	0.2407
p<0.00001	AC007956.1	ENSG00000222604	4.10945	110	40.91	0.5487
p<0.00001	EXOSC6	ENSG00000223496	11.4765	5163	45.77	0.3905
p<0.00001	PRRT4	ENSG00000224940	1.61055	11361	57.37	0.3584
p<0.00001	ERCC6	ENSG00000225830	1.64231	85069	40.42	0.5657
p<0.00001	C19orf29OS	ENSG00000226800	6.62061	6684	63.12	0.4972
p<0.00001	AC016910.1	ENSG00000232377	3.18275	27084	36.67	0.3692
p<0.00001	AC016027.4	ENSG00000235617	5.90836	277	49.46	0.5486
p<0.00001	C9orf45	ENSG00000236901	13.0952	5984	53.98	0.3909
p<0.00001	SHISA9	ENSG00000237515	5.05834	338819	43.22	0.4325
p<0.00001	PCDHA13	ENSG00000239389	4.92317	130224	39.36	0.4062
p<0.00001	GATS	ENSG00000239521	20.4264	71566	51.53	0.5012
p<0.00001	CDRT4	ENSG00000239704	3.75859	67594	45.76	0.4713
p<0.00001	PCDHGC5	ENSG00000240764	18.8887	23895	51.68	0.3597
p<0.00001	AL645608.4	ENSG00000241180	1.80807	801	58.93	0.3003
p<0.00001	PCDHGC4	ENSG00000242419	30.7813	27983	51.82	0.4273
p<0.00001	AP5Z1	ENSG00000242802	3.65115	18783	58.27	0.5257
p<0.00001	MICAL3	ENSG00000243156	3.31125	236913	49.78	0.5338
p<0.00001	PPAN-P2RY11	ENSG00000243207	5.36976	8558	60.07	0.4334
p<0.00001	AC010326.1	ENSG00000243234	4.40504	602	49.67	0.3212
p<0.00001	KCTD7	ENSG00000243335	8.34811	20187	47.19	0.513
p<0.00001	AC018638.5	ENSG00000243679	1.82377	754	67.24	0.2335
p<0.00001	P2RY11	ENSG00000244165	4.37917	3680	62.34	0.3154
p<0.00001	ZNF585B	ENSG00000245680	1.40067	36575	42.21	0.5479
p<0.00001	PCDHGB8P	ENSG00000248449	18.6529	2873	50.68	0.407
p<0.00001	HS3ST5	ENSG00000249853	4.42861	287460	37.56	0.2948
p<0.00001	AC135352.1	ENSG00000251468	3.40475	3814	43.42	0.3712
p<0.00001	AC091849.2	ENSG00000251532	1.24962	7604	51.51	0.3601
p<0.00001	AP000880.1	ENSG00000255129	27.0262	36233	43.52	0.5066
p<0.00001	AF235103.1	ENSG00000255164	2.80033	1924	47.82	0.4746
p<0.00001	PCDHA3	ENSG00000255408	2.15845	211320	40.07	0.4597
p<0.00001	AC025260.1	ENSG00000258271	2.24302	430	44.88	0.376
p<0.00001	AC010536.2	ENSG00000260671	2.16007	7936	50.67	0.4203
p<0.00001	XKR7	ENSG00000260903	3.97395	35237	51.79	0.4753
p<0.00001	AC073878.1	ENSG00000261570	6.97119	51226	43.33	0.5345
p<0.00001	Z92544.1	ENSG00000261659	5.36668	3554	56.81	0.5007
p<0.00001	AC005696.1	ENSG00000262050	3.24992	525	57.9	0.3806
p<0.00001	AC127496.3	ENSG00000262313	20.0202	1616	60.4	0.4468
p<0.00001	AC124319.1	ENSG00000262979	1.23982	983	50.25	0.3576
p<0.00001	SRGAP2	ENSG00000266028	15.6441	261099	42.75	0.4718
p<0.00001	BAHCC1	ENSG00000266074	2.58766	70876	63.19	0.4462
p<0.00001	STRADA	ENSG00000266173	8.29928	59651	48.88	0.5208
p<0.00001	AC008735.1	ENSG00000267096	6.83289	1438	57.93	0.4819
p<0.00001	AC011471.1	ENSG00000267415	32.7868	187	50.27	0.458
p<0.00001	AC004223.3	ENSG00000267618	1.70679	110145	44.43	0.5029
p<0.00001	AP003680.1	ENSG00000268635	2.86924	3660	51.5	0.4684
p<0.00001	AC010326.3	ENSG00000269867	2.44376	1135	46.52	0.2144
p<0.00001	AC125494.3	ENSG00000270068	9.59413	455	34.51	0.4976
p<0.00001	AC005632.4	ENSG00000271609	1.41194	308	57.47	0.3374
p<0.00001	NUDT3	ENSG00000272325	64.4792	112991	42.12	0.4969
p<0.00001	POM121C	ENSG00000272391	2.66178	69514	45.74	0.5642
p<0.00001	AL353588.1	ENSG00000272442	11.6744	105764	47.16	0.3245
p<0.00001	DOC2B	ENSG00000272636	10.5339	38862	56.45	0.3688
p<0.00001	PCDHB16	ENSG00000272674	1.43307	5001	44.75	0.5321
p<0.00001	AC004471.2	ENSG00000272682	2.58096	4141	58.3	0.4693
p<0.00001	AC018635.2	ENSG00000272915	4.32386	364	54.4	0.2806
p<0.00001	GRIN2B	ENSG00000273079	3.41418	544061	40.62	0.3859
p<0.00001	GATSL1	ENSG00000274070	6.47274	66824	52.97	0.4725
p<0.00001	C17orf103	ENSG00000274180	2.23423	14541	58.51	0.4448
p<0.00001	SOCS7	ENSG00000274211	6.83706	53750	45.25	0.5335
p<0.00001	AC092111.1	ENSG00000275367	1.47377	3358	48.36	0.2275
p<0.00001	ARHGAP23	ENSG00000275832	13.3885	93106	55.44	0.3463
p<0.00001	TADA2L	ENSG00000276234	3.26784	72840	42.79	0.5098
p<0.00001	PIP5K2B	ENSG00000276293	48.0523	34438	49.36	0.5687
p<0.00001	AC124319.2	ENSG00000276863	1.36931	526	50.76	0.2815
p<0.00001	ZNF8	ENSG00000278129	3.53821	23837	48.32	0.505
p<0.00001	ACACA	ENSG00000278540	6.77688	321845	41.28	0.5556
p<0.00001	AC004877.2	ENSG00000280149	3.43007	599	43.74	0.4885
p<0.00001	AC115090.1	ENSG00000282205	14.3473	2051	56.8	0.3872
p<0.00001	BX322557.2	ENSG00000286262	14.782	3036	63.83	0.4538
p<0.00001	AC104841.1	ENSG00000286588	23.7784	706	48.87	0.4727
p<0.00001	AP002985.1	ENSG00000288538	5.05348	2095	48.16	0.4122
p<0.00001	CDR1	ENSG00000288642	189.35	789	44.11	0.2267
p<0.0001	ANKIB1	ENSG00000001629	7.84331	155410	36.83	0.5098
p<0.0001	LASP1	ENSG00000002834	31.9626	51912	53.69	0.5426
p<0.0001	THSD7A	ENSG00000005108	2.51686	461834	35.51	0.4004
p<0.0001	PRKAR2B	ENSG00000005249	34.9103	117107	38.61	0.4707
p<0.0001	ZFX	ENSG00000005889	3.4231	67083	40.77	0.5148
p<0.0001	TMEM132A	ENSG00000006118	63.119	12700	58.71	0.3924
p<0.0001	AP2B1	ENSG00000006125	42.5882	148368	39.93	0.5585
p<0.0001	COX10	ENSG00000006695	2.82929	162247	39.2	0.5468
p<0.0001	GTF2IRD1	ENSG00000006704	3.80264	148816	52.72	0.4843
p<0.0001	JARID2	ENSG00000008083	3.73616	275974	43.92	0.4773
p<0.0001	MED24	ENSG00000008838	14.7661	42119	50.63	0.5054
p<0.0001	TENM1	ENSG00000009694	1.37739	587915	37.17	0.2437
p<0.0001	RANBP9	ENSG00000010017	11.9874	90338	37.08	0.5016
p<0.0001	SCMH1	ENSG00000010803	7.76127	214955	39.5	0.4267
p<0.0001	AKAP8L	ENSG00000011243	18.3453	39092	48.86	0.3921
p<0.0001	DPF1	ENSG00000011332	23.8428	18709	57.15	0.4499
p<0.0001	CALCOCO1	ENSG00000012822	15.3333	19229	49.2	0.4063
p<0.0001	NUDCD3	ENSG00000015676	42.7137	111540	44.47	0.4566
p<0.0001	CNTN1	ENSG00000018236	34.2116	379977	35.21	0.4027
p<0.0001	STEEP1	ENSG00000018610	5.21425	27261	44.29	0.4082
p<0.0001	ZFP64	ENSG00000020256	3.60761	152646	44.05	0.5362
p<0.0001	ZNF839	ENSG00000022976	4.36148	25326	49.04	0.3985
p<0.0001	PHF20	ENSG00000025293	7.11522	178397	44.08	0.5549
p<0.0001	AGPAT4	ENSG00000026652	7.46513	144095	45.36	0.404
p<0.0001	RABEP1	ENSG00000029725	17.2785	104076	41.34	0.5226
p<0.0001	ABCF2	ENSG00000033050	10.2534	15722	48.3	0.5218
p<0.0001	RNF19A	ENSG00000034677	10.62	79159	38.61	0.4597
p<0.0001	NSMAF	ENSG00000035681	1.76506	76346	38.41	0.4737
p<0.0001	NSUN2	ENSG00000037474	4.89691	34053	43.29	0.4787
p<0.0001	FBXO42	ENSG00000037637	8.29544	105641	43.86	0.5574
p<0.0001	MRI1	ENSG00000037757	4.09829	9761	52.2	0.2977
p<0.0001	VCAN	ENSG00000038427	12.3171	110686	37.18	0.4141
p<0.0001	PHLPP2	ENSG00000040199	2.21926	86867	41.82	0.4297
p<0.0001	LSG1	ENSG00000041802	5.34819	31673	41.68	0.5607
p<0.0001	PHKA2	ENSG00000044446	1.98403	91817	45.6	0.471
p<0.0001	YTHDC2	ENSG00000047188	2.6559	81592	34.67	0.5663
p<0.0001	TPR	ENSG00000047410	5.51985	64042	34.16	0.5026
p<0.0001	GOPC	ENSG00000047932	8.16491	42274	36.66	0.5469
p<0.0001	LMO3	ENSG00000048540	67.9988	62223	35.63	0.345
p<0.0001	VPS13D	ENSG00000048707	2.83096	282018	42.34	0.418
p<0.0001	H6PD	ENSG00000049239	1.51869	36564	52.29	0.3793
p<0.0001	NEDD4L	ENSG00000049759	10.6065	357315	43.38	0.5101
p<0.0001	NEXMIF	ENSG00000050030	3.50757	192617	39.49	0.5045
p<0.0001	LETMD1	ENSG00000050426	12.9397	12463	45.34	0.4861
p<0.0001	TTC17	ENSG00000052841	4.34113	136014	37.9	0.5421
p<0.0001	PUM2	ENSG00000055917	15.6919	103544	37.42	0.5666
p<0.0001	RC3H2	ENSG00000056586	5.60246	60804	40.51	0.5397
p<0.0001	FLYWCH1	ENSG00000059122	8.17153	39278	52.32	0.3898
p<0.0001	MON2	ENSG00000061987	2.64358	133660	36.21	0.4996
p<0.0001	ANKRD44	ENSG00000065413	1.70441	344157	40.24	0.435
p<0.0001	DIP2B	ENSG00000066084	4.51087	243673	41.84	0.47
p<0.0001	KDM4A	ENSG00000066135	10.4013	55370	46.76	0.5252
p<0.0001	SLC9A3	ENSG00000066230	1.56086	53994	61.24	0.2668
p<0.0001	ZFAT	ENSG00000066827	1.46564	235262	44.79	0.5635
p<0.0001	REEP1	ENSG00000068615	24.061	124091	46.05	0.4424
p<0.0001	ZXDC	ENSG00000070476	4.91808	38291	48.66	0.5343
p<0.0001	CSNK2A2	ENSG00000070770	9.67658	40200	41.51	0.5433
p<0.0001	MAP4K4	ENSG00000071054	31.9932	197840	41.04	0.4332
p<0.0001	VASH1	ENSG00000071246	16.0787	21548	55.57	0.4621
p<0.0001	EPN2	ENSG00000072134	16.3867	121101	48.72	0.405
p<0.0001	CHFR	ENSG00000072609	4.45604	134118	48.69	0.5045
p<0.0001	FBXW11	ENSG00000072803	15.3404	145325	39.72	0.5289
p<0.0001	ST6GAL1	ENSG00000073849	9.28763	148229	44.4	0.4933
p<0.0001	ZNF532	ENSG00000074657	17.5481	123881	43.34	0.5046
p<0.0001	ZNF638	ENSG00000075292	9.29702	158509	38.16	0.5072
p<0.0001	SART3	ENSG00000075856	8.78262	39187	42.57	0.5507
p<0.0001	GPATCH1	ENSG00000076650	2.19204	49644	45.71	0.5222
p<0.0001	PPP1R12B	ENSG00000077157	2.06033	244008	39.63	0.3774
p<0.0001	PAK3	ENSG00000077264	4.44133	283077	39.22	0.4521
p<0.0001	DCX	ENSG00000077279	42.8671	118651	39.48	0.4479
p<0.0001	LRCH4	ENSG00000077454	2.97135	12119	60.34	0.2537
p<0.0001	AACS	ENSG00000081760	7.96131	77900	51.2	0.4159
p<0.0001	KCNK2	ENSG00000082482	6.39144	231316	36.37	0.3769
p<0.0001	TRPM3	ENSG00000083067	1.42714	917845	38.04	0.2785
p<0.0001	ZNF446	ENSG00000083838	4.73091	7214	59.14	0.4582
p<0.0001	FAM234B	ENSG00000084444	10.9458	98141	43.2	0.4528
p<0.0001	NKAIN1	ENSG00000084628	27.3394	60143	50.64	0.4232
p<0.0001	TXLNA	ENSG00000084652	5.15965	18611	50.29	0.4874
p<0.0001	PREP	ENSG00000085377	12.957	180845	40.86	0.5243
p<0.0001	CTTN	ENSG00000085733	15.6617	38181	52.81	0.3503
p<0.0001	NFX1	ENSG00000086102	4.39176	80646	42.57	0.5871
p<0.0001	ITPKC	ENSG00000086544	2.95199	23749	51.3	0.4861
p<0.0001	ATXN7L3	ENSG00000087152	26.6367	8309	59.15	0.4069
p<0.0001	PGS1	ENSG00000087157	7.83844	46466	52.04	0.5083
p<0.0001	SH3BP2	ENSG00000087266	7.31555	48028	59.2	0.3634
p<0.0001	NOP14	ENSG00000087269	3.19797	25474	50.02	0.48
p<0.0001	L2HGDH	ENSG00000087299	1.65338	74667	40.66	0.5248
p<0.0001	KLHL42	ENSG00000087448	7.26075	22993	43.01	0.4901
p<0.0001	KHSRP	ENSG00000088247	19.1343	11447	59.03	0.5253
p<0.0001	DOCK3	ENSG00000088538	6.68653	709272	40.17	0.4054
p<0.0001	PPP1R13B	ENSG00000088808	5.83149	114381	44.49	0.3785
p<0.0001	MAVS	ENSG00000088888	2.91668	29325	52.52	0.3135
p<0.0001	KDM2B	ENSG00000089094	8.03431	151928	50.79	0.5196
p<0.0001	GCN1	ENSG00000089154	4.6016	67514	49.67	0.5233
p<0.0001	GRAMD1A	ENSG00000089351	17.8222	31688	55.68	0.4536
p<0.0001	CMTM1	ENSG00000089505	1.61567	12745	43.3	0.4935
p<0.0001	GMIP	ENSG00000089639	4.34225	14182	56.13	0.4339
p<0.0001	ZBTB25	ENSG00000089775	2.16769	56108	42.25	0.5009
p<0.0001	GPATCH2L	ENSG00000089916	4.35464	102427	39.76	0.5323
p<0.0001	RAB11FIP3	ENSG00000090565	14.9191	97363	52.85	0.3683
p<0.0001	MCOLN1	ENSG00000090674	10.0673	11386	57.01	0.3968
p<0.0001	USP48	ENSG00000090686	6.41175	105309	41.84	0.5279
p<0.0001	LAMB1	ENSG00000091136	3.72148	79415	42.41	0.3226
p<0.0001	SEL1L3	ENSG00000091490	8.64464	116328	43.64	0.4224
p<0.0001	ALKBH5	ENSG00000091542	24.8378	26877	50.24	0.4648
p<0.0001	CD200	ENSG00000091972	35.2323	30466	38.61	0.5048
p<0.0001	SEMA6A	ENSG00000092421	8.89957	131269	40.55	0.3799
p<0.0001	HOOK2	ENSG00000095066	2.43226	109738	53.64	0.3207
p<0.0001	ABL1	ENSG00000097007	12.2723	174660	44.57	0.4897
p<0.0001	MYO9B	ENSG00000099331	3.73141	138757	52.36	0.3257
p<0.0001	PALM	ENSG00000099864	85.5302	39395	59.66	0.3573
p<0.0001	SF3A1	ENSG00000099995	21.018	24932	49.02	0.5505
p<0.0001	SPECC1L	ENSG00000100014	6.42385	146923	42.29	0.5526
p<0.0001	TOP3B	ENSG00000100038	1.93137	25789	54.98	0.4973
p<0.0001	GGA1	ENSG00000100083	8.17734	24840	56.55	0.4841
p<0.0001	PICK1	ENSG00000100151	11.3282	19391	54.9	0.3756
p<0.0001	DDX17	ENSG00000100201	48.8243	24223	43.03	0.5175
p<0.0001	GTPBP1	ENSG00000100226	20.0628	32558	51.11	0.5447
p<0.0001	TTLL12	ENSG00000100304	13.3937	20513	58.3	0.4878
p<0.0001	TAB1	ENSG00000100324	8.8337	37283	51.35	0.5066
p<0.0001	MIEF1	ENSG00000100335	8.34215	18701	49.85	0.5593
p<0.0001	KIAA0930	ENSG00000100364	29.0938	48651	54.64	0.2628
p<0.0001	BRD1	ENSG00000100425	7.80692	54230	54	0.5219
p<0.0001	DDHD1	ENSG00000100523	4.00912	116579	38.27	0.5184
p<0.0001	DAAM1	ENSG00000100592	7.88464	182760	39.75	0.4577
p<0.0001	DICER1	ENSG00000100697	4.05752	71783	38	0.5174
p<0.0001	ACIN1	ENSG00000100813	13.9083	37051	45.36	0.4425
p<0.0001	PYGB	ENSG00000100994	26.4126	49928	52.16	0.4707
p<0.0001	NINL	ENSG00000101004	2.63507	132835	49.07	0.4313
p<0.0001	ADNP	ENSG00000101126	29.4564	42522	41.67	0.529
p<0.0001	DNAJC5	ENSG00000101152	35.7189	40906	51.41	0.4405
p<0.0001	NTSR1	ENSG00000101188	3.80622	53936	55.17	0.3673
p<0.0001	GID8	ENSG00000101193	19.8665	10329	48.76	0.5537
p<0.0001	RASSF2	ENSG00000101265	13.1895	43586	49.01	0.353
p<0.0001	PROKR2	ENSG00000101292	2.83182	17737	46.21	0.2313
p<0.0001	NOL4	ENSG00000101746	12.3123	373853	34.88	0.4863
p<0.0001	XIAP	ENSG00000101966	3.72707	54253	41.98	0.5225
p<0.0001	ABCD1	ENSG00000101986	1.44384	19900	58.35	0.3989
p<0.0001	PCYT1B	ENSG00000102230	4.60736	114591	42.38	0.53
p<0.0001	KLF8	ENSG00000102349	2.86401	59176	38.82	0.4947
p<0.0001	LONP2	ENSG00000102910	8.84609	118823	39.56	0.5417
p<0.0001	N4BP1	ENSG00000102921	5.51982	81423	42.34	0.5659
p<0.0001	VAC14	ENSG00000103043	8.9546	113722	54	0.4961
p<0.0001	HAS3	ENSG00000103044	6.0588	13067	55.07	0.3817
p<0.0001	AXIN1	ENSG00000103126	6.85107	65284	54.38	0.4905
p<0.0001	NPRL3	ENSG00000103148	10.4158	54407	51.23	0.444
p<0.0001	CLCN7	ENSG00000103249	7.96367	30151	59.82	0.3681
p<0.0001	FBXO31	ENSG00000103264	11.4414	65156	51.99	0.3905
p<0.0001	ZNF174	ENSG00000103343	4.69549	8150	46.54	0.5201
p<0.0001	XYLT1	ENSG00000103489	3.13855	369192	45.89	0.3809
p<0.0001	RNF40	ENSG00000103549	16.0677	14563	55.81	0.5446
p<0.0001	CSK	ENSG00000103653	19.4068	21142	56.64	0.4769
p<0.0001	UBR5	ENSG00000104517	4.80459	160487	38.31	0.5156
p<0.0001	MTMR9	ENSG00000104643	7.49435	43331	37.53	0.536
p<0.0001	CLASRP	ENSG00000104859	5.59817	31912	54.01	0.2868
p<0.0001	DMPK	ENSG00000104936	8.44298	12844	59.05	0.2032
p<0.0001	C19orf44	ENSG00000105072	1.47191	24959	51.58	0.4896
p<0.0001	MED26	ENSG00000105085	2.90475	54156	52.52	0.5267
p<0.0001	AKAP8	ENSG00000105127	3.95417	26414	53.24	0.5216
p<0.0001	PRX	ENSG00000105227	1.27904	21028	55.84	0.1069
p<0.0001	PIAS4	ENSG00000105229	8.28907	31651	59.33	0.5176
p<0.0001	PIK3R2	ENSG00000105647	38.4844	17370	57.71	0.4672
p<0.0001	GSK3A	ENSG00000105723	61.8631	16401	53.36	0.4332
p<0.0001	ZNF574	ENSG00000105732	7.53823	13076	57	0.5019
p<0.0001	AVL9	ENSG00000105778	5.98863	93301	40.32	0.5654
p<0.0001	CBLL1	ENSG00000105879	8.50403	17719	36.19	0.5474
p<0.0001	GSDME	ENSG00000105928	7.86721	59586	45.72	0.493
p<0.0001	GRB10	ENSG00000106070	5.49415	203400	45.52	0.4751
p<0.0001	CASP2	ENSG00000106144	4.05373	19482	43.43	0.4922
p<0.0001	IMPDH1	ENSG00000106348	7.42549	17976	57.06	0.4219
p<0.0001	CLDN15	ENSG00000106404	1.45886	6729	59.59	0.2304
p<0.0001	AHR	ENSG00000106546	1.6111	429794	36.63	0.3675
p<0.0001	SPIN1	ENSG00000106723	40.9458	90265	41.25	0.5202
p<0.0001	CCSER2	ENSG00000107771	8.17902	189936	37.56	0.4762
p<0.0001	MTPAP	ENSG00000107951	3.81441	64648	43.36	0.4598
p<0.0001	PITRM1	ENSG00000107959	10.133	35114	46.17	0.4024
p<0.0001	CCDC6	ENSG00000108091	7.85389	117810	40.9	0.5083
p<0.0001	GIT1	ENSG00000108262	33.0086	20580	60.72	0.3578
p<0.0001	UBTF	ENSG00000108312	26.0615	16594	59.52	0.5415
p<0.0001	MED13	ENSG00000108510	5.13901	122674	38.73	0.5266
p<0.0001	CHRNE	ENSG00000108556	1.2864	36668	50.55	0.2748
p<0.0001	PPP1R9B	ENSG00000108819	61.0669	16941	59.42	0.2729
p<0.0001	EFNB3	ENSG00000108947	18.985	6171	58.11	0.4473
p<0.0001	DPH1	ENSG00000108963	7.9323	13762	56.23	0.4637
p<0.0001	CRACD	ENSG00000109265	17.2765	279553	41.29	0.4646
p<0.0001	KLF3	ENSG00000109787	7.26689	37321	41.85	0.4874
p<0.0001	FNBP4	ENSG00000109920	4.15118	50950	43.42	0.3826
p<0.0001	JHY	ENSG00000109944	1.36099	81180	40.42	0.4245
p<0.0001	ATG2A	ENSG00000110046	3.19931	22666	60.32	0.3451
p<0.0001	TRIM3	ENSG00000110171	11.3144	25847	48.68	0.4155
p<0.0001	CBL	ENSG00000110395	2.38763	107629	42.19	0.4888
p<0.0001	HIPK3	ENSG00000110422	4.69205	100352	38.83	0.4772
p<0.0001	SLC35F2	ENSG00000110660	4.16989	137303	43.51	0.3415
p<0.0001	KCTD10	ENSG00000110906	9.53159	28705	47.59	0.5441
p<0.0001	CSRNP2	ENSG00000110925	22.3829	22460	46.64	0.5159
p<0.0001	BCL7A	ENSG00000110987	20.5275	42623	52.98	0.4964
p<0.0001	DDX55	ENSG00000111364	3.0103	18867	45.84	0.4144
p<0.0001	NOP2	ENSG00000111641	4.07179	11829	49.45	0.479
p<0.0001	C2CD5	ENSG00000111731	4.75237	95964	34.95	0.5066
p<0.0001	RAB35	ENSG00000111737	26.1855	22404	55.76	0.527
p<0.0001	PHC1	ENSG00000111752	1.43318	27572	44.13	0.5059
p<0.0001	NEDD9	ENSG00000111859	7.53557	199051	43.09	0.4078
p<0.0001	MDGA1	ENSG00000112139	4.07557	68628	52.18	0.2574
p<0.0001	PPP2R5D	ENSG00000112640	19.5514	27790	49.86	0.539
p<0.0001	PCDHB2	ENSG00000112852	2.21706	4098	48.32	0.5051
p<0.0001	HBEGF	ENSG00000113070	4.96493	13761	49.93	0.3793
p<0.0001	PCDHB3	ENSG00000113205	1.33225	3355	49.63	0.494
p<0.0001	PCDHB7	ENSG00000113212	1.90271	3740	47.54	0.4345
p<0.0001	ARSB	ENSG00000113273	3.7269	208879	41.01	0.5155
p<0.0001	CDH6	ENSG00000113361	4.82183	135461	38.31	0.3518
p<0.0001	PDE4D	ENSG00000113448	3.03699	1553083	37.37	0.4802
p<0.0001	TCERG1	ENSG00000113649	6.14267	64651	36.35	0.5341
p<0.0001	DPYSL3	ENSG00000113657	116.192	119261	41.44	0.449
p<0.0001	ERGIC1	ENSG00000113719	13.8697	118433	50.92	0.5006
p<0.0001	GNB4	ENSG00000114450	7.99856	55389	39.07	0.4665
p<0.0001	FRMD4B	ENSG00000114541	5.09222	373802	41.41	0.4247
p<0.0001	SCAP	ENSG00000114650	17.4849	63446	48.04	0.4922
p<0.0001	NKTR	ENSG00000114857	2.96017	48081	37.52	0.2563
p<0.0001	KANSL3	ENSG00000114982	4.50458	49618	44.51	0.5396
p<0.0001	ACVR1	ENSG00000115170	7.35151	139887	40.44	0.482
p<0.0001	GTF3C2	ENSG00000115207	5.94504	31186	46.39	0.5483
p<0.0001	MOGS	ENSG00000115275	9.86608	4354	57.9	0.4708
p<0.0001	SPTBN1	ENSG00000115306	70.7935	215130	42.78	0.3496
p<0.0001	CCDC88A	ENSG00000115355	7.87998	132054	36.44	0.445
p<0.0001	FN1	ENSG00000115414	11.2328	75634	39.39	0.3129
p<0.0001	IGFBP5	ENSG00000115461	12.4682	23445	50.76	0.3509
p<0.0001	ID2	ENSG00000115738	155.803	5617	49.24	0.308
p<0.0001	PLCL1	ENSG00000115896	6.1225	767989	37.39	0.3494
p<0.0001	DNAJC16	ENSG00000116138	2.27581	65567	44.67	0.4572
p<0.0001	MARK1	ENSG00000116141	11.5628	136326	37.11	0.5191
p<0.0001	PHF13	ENSG00000116273	6.10083	10300	54.94	0.5338
p<0.0001	ERRFI1	ENSG00000116285	6.61025	21906	42.8	0.5019
p<0.0001	RNF19B	ENSG00000116514	13.7696	28365	44.5	0.4851
p<0.0001	MFN2	ENSG00000116688	18.0906	35031	50.93	0.4714
p<0.0001	ZBTB17	ENSG00000116809	8.25162	34264	51.22	0.4689
p<0.0001	MAP7D1	ENSG00000116871	42.0669	25271	54.66	0.3785
p<0.0001	LGALS8	ENSG00000116977	5.86009	34982	43.48	0.3321
p<0.0001	ADGRL2	ENSG00000117114	6.87294	686290	36.78	0.4231
p<0.0001	PLPPR5	ENSG00000117598	18.0677	114788	37.21	0.4022
p<0.0001	PLPPR4	ENSG00000117600	23.8005	45638	36.26	0.3287
p<0.0001	CAMSAP2	ENSG00000118200	16.8145	121147	37.69	0.5261
p<0.0001	CNR1	ENSG00000118432	20.6448	26496	39.1	0.436
p<0.0001	ANKRD13C	ENSG00000118454	6.34688	95736	37.51	0.5405
p<0.0001	SENP5	ENSG00000119231	4.61613	66859	42.03	0.5198
p<0.0001	TRIM32	ENSG00000119401	8.09989	13996	43.3	0.53
p<0.0001	DENND1A	ENSG00000119522	5.43798	550499	42.52	0.3913
p<0.0001	IRF2BPL	ENSG00000119669	36.2771	4166	62.84	0.5047
p<0.0001	AREL1	ENSG00000119682	7.39482	59672	42.31	0.5708
p<0.0001	TTLL5	ENSG00000119685	2.42132	321455	40.03	0.4735
p<0.0001	SUPT7L	ENSG00000119760	16.3588	13032	41.28	0.425
p<0.0001	AFTPH	ENSG00000119844	9.64256	68701	37.29	0.5369
p<0.0001	BCL11A	ENSG00000119866	33.9927	103948	44.77	0.4434
p<0.0001	MTHFD1L	ENSG00000120254	2.59984	236209	43.5	0.4887
p<0.0001	PCDHB10	ENSG00000120324	3.90917	3295	48.47	0.5004
p<0.0001	PCDHB12	ENSG00000120328	1.31967	3875	45.88	0.5238
p<0.0001	ENOX1	ENSG00000120658	6.44286	573391	39.04	0.4844
p<0.0001	DUSP4	ENSG00000120875	8.93689	17621	51.1	0.3792
p<0.0001	COPA	ENSG00000122218	18.1979	54680	40.57	0.5374
p<0.0001	RAB9B	ENSG00000123570	6.54196	9931	39.76	0.47
p<0.0001	LPGAT1	ENSG00000123684	7.67429	87307	38.29	0.4968
p<0.0001	PTGIS	ENSG00000124212	2.30835	64264	46.16	0.4781
p<0.0001	STAU1	ENSG00000124214	20.8167	75029	43.2	0.5618
p<0.0001	DDX27	ENSG00000124228	4.24093	24783	49.05	0.4398
p<0.0001	TP53TG5	ENSG00000124251	1.34262	35333	45.13	0.2932
p<0.0001	USP9X	ENSG00000124486	9.09787	151135	38.54	0.5722
p<0.0001	WRNIP1	ENSG00000124535	18.6055	21560	44.71	0.5089
p<0.0001	LRRFIP1	ENSG00000124831	3.23941	186096	45.52	0.4823
p<0.0001	DOK4	ENSG00000125170	20.9271	15406	58.39	0.4247
p<0.0001	RAP2A	ENSG00000125249	52.7874	34960	36.13	0.4613
p<0.0001	OPRL1	ENSG00000125510	6.75335	20562	60.24	0.321
p<0.0001	CCDC93	ENSG00000125633	1.32702	98656	42.78	0.481
p<0.0001	GTF2F1	ENSG00000125651	32.2509	14410	54.75	0.5142
p<0.0001	MED1	ENSG00000125686	4.26431	46988	45.01	0.5398
p<0.0001	GZF1	ENSG00000125812	4.63367	10881	44.84	0.4767
p<0.0001	MMP24	ENSG00000125966	20.7057	50309	49.13	0.4034
p<0.0001	THRA	ENSG00000126351	108.804	35578	54.9	0.4326
p<0.0001	DYRK2	ENSG00000127334	11.6069	17069	43.53	0.4792
p<0.0001	SMARCA4	ENSG00000127616	28.1172	118495	52.47	0.5193
p<0.0001	ZNF835	ENSG00000127903	4.02928	9804	54.6	0.4957
p<0.0001	HIP1	ENSG00000127946	2.95402	205665	48.34	0.4814
p<0.0001	ZNF780B	ENSG00000128000	2.26369	27972	39.66	0.473
p<0.0001	RASL11B	ENSG00000128045	14.9468	4519	47.58	0.2532
p<0.0001	DGCR8	ENSG00000128191	5.47986	31646	52.21	0.4965
p<0.0001	KLHDC10	ENSG00000128607	8.13557	65172	40.13	0.5338
p<0.0001	EIF2AK4	ENSG00000128829	3.44919	101477	40.18	0.5805
p<0.0001	FXR2	ENSG00000129245	19.2353	23668	48.1	0.5308
p<0.0001	RAB2B	ENSG00000129472	8.65108	17941	41.18	0.5052
p<0.0001	FAM155B	ENSG00000130054	2.86023	28183	50.05	0.4183
p<0.0001	GTPBP3	ENSG00000130299	3.9114	7812	56.99	0.4642
p<0.0001	COLGALT1	ENSG00000130309	6.45408	27514	52.81	0.5165
p<0.0001	CYP2E1	ENSG00000130649	3.32099	40815	45.85	0.2088
p<0.0001	ZNF337	ENSG00000130684	7.72203	23659	42.76	0.3241
p<0.0001	OSBPL2	ENSG00000130703	7.9878	64292	52.75	0.441
p<0.0001	POMT1	ENSG00000130714	6.08831	21018	53.4	0.414
p<0.0001	SESN2	ENSG00000130766	2.832	22974	50.07	0.404
p<0.0001	ZNF317	ENSG00000130803	7.26719	23028	44.47	0.5685
p<0.0001	DNMT1	ENSG00000130816	6.30364	97945	50.43	0.4953
p<0.0001	DUSP9	ENSG00000130829	1.32421	8835	63.69	0.2761
p<0.0001	ZNF331	ENSG00000130844	4.76139	60743	44.49	0.4696
p<0.0001	UBA1	ENSG00000130985	56.6464	24268	51.31	0.5243
p<0.0001	LATS1	ENSG00000131023	5.14351	59953	41.14	0.526
p<0.0001	TRAF3	ENSG00000131323	5.48303	134052	45.84	0.377
p<0.0001	DIAPH1	ENSG00000131504	4.84743	104040	41.24	0.5408
p<0.0001	WDR44	ENSG00000131725	3.45793	103889	39.07	0.5066
p<0.0001	ZNF132	ENSG00000131849	1.98115	7340	48.22	0.5158
p<0.0001	CC2D1A	ENSG00000132024	4.28921	24679	53.88	0.2972
p<0.0001	PER2	ENSG00000132326	1.97024	46059	52.1	0.3592
p<0.0001	TBC1D14	ENSG00000132405	14.7748	123877	49.5	0.5032
p<0.0001	UNK	ENSG00000132478	4.53417	40994	50.85	0.4797
p<0.0001	TERF2	ENSG00000132604	15.6206	53005	44.3	0.5651
p<0.0001	KHDC4	ENSG00000132680	6.27372	21369	42.57	0.5051
p<0.0001	VSTM2L	ENSG00000132821	105.961	42240	54.01	0.3031
p<0.0001	SRRM1	ENSG00000133226	7.66903	41566	41.76	0.4993
p<0.0001	MORC2	ENSG00000133422	7.54514	43645	45.25	0.5145
p<0.0001	LARGE1	ENSG00000133424	15.834	760616	43.98	0.4164
p<0.0001	AGAP3	ENSG00000133612	26.6859	58606	57.73	0.3929
p<0.0001	ATP13A3	ENSG00000133657	3.22777	95693	38.74	0.5031
p<0.0001	SBF2	ENSG00000133812	4.27234	515553	38.32	0.504
p<0.0001	PTGFRN	ENSG00000134247	7.27637	80438	44.25	0.498
p<0.0001	AP4B1	ENSG00000134262	6.87117	11008	42.99	0.3485
p<0.0001	SPIRE1	ENSG00000134278	13.4611	211623	40.66	0.5053
p<0.0001	KIDINS220	ENSG00000134313	42.363	116550	38.39	0.4905
p<0.0001	APC	ENSG00000134982	29.5212	138742	37.63	0.2724
p<0.0001	UBQLN1	ENSG00000135018	42.1644	47991	38.64	0.5667
p<0.0001	CEMIP2	ENSG00000135048	2.6759	133325	40.46	0.4397
p<0.0001	AGTPBP1	ENSG00000135049	11.9008	195491	36.66	0.4857
p<0.0001	USP30	ENSG00000135093	3.66802	64935	42.28	0.5432
p<0.0001	BICDL1	ENSG00000135127	4.97146	104626	43.81	0.2888
p<0.0001	DTX1	ENSG00000135144	14.6855	41320	53.96	0.4623
p<0.0001	DMTF1	ENSG00000135164	5.7977	43929	35.79	0.461
p<0.0001	SRPK2	ENSG00000135250	20.1272	288605	41.06	0.5026
p<0.0001	PHF21A	ENSG00000135365	6.98741	192136	38.82	0.4982
p<0.0001	NHSL1	ENSG00000135540	6.15126	270529	40.97	0.3744
p<0.0001	SMYD5	ENSG00000135632	6.73161	13000	50.95	0.5137
p<0.0001	EGLN1	ENSG00000135766	17.076	58537	39.6	0.5374
p<0.0001	TAF5L	ENSG00000135801	6.12639	32927	41.92	0.5302
p<0.0001	REV1	ENSG00000135945	4.82145	89561	39.33	0.504
p<0.0001	MFSD9	ENSG00000135953	1.8491	22259	41.98	0.5039
p<0.0001	LRCH1	ENSG00000136141	2.46157	199873	40.02	0.3944
p<0.0001	TEX2	ENSG00000136478	11.4441	116034	43.57	0.4459
p<0.0001	TBR1	ENSG00000136535	59.4464	9574	47.57	0.3711
p<0.0001	LRRC8A	ENSG00000136802	21.7367	35907	53.82	0.3074
p<0.0001	CDK9	ENSG00000136807	17.9569	5114	57.37	0.3619
p<0.0001	GARNL3	ENSG00000136895	6.30333	169396	43.3	0.399
p<0.0001	DNAJB5	ENSG00000137094	28.6887	9260	55.15	0.504
p<0.0001	CMTR1	ENSG00000137200	6.18209	49609	45.88	0.5247
p<0.0001	FRS3	ENSG00000137218	9.52918	16367	54	0.4347
p<0.0001	ATAT1	ENSG00000137343	35.0588	19982	48.87	0.4352
p<0.0001	VARS2	ENSG00000137411	4.80022	12255	54.92	0.3039
p<0.0001	FAM8A1	ENSG00000137414	8.41701	11414	40.35	0.4939
p<0.0001	FXYD6	ENSG00000137726	154.865	40511	48.09	0.4842
p<0.0001	ALKBH8	ENSG00000137760	1.82774	63016	36.18	0.519
p<0.0001	RTF1	ENSG00000137815	13.0412	75156	45.65	0.4988
p<0.0001	PARP6	ENSG00000137817	23.0236	31819	43.94	0.4802
p<0.0001	SLC44A5	ENSG00000137968	2.01513	408986	36.99	0.3553
p<0.0001	SELENOI	ENSG00000138018	3.58614	87345	42.63	0.4444
p<0.0001	FBXO11	ENSG00000138081	12.7413	117183	39.63	0.5577
p<0.0001	FAM117B	ENSG00000138439	9.05438	134789	39.58	0.4745
p<0.0001	FAM13A	ENSG00000138640	2.89039	385444	38.27	0.4905
p<0.0001	SEC31A	ENSG00000138674	13.8088	82658	38.76	0.5527
p<0.0001	SEC24B	ENSG00000138802	5.59154	107125	37.89	0.5617
p<0.0001	ETV6	ENSG00000139083	1.59574	245704	43.2	0.3782
p<0.0001	FGD4	ENSG00000139132	2.52962	246522	40.83	0.4845
p<0.0001	ZNF740	ENSG00000139651	5.24437	14439	50.63	0.5261
p<0.0001	NAA30	ENSG00000139977	8.18265	25363	37.29	0.5299
p<0.0001	DCAF5	ENSG00000139990	10.8846	102270	40.67	0.55
p<0.0001	WDR20	ENSG00000140153	7.53499	85345	45.46	0.5109
p<0.0001	TLE3	ENSG00000140332	10.7593	50387	52.15	0.4543
p<0.0001	TLNRD1	ENSG00000140406	14.1898	4866	55.36	0.3803
p<0.0001	PML	ENSG00000140464	4.63781	53155	47.81	0.4852
p<0.0001	ST8SIA2	ENSG00000140557	14.9255	74848	47.98	0.4488
p<0.0001	FURIN	ENSG00000140564	7.79432	14871	58.48	0.3621
p<0.0001	CDR2	ENSG00000140743	6.12132	91230	43.33	0.4217
p<0.0001	ARHGAP17	ENSG00000140750	2.53032	96278	44.36	0.3959
p<0.0001	DHX38	ENSG00000140829	8.57516	19300	51.48	0.5488
p<0.0001	CDH11	ENSG00000140937	10.5072	182360	40.38	0.3563
p<0.0001	MBTPS1	ENSG00000140943	12.7305	63182	45.15	0.5217
p<0.0001	ZSCAN32	ENSG00000140987	2.19595	18985	45.48	0.4773
p<0.0001	GAS8	ENSG00000141013	4.32967	25347	52.63	0.2708
p<0.0001	NPEPPS	ENSG00000141279	14.5343	101724	41.3	0.5679
p<0.0001	TRIM65	ENSG00000141569	3.02652	16617	54.86	0.4173
p<0.0001	RETREG3	ENSG00000141699	8.59471	31111	46.4	0.5573
p<0.0001	CCDC97	ENSG00000142039	6.96325	14702	53.54	0.5009
p<0.0001	CARM1	ENSG00000142453	14.5555	51523	54.29	0.5354
p<0.0001	IGLON5	ENSG00000142549	16.161	18507	55.38	0.4493
p<0.0001	IGSF3	ENSG00000143061	22.1037	93357	46.14	0.4434
p<0.0001	ZNF697	ENSG00000143067	5.0517	28890	44.79	0.4817
p<0.0001	POGK	ENSG00000143157	20.1224	16913	46.98	0.5529
p<0.0001	USP21	ENSG00000143258	7.03133	6274	53.43	0.497
p<0.0001	SEMA6C	ENSG00000143434	9.9438	14980	57.48	0.4055
p<0.0001	VASH2	ENSG00000143494	6.39566	41518	48.23	0.4395
p<0.0001	CEP170	ENSG00000143702	14.1169	130921	36.28	0.4877
p<0.0001	ARL8A	ENSG00000143862	76.0922	11340	53.33	0.4583
p<0.0001	TEX261	ENSG00000144043	8.66078	8932	52.41	0.4438
p<0.0001	AMMECR1L	ENSG00000144233	3.78383	24327	45.75	0.5409
p<0.0001	NYAP2	ENSG00000144460	3.74396	254309	38.06	0.4851
p<0.0001	EAF1	ENSG00000144597	7.19641	23038	43.46	0.5329
p<0.0001	IL17RD	ENSG00000144730	5.27771	80325	45	0.4703
p<0.0001	EIF2B5	ENSG00000145191	9.06425	11090	48.66	0.4964
p<0.0001	EPHA5	ENSG00000145242	13.5796	350933	33.39	0.4619
p<0.0001	SETD7	ENSG00000145391	5.85812	110759	42.84	0.4301
p<0.0001	MARCHF1	ENSG00000145416	5.7871	859753	35.61	0.3885
p<0.0001	SRD5A1	ENSG00000145545	17.1748	40960	44.16	0.4312
p<0.0001	PLK2	ENSG00000145632	30.6701	6158	41.73	0.4072
p<0.0001	SSBP2	ENSG00000145687	23.2137	338777	35.97	0.3984
p<0.0001	RASA1	ENSG00000145715	6.35072	124049	35.77	0.5569
p<0.0001	GFOD1	ENSG00000145990	7.12249	129833	44.97	0.3259
p<0.0001	LRRTM2	ENSG00000146006	12.3838	6448	38.26	0.4806
p<0.0001	RASGEF1C	ENSG00000146090	6.88201	108417	49.98	0.2603
p<0.0001	SH3KBP1	ENSG00000147010	5.9142	353624	43.06	0.3302
p<0.0001	KDM6A	ENSG00000147050	2.45798	239592	38.54	0.5086
p<0.0001	SLC16A2	ENSG00000147100	9.86492	112425	43.59	0.501
p<0.0001	OGT	ENSG00000147162	12.2647	42789	40.58	0.5118
p<0.0001	CSGALNACT1	ENSG00000147408	7.42632	353869	41.74	0.3069
p<0.0001	CHMP7	ENSG00000147457	12.3252	18364	46.73	0.556
p<0.0001	NSD3	ENSG00000147548	8.59162	112569	38.79	0.5567
p<0.0001	SYBU	ENSG00000147642	44.8704	117814	39.55	0.2796
p<0.0001	VLDLR	ENSG00000147852	6.42494	38270	42.01	0.4781
p<0.0001	NFIB	ENSG00000147862	27.3956	317141	38.29	0.3706
p<0.0001	GPR107	ENSG00000148358	4.1479	86744	46.73	0.5698
p<0.0001	USP6NL	ENSG00000148429	5.26713	157809	38.22	0.4394
p<0.0001	PDCD11	ENSG00000148843	3.9731	49669	46.81	0.5466
p<0.0001	KAT14	ENSG00000149474	10.1977	51160	42.63	0.5421
p<0.0001	CPSF7	ENSG00000149532	14.9943	27391	44.18	0.5719
p<0.0001	TLCD3B	ENSG00000149926	63.1779	28552	52	0.4295
p<0.0001	KLHL1	ENSG00000150361	9.343	407900	34.06	0.3547
p<0.0001	MTMR12	ENSG00000150712	3.80628	85994	44.08	0.4744
p<0.0001	DIXDC1	ENSG00000150764	5.06481	95510	43.29	0.5295
p<0.0001	SEC24D	ENSG00000150961	2.40801	115861	38.92	0.4847
p<0.0001	PTPRO	ENSG00000151490	10.1768	279919	37.59	0.4409
p<0.0001	FAM160B1	ENSG00000151553	3.11119	78089	39.9	0.5255
p<0.0001	ANO4	ENSG00000151572	2.17521	411116	39.06	0.3394
p<0.0001	ACSL1	ENSG00000151726	5.14101	71224	44.71	0.432
p<0.0001	SACS	ENSG00000151835	5.21446	104915	41.26	0.4831
p<0.0001	GUCY1A2	ENSG00000152402	5.18303	344458	36.02	0.3812
p<0.0001	PFKM	ENSG00000152556	30.4456	41266	44.84	0.4561
p<0.0001	ANAPC1	ENSG00000153107	1.71822	273052	42.42	0.5707
p<0.0001	SCN3A	ENSG00000153253	5.88813	116525	35.07	0.4466
p<0.0001	FEZF2	ENSG00000153266	41.3989	4644	58.42	0.3273
p<0.0001	FBXL2	ENSG00000153558	9.36031	126638	38.73	0.3929
p<0.0001	PID1	ENSG00000153823	15.9436	420762	38.63	0.3285
p<0.0001	CACNA2D1	ENSG00000153956	5.28162	497334	34.98	0.4157
p<0.0001	GDPD1	ENSG00000153982	5.27699	55504	40.88	0.4359
[truncated: 373 more rows]

## Sheet: Top
Supplemental_Table_S3. P-value and FDR of each gene under different gene ranking conditions and lists of TriM, Top, TriM-only, Top-only, and Overlap genes.
Top genes
Rank	Gene_Symbol	Ensembl_Gene_ID	mRNA_Abundance (RPKM)	gDNA_Size (bp)	GC_Content (%)	Co-expression_Coefficient_with_hcASDs
1	ANKRD17	ENSG00000132466	9.15455	185423	36.17	0.6075
2	PUM1	ENSG00000134644	15.3328	134486	41.05	0.6054
3	TGFBRAP1	ENSG00000135966	4.48493	65345	43.93	0.6029
4	MBD5	ENSG00000204406	3.00909	495961	36.28	0.6026
5	RBSN	ENSG00000131381	8.3853	29091	44.4	0.6024
6	NOLC1	ENSG00000166197	17.1831	11696	47.22	0.6009
7	CEP68	ENSG00000011523	9.19514	30639	47.81	0.5993
8	HERC1	ENSG00000103657	7.52864	225331	38.81	0.5971
9	TP53BP1	ENSG00000067369	12.021	107668	41.72	0.5967
10	XPO7	ENSG00000130227	10.9348	86924	39.92	0.5963
11	SLC12A6	ENSG00000140199	3.44985	108277	39.55	0.5956
12	DYRK1A	ENSG00000157540	12.4067	160786	39.17	0.5953
13	VPS39	ENSG00000166887	8.61258	49607	42.61	0.5941
14	NCOR1	ENSG00000141027	8.16605	189029	39.72	0.5938
15	KIF1B	ENSG00000054523	15.582	171034	42.04	0.5937
16	RNF216	ENSG00000011275	5.17868	161650	45.52	0.5934
17	LARP4B	ENSG00000107929	5.1324	124792	42.7	0.5934
18	ADAR	ENSG00000160710	20.8665	45957	45.36	0.5934
19	FBXW2	ENSG00000119402	10.534	41439	41.5	0.5928
20	URB1	ENSG00000142207	2.93189	81995	46.41	0.5919
21	USP7	ENSG00000187555	11.5099	83232	46.42	0.5919
22	USP22	ENSG00000124422	57.2568	44165	47.95	0.5917
23	EMC1	ENSG00000127463	6.27679	35868	46.61	0.5914
24	TCAF1	ENSG00000198420	8.90525	50824	39.07	0.5909
25	SMURF1	ENSG00000198742	4.31978	116669	42.72	0.5908
26	CSNK1D	ENSG00000141551	22.8674	34709	55.31	0.5904
27	UBE4B	ENSG00000130939	6.27057	148408	44.12	0.59
28	FTO	ENSG00000140718	19.0778	456821	40.2	0.5894
29	ARHGAP35	ENSG00000160007	24.7603	144081	46.43	0.5892
30	ZRANB1	ENSG00000019995	16.0842	46067	39.68	0.5889
31	SLC35E1	ENSG00000127526	8.34679	22585	50.17	0.5887
32	SMG7	ENSG00000116698	8.8698	126031	40.28	0.5882
33	EXOC7	ENSG00000182473	15.4921	40561	51.59	0.5882
34	ADD1	ENSG00000087274	47.9667	86220	44.84	0.5872
35	NFX1	ENSG00000086102	4.39176	80646	42.57	0.5871
36	ZBTB43	ENSG00000169155	3.41573	33205	41.82	0.587
37	GSK3B	ENSG00000082701	12.4984	273674	37.2	0.5865
38	OSBP	ENSG00000110048	7.21174	41377	42.65	0.5865
39	PRDM4	ENSG00000110851	6.50703	28402	41.2	0.5862
40	ZNF236	ENSG00000130856	1.39231	150345	42.4	0.5862
41	POLR3A	ENSG00000148606	5.47996	60265	44.69	0.5862
42	RPRD2	ENSG00000163125	9.17899	113476	41.76	0.5862
43	BICD2	ENSG00000185963	7.01806	53471	51.36	0.5851
44	DHX33	ENSG00000005100	2.74082	28066	45.78	0.585
45	GTF3C1	ENSG00000077235	9.17083	90359	49.42	0.585
46	NR2C2	ENSG00000177463	6.41363	106017	42.09	0.5848
47	YTHDF1	ENSG00000149658	13.3314	20711	49.23	0.5846
48	ARHGEF7	ENSG00000102606	11.5788	191179	44.55	0.5843
49	UBP1	ENSG00000153560	8.78763	53036	40.23	0.5842
50	FOXK2	ENSG00000141568	12.4051	124950	49.72	0.5836
51	ZNF407	ENSG00000215421	1.90368	467802	37.97	0.5836
52	SEC16A	ENSG00000148396	4.87767	43664	52.76	0.5835
53	ICE1	ENSG00000164151	4.73948	69557	38.91	0.5835
54	HUWE1	ENSG00000086758	11.521	154633	41.2	0.5833
55	GAPVD1	ENSG00000165219	3.37797	105414	42.11	0.5832
56	ZFYVE1	ENSG00000165861	6.60303	57681	45.73	0.5828
57	PDXDC1	ENSG00000179889	6.37447	164749	46.49	0.5826
58	UBQLN2	ENSG00000188021	35.7199	4242	44.39	0.5816
59	LSM14B	ENSG00000149657	19.4422	12914	54.16	0.5813
60	POLR1A	ENSG00000068654	2.93524	85940	46.69	0.5812
61	AMBRA1	ENSG00000110497	7.01976	197712	43.63	0.581
62	KPNA6	ENSG00000025800	6.36213	68508	44.21	0.5806
63	SMARCC2	ENSG00000139613	23.2023	27209	48.97	0.5806
64	EIF2AK4	ENSG00000128829	3.44919	101477	40.18	0.5805
65	FAM120B	ENSG00000112584	8.87862	116365	44.49	0.5804
66	YEATS2	ENSG00000163872	5.3528	114828	42.59	0.5804
67	KDM2A	ENSG00000173120	6.20921	138820	42.99	0.5804
68	RAPGEF1	ENSG00000107263	11.5316	163305	48.49	0.5802
69	RNF111	ENSG00000157450	6.6904	232245	39.52	0.5798
70	MCM3AP	ENSG00000160294	8.21465	51165	47.4	0.5798
71	EXOC8	ENSG00000116903	3.97508	5100	43.25	0.5796
72	GON4L	ENSG00000116580	2.82402	109739	44.03	0.5794
73	ABL2	ENSG00000143322	2.50373	130355	41.31	0.5794
74	PCNX1	ENSG00000100731	4.14886	207978	36.87	0.579
75	CCAR2	ENSG00000158941	20.3553	16883	50.83	0.5787
76	JOSD1	ENSG00000100221	16.8265	16014	47.81	0.5782
77	EPG5	ENSG00000152223	1.23753	119721	40.88	0.5777
78	PDE12	ENSG00000174840	5.61795	10575	41.25	0.5777
79	QRICH1	ENSG00000198218	17.5693	64657	46.08	0.5777
80	ZZEF1	ENSG00000074755	2.13659	138586	44.49	0.5775
81	ARHGEF18	ENSG00000104880	4.80173	77372	51.44	0.5774
82	ARID1B	ENSG00000049618	8.08946	434760	40.89	0.5768
83	RABGEF1	ENSG00000154710	6.37571	129301	44.49	0.5767
84	MTOR	ENSG00000198793	4.55266	156017	44.54	0.5764
85	GBF1	ENSG00000107862	8.89665	137529	43.62	0.5752
86	WWP2	ENSG00000198373	5.92312	179414	45.59	0.5752
87	DIP2C	ENSG00000151240	5.23617	415479	48.43	0.5747
88	LETM1	ENSG00000168924	9.93215	44678	53.78	0.5747
89	UBE2O	ENSG00000175931	12.1991	63697	49.84	0.5747
90	HECTD1	ENSG00000092148	9.13657	107693	39.35	0.5746
91	MTMR4	ENSG00000108389	12.6247	28377	47.85	0.5746
92	C16orf72	ENSG00000182831	17.2099	29992	42.03	0.5746
93	EARS2	ENSG00000103356	4.69449	36978	47.68	0.5745
94	FOXJ3	ENSG00000198815	9.15977	159339	38.57	0.5745
95	UBN1	ENSG00000118900	4.24954	35737	47.92	0.5744
96	BIRC6	ENSG00000115760	3.0318	261872	37.56	0.5743
97	AP1G1	ENSG00000166747	5.76175	80202	40.73	0.5743
98	SAP130	ENSG00000136715	6.57338	86904	43.39	0.5741
99	USP19	ENSG00000172046	8.15894	12893	56.09	0.574
100	FBXO45	ENSG00000174013	8.72493	20449	41.25	0.574
101	SEC24C	ENSG00000176986	11.7531	27790	47.03	0.574
102	GPR21; RABGAP1	ENSG00000011454	8.92398	164034	38.49	0.5739
103	ZNF318	ENSG00000171467	3.45461	62514	43.02	0.5737
104	CS	ENSG00000062485	31.4636	28693	46.15	0.5736
105	KDM5C	ENSG00000126012	13.8381	34102	48.11	0.5736
106	UBAP2L	ENSG00000143569	18.7561	51332	43.58	0.5736
107	ARIH1	ENSG00000166233	11.1252	128658	38.72	0.5734
108	CDK13	ENSG00000065883	5.4252	149460	38.73	0.573
109	CHD8	ENSG00000100888	8.67891	70933	42.52	0.5728
110	XPO6	ENSG00000169180	15.35	113990	43.81	0.5723
111	USP9X	ENSG00000124486	9.09787	151135	38.54	0.5722
112	RNF4	ENSG00000063978	11.9312	163101	47.38	0.5721
113	KIF3C	ENSG00000084731	78.4865	56152	48.25	0.572
114	CPSF7	ENSG00000149532	14.9943	27391	44.18	0.5719
115	JAKMIP2	ENSG00000176049	9.02804	197338	38.28	0.5719
116	RALGAPB	ENSG00000170471	4.30609	106044	39.37	0.5716
117	TRAPPC11	ENSG00000168538	3.76591	54328	38.51	0.5715
118	IP6K1	ENSG00000176095	26.9682	62249	44.81	0.5713
119	SUPT6H	ENSG00000109111	9.8161	40482	47.99	0.5712
120	MARCHF6	ENSG00000145495	19.0399	86694	39.32	0.5712
121	FBXL20	ENSG00000108306	3.23718	149861	43.28	0.5711
122	ATRN	ENSG00000088812	6.57224	180101	40.35	0.5708
123	AREL1	ENSG00000119682	7.39482	59672	42.31	0.5708
124	MBD1	ENSG00000141644	9.17664	14893	49.32	0.5707
125	ANAPC1	ENSG00000153107	1.71822	273052	42.42	0.5707
126	EIF4ENIF1	ENSG00000184708	8.42027	59132	44.22	0.5707
127	BRPF3	ENSG00000096070	7.673	36047	47.04	0.5705
128	CAMSAP1	ENSG00000130559	16.3557	99060	47.03	0.5705
129	PRRC2B	ENSG00000130723	30.4077	126562	49.11	0.5705
130	ABI2	ENSG00000138443	23.1236	119449	39.49	0.5703
131	TENT4A	ENSG00000112941	5.03055	43613	47.71	0.5699
132	DYNC1H1	ENSG00000197102	35.3362	91871	47.38	0.5699
133	GPR107	ENSG00000148358	4.1479	86744	46.73	0.5698
134	TMCC1	ENSG00000172765	8.56059	245815	39.38	0.5695
135	DIS3L2	ENSG00000144535	3.40895	383106	42.48	0.5693
136	PIP5K2B	ENSG00000276293	48.0523	34438	49.36	0.5687
137	ZNF142	ENSG00000115568	6.13147	26327	49.33	0.5685
138	ZNF317	ENSG00000130803	7.26719	23028	44.47	0.5685
139	WDR26	ENSG00000162923	11.4554	51888	38.39	0.5685
140	RNF214	ENSG00000167257	4.55669	53830	42.99	0.5683
141	MSL1	ENSG00000188895	26.0486	14947	46.08	0.5683
142	NPEPPS	ENSG00000141279	14.5343	101724	41.3	0.5679
143	TADA2B	ENSG00000173011	7.70496	16054	56.73	0.5678
144	FAM161B	ENSG00000156050	6.42828	18914	46.72	0.5677
145	KLHL11	ENSG00000178502	4.55875	16906	44.72	0.5677
146	GLG1	ENSG00000090863	12.3023	159718	42.38	0.5676
147	PRPF8	ENSG00000174231	29.1761	34239	48.87	0.5674
148	EP300	ENSG00000100393	8.13526	87486	42.02	0.5673
149	TASOR2	ENSG00000108021	3.58824	78903	38.83	0.5673
150	ZMYM3	ENSG00000147130	8.15131	15523	53.76	0.5669
151	UBQLN1	ENSG00000135018	42.1644	47991	38.64	0.5667
152	PUM2	ENSG00000055917	15.6919	103544	37.42	0.5666
153	YTHDC2	ENSG00000047188	2.6559	81592	34.67	0.5663
154	FOXJ2	ENSG00000065970	5.21254	22802	47.53	0.5663
155	SREBF2	ENSG00000198911	51.9557	74229	48.21	0.5663
156	ATCAY	ENSG00000167654	32.3217	48219	51.6	0.5661
157	N4BP1	ENSG00000102921	5.51982	81423	42.34	0.5659
158	SUGP2	ENSG00000064607	26.0549	43136	50	0.5657
159	ERCC6	ENSG00000225830	1.64231	85069	40.42	0.5657
160	AVL9	ENSG00000105778	5.98863	93301	40.32	0.5654
161	CELF2	ENSG00000048740	16.842	538279	41.91	0.5651
162	TERF2	ENSG00000132604	15.6206	53005	44.3	0.5651
163	RIC1	ENSG00000107036	1.71679	147533	37.47	0.565
164	POM121	ENSG00000196313	3.4353	72076	46.19	0.565
165	DROSHA	ENSG00000113360	7.65019	131700	39.75	0.5646
166	VPS26B	ENSG00000151502	40.4111	23118	48.36	0.5644
167	TUBGCP4	ENSG00000137822	4.52282	40551	42.65	0.5643
168	POM121C	ENSG00000272391	2.66178	69514	45.74	0.5642
169	CLEC16A	ENSG00000038532	2.76958	237623	48.05	0.5641
170	ZNF263	ENSG00000006194	6.65068	37602	47.09	0.564
171	NMNAT2	ENSG00000157064	19.6817	170144	44.39	0.5636
172	ZFAT	ENSG00000066827	1.46564	235262	44.79	0.5635
173	NEURL4	ENSG00000215041	8.35113	13766	57.23	0.5632
174	BICRAL	ENSG00000112624	4.33794	121603	44.25	0.5631
175	LARP1	ENSG00000155506	13.66	104763	46.53	0.5628
176	HEATR5B	ENSG00000008869	5.80934	115990	38.6	0.5627
177	STX6	ENSG00000135823	13.2186	50410	40.71	0.5626
178	DHX37	ENSG00000150990	2.39802	42307	54.02	0.5626
179	AP1GBP1	ENSG00000275066	4.33782	94666	40.77	0.5626
180	NOL6	ENSG00000165271	4.50572	12578	54.39	0.5625
181	SMG6	ENSG00000070366	5.80899	243947	45.76	0.5624
182	ACVR1B	ENSG00000135503	14.8457	45380	44.8	0.5623
183	SSH2	ENSG00000141298	3.04654	304339	40.66	0.5623
184	AP3D1	ENSG00000065000	16.6315	63481	56.41	0.562
185	TCF20	ENSG00000100207	10.2809	183604	49.75	0.562
186	EPS15L1	ENSG00000127527	9.26684	116847	50.79	0.5619
187	STAU1	ENSG00000124214	20.8167	75029	43.2	0.5618
188	EXOC6B	ENSG00000144036	5.4913	650058	37.12	0.5618
189	RGP1	ENSG00000107185	4.79419	9299	52.56	0.5617
190	SEC24B	ENSG00000138802	5.59154	107125	37.89	0.5617
191	PRDM2	ENSG00000116731	11.581	124882	43.44	0.5613
192	NUP214	ENSG00000126883	4.49552	109078	42.09	0.5611
193	LSG1	ENSG00000041802	5.34819	31673	41.68	0.5607
194	GLYR1	ENSG00000140632	17.0729	44086	47.61	0.5607
195	BSDC1	ENSG00000160058	17.2301	30099	48.05	0.5606
196	UNC79	ENSG00000133958	3.00168	374658	39.32	0.5605
197	LRRC47	ENSG00000130764	26.8423	17940	54.7	0.5602
198	HIRA	ENSG00000100084	9.86719	116753	46.11	0.5601
199	CSNK2A1	ENSG00000101266	7.47773	71338	41.35	0.5601
200	ZNF398	ENSG00000197024	3.80326	56627	45.9	0.5597
201	ANKRD27	ENSG00000105186	2.85037	79592	48.98	0.5595
202	ZBTB24	ENSG00000112365	2.11235	20626	43.84	0.5595
203	BAHD1	ENSG00000140320	6.50138	28516	53.78	0.5595
204	GIGYF2	ENSG00000204120	5.84717	163307	39.44	0.5594
205	MIEF1	ENSG00000100335	8.34215	18701	49.85	0.5593
206	TNPO2	ENSG00000105576	27.8525	24818	54.01	0.5593
207	ATMIN	ENSG00000166454	15.5658	11509	44.63	0.5593
208	BHLHB9	ENSG00000198908	10.0969	32853	42.71	0.5593
209	DNAJC14	ENSG00000135392	9.44037	9865	49.07	0.5592
210	UBR4	ENSG00000127481	4.79999	135757	43.74	0.559
211	SIN3B	ENSG00000127511	13.3847	50956	52.98	0.559
212	CELF1	ENSG00000149187	9.25317	99637	43.94	0.5587
213	MYO9A	ENSG00000066933	2.43358	296287	37.93	0.5586
214	FEM1A	ENSG00000141965	9.4469	9540	55.13	0.5586
215	AP2B1	ENSG00000006125	42.5882	148368	39.93	0.5585
216	NSD1	ENSG00000165671	5.31327	167189	42.34	0.5583
217	SNX27	ENSG00000143376	7.2105	87086	40.43	0.5582
218	PCGF3	ENSG00000185619	8.93337	64893	56.09	0.5578
219	FBXO11	ENSG00000138081	12.7413	117183	39.63	0.5577
220	FBXO42	ENSG00000037637	8.29544	105641	43.86	0.5574
221	CNOT4	ENSG00000080802	6.07474	148333	37.19	0.5574
222	KSR1	ENSG00000141068	2.89979	169969	49.31	0.5573
223	RETREG3	ENSG00000141699	8.59471	31111	46.4	0.5573
224	FAXC	ENSG00000146267	11.1032	78895	41.71	0.5573
225	NNT	ENSG00000112992	14.9721	104714	37.88	0.5571
226	ZC3H7B	ENSG00000100403	19.8148	58623	54.29	0.557
227	RPL7L1	ENSG00000146223	11.3595	10310	46.45	0.557
228	UBE4A	ENSG00000110344	6.10512	39612	40.54	0.5569
229	RASA1	ENSG00000145715	6.35072	124049	35.77	0.5569
230	OTUD4	ENSG00000164164	2.38022	69752	37.6	0.5569
231	PEX5	ENSG00000139197	13.1577	29890	42.58	0.5568
232	DGCR2	ENSG00000070413	20.169	86173	48.62	0.5567
233	ZNF324	ENSG00000083812	3.16421	8392	57.75	0.5567
234	RPTOR	ENSG00000141564	3.60058	421553	49.12	0.5567
235	NSD3	ENSG00000147548	8.59162	112569	38.79	0.5567
236	ZNF329	ENSG00000181894	6.03282	28863	46.4	0.5565
237	ARHGEF2	ENSG00000116584	21.1804	60220	50.95	0.5564
238	RNF10	ENSG00000022840	36.2829	44109	45.25	0.5563
239	INSR	ENSG00000171105	5.16404	182160	47.51	0.5562
240	ANKFY1	ENSG00000185722	4.60307	100175	44.9	0.5562
241	PPIL2	ENSG00000100023	3.50746	34007	54.06	0.5561
242	IGF2R	ENSG00000197081	2.96692	144426	45.56	0.5561
243	CHMP7	ENSG00000147457	12.3252	18364	46.73	0.556
244	DDX19A	ENSG00000168872	4.01066	26523	47.09	0.5557
245	ACACA	ENSG00000278540	6.77688	321845	41.28	0.5556
246	UVRAG	ENSG00000198382	4.08576	329023	38.74	0.5554
247	TSPYL5	ENSG00000180543	11.8103	4441	49.7	0.5552
248	FAM168A	ENSG00000054965	18.1005	197703	41.55	0.555
249	PHF20	ENSG00000025293	7.11522	178397	44.08	0.5549
250	ZFYVE26	ENSG00000072121	1.33163	89217	43	0.5546
251	FBXO38	ENSG00000145868	4.54818	58902	37.05	0.5546
252	ZMYND8	ENSG00000101040	7.9928	147676	46.13	0.5543
253	SIMC1	ENSG00000170085	3.49377	107625	42.19	0.5543
254	CNNM4	ENSG00000158158	3.46887	50973	50.17	0.5542
255	CHERP	ENSG00000085872	11.2886	24544	57.25	0.5541
256	MGRN1	ENSG00000102858	16.3516	74482	55.34	0.5541
257	GATAD2B	ENSG00000143614	10.1814	134331	45.03	0.5541
258	TTC3	ENSG00000182670	31.0844	129887	38.7	0.5541
259	TATDN2	ENSG00000157014	15.6636	33196	46.98	0.554
260	BRCC3	ENSG00000185515	2.73298	51658	37.75	0.554
261	RTL10	ENSG00000215012	4.8472	8759	55.11	0.554
262	DHX8	ENSG00000067596	5.38588	126474	47.76	0.5539
263	MTHFR	ENSG00000177000	2.89486	20733	54.64	0.5539
264	ZNF746	ENSG00000181220	5.39487	25122	47.02	0.5538
265	GID8	ENSG00000101193	19.8665	10329	48.76	0.5537
266	RERE	ENSG00000142599	12.7758	496525	42.21	0.5537
267	ATP9A	ENSG00000054793	30.4034	171877	46.63	0.5536
268	NAA25	ENSG00000111300	1.44646	82108	41.37	0.5536
269	EMSY	ENSG00000158636	3.20426	108103	37.68	0.5536
270	DENND5B	ENSG00000170456	4.71216	208911	40.95	0.5536
271	EXTL3	ENSG00000012232	18.7403	155131	44.36	0.5535
272	ZBTB40	ENSG00000184677	2.02904	102320	42.31	0.5535
273	HECA	ENSG00000112406	7.43589	45723	41.8	0.5534
274	KIAA2026	ENSG00000183354	5.96237	126887	37.76	0.5534
275	STK4	ENSG00000101109	2.76992	113543	38.46	0.5533
276	DIDO1	ENSG00000101191	4.42979	60215	49.19	0.5532
277	PTPN1	ENSG00000196396	7.33676	74921	43.56	0.5532
278	MON1B	ENSG00000103111	7.12824	11564	49.32	0.5531
279	HERC2	ENSG00000128731	4.27897	211140	43.75	0.5531
280	MSMP	ENSG00000215183	6.68659	3624	51.74	0.5531
281	YLPM1	ENSG00000119596	13.8665	96120	39.69	0.553
282	SRGAP3	ENSG00000196220	7.53127	382463	45.29	0.553
283	POGK	ENSG00000143157	20.1224	16913	46.98	0.5529
284	GPHN	ENSG00000171723	7.16623	674397	36.43	0.5529
285	TRAK1	ENSG00000182606	9.51988	212089	44.94	0.5529
286	KMT2E	ENSG00000005483	12.7513	100830	37.41	0.5528
287	KLHL18	ENSG00000114648	5.00455	63900	44.87	0.5527
288	SEC31A	ENSG00000138674	13.8088	82658	38.76	0.5527
289	SPECC1L	ENSG00000100014	6.42385	146923	42.29	0.5526
290	SPIN3	ENSG00000204271	3.47035	177530	39.64	0.5526
291	RNF38	ENSG00000137075	9.74577	151153	41.31	0.5525
292	RASAL2	ENSG00000075391	3.42232	390044	37	0.5524
293	NEU3	ENSG00000162139	2.21421	30615	43.57	0.5524
294	RUNDC1	ENSG00000198863	7.58998	13126	47.47	0.5524
295	THUMPD1	ENSG00000066654	5.52861	39269	40.19	0.5522
296	C2CD3	ENSG00000168014	2.46155	158493	40.35	0.5521
297	ARIH2	ENSG00000177479	8.35809	67562	44.51	0.552
298	ZNF384	ENSG00000126746	8.01559	23096	46.35	0.5519
299	NLGN2	ENSG00000169992	29.7747	14987	59.54	0.5519
300	CLASP1	ENSG00000074054	10.6993	311701	41.05	0.5518
301	TENT4B	ENSG00000121274	3.61698	82400	41.51	0.5518
302	TSC22D2	ENSG00000196428	6.41404	58097	36.52	0.5516
303	CREBBP	ENSG00000005339	11.2836	155660	45.01	0.5514
304	IGHMBP2	ENSG00000132740	3.87863	36740	50.64	0.5514
305	USP34	ENSG00000115464	5.73192	283625	38.8	0.5512
306	EHBP1	ENSG00000115504	11.6145	372637	36.7	0.5512
307	DAGLB	ENSG00000164535	5.59937	75065	48.19	0.5512
308	MEGF9	ENSG00000106780	10.9831	113660	38.18	0.5511
309	ARFGEF1	ENSG00000066777	3.89103	170271	38.38	0.551
310	PIKFYVE	ENSG00000115020	2.15707	92492	37.09	0.5509
311	SRF	ENSG00000112658	8.87588	10238	55.64	0.5508
312	SART3	ENSG00000075856	8.78262	39187	42.57	0.5507
313	GPAT4	ENSG00000158669	13.6326	47815	45.7	0.5506
314	SF3A1	ENSG00000099995	21.018	24932	49.02	0.5505
315	TRIM2	ENSG00000109654	39.0904	187157	42.07	0.5505
316	DDX42	ENSG00000198231	19.39	45715	42	0.5505
317	BRAP	ENSG00000089234	5.36594	43811	44.39	0.5504
318	HECTD4	ENSG00000173064	8.44441	222252	43.29	0.5504
319	EFR3B	ENSG00000084710	9.46884	117060	48.39	0.5502
320	DCAF5	ENSG00000139990	10.8846	102270	40.67	0.55
321	RAPH1	ENSG00000173166	4.42399	140991	39.14	0.5499
322	SMCR8	ENSG00000176994	2.34287	12764	52.66	0.5499
323	GNB1	ENSG00000078369	256.132	105833	46.7	0.5496
324	CMIP	ENSG00000153815	27.1798	266593	51.33	0.5496
325	UBR1	ENSG00000159459	1.72516	163217	39.81	0.5496
326	FAM222B	ENSG00000173065	7.56339	99255	45.72	0.5494
327	HCFC1	ENSG00000172534	8.78942	24262	59.5	0.5492
328	KIAA0100	ENSG00000007202	13.0508	31009	46.75	0.5491
329	PPRC1	ENSG00000148840	4.11851	17340	51.98	0.5491
330	TRAPPC9	ENSG00000167632	8.63486	730855	47.53	0.5491
331	USF3	ENSG00000176542	1.51873	48262	40.61	0.5491
332	PEX26	ENSG00000215193	8.66155	53219	48.63	0.5491
333	MAP3K13	ENSG00000073803	2.10658	206154	40.07	0.549
334	KIAA0753	ENSG00000198920	2.85059	62565	41.53	0.5489
335	DHX38	ENSG00000140829	8.57516	19300	51.48	0.5488
336	EP400	ENSG00000183495	2.66055	130519	47.45	0.5488
337	SOGA3	ENSG00000214338	24.6888	46398	39.44	0.5488
338	AC007956.1	ENSG00000222604	4.10945	110	40.91	0.5487
339	AC016027.4	ENSG00000235617	5.90836	277	49.46	0.5486
340	PRRC2A	ENSG00000204469	33.6238	17057	53.44	0.5484
341	GTF3C2	ENSG00000115207	5.94504	31186	46.39	0.5483
342	AFF4	ENSG00000072364	7.42274	88240	40.42	0.5482
343	WBP11	ENSG00000084463	22.2416	18905	37.11	0.5482
344	BRD2	ENSG00000204256	40.3563	12912	51.52	0.5482
345	ZNF585B	ENSG00000245680	1.40067	36575	42.21	0.5479
346	ZNF786	ENSG00000197362	3.4493	21142	46.13	0.5478
347	ANKRD28	ENSG00000206560	3.88147	192536	37.11	0.5478
348	DIP2A	ENSG00000160305	2.18853	111125	44.88	0.5476
349	DCTN5	ENSG00000166847	12.7701	36007	42.88	0.5476
350	ZXDB	ENSG00000198455	2.03843	5894	46.1	0.5476
351	CBLL1	ENSG00000105879	8.50403	17719	36.19	0.5474
352	GNE	ENSG00000159921	5.62224	62602	43.82	0.5474
353	ZKSCAN1	ENSG00000106261	6.72547	26118	44.83	0.5473
354	PARG	ENSG00000227345	2.71335	151925	38.39	0.5473
355	INTS1	ENSG00000164880	9.00129	34113	63.53	0.5472
356	PDZD8	ENSG00000165650	7.6453	98167	37.49	0.5471
357	NOP9	ENSG00000196943	6.01392	9275	50.63	0.5471
358	EXD2	ENSG00000081177	10.3084	52510	41.37	0.547
359	PHF12	ENSG00000109118	7.86423	46522	46.18	0.547
360	BRPF1	ENSG00000156983	4.37531	16287	51.62	0.547
361	GOPC	ENSG00000047932	8.16491	42274	36.66	0.5469
362	DCAF10	ENSG00000122741	4.75499	67113	38.55	0.5469
363	COX10	ENSG00000006695	2.82929	162247	39.2	0.5468
364	KANSL1	ENSG00000120071	8.52993	195474	40.92	0.5467
365	MRTFA	ENSG00000196588	9.80457	226439	43.58	0.5467
366	RNF24	ENSG00000101236	5.01342	88250	40.49	0.5466
367	MAP1B	ENSG00000131711	138.634	102332	42.29	0.5466
368	PDCD11	ENSG00000148843	3.9731	49669	46.81	0.5466
369	IKZF4	ENSG00000123411	2.70194	30777	48.11	0.5464
370	UBR2	ENSG00000024048	1.76588	129477	39.11	0.5463
371	SRCAP	ENSG00000080603	9.66967	43201	49.63	0.5463
372	WNK2	ENSG00000165238	11.8987	135657	52.37	0.5463
373	TRIO	ENSG00000038382	12.654	388787	43.38	0.5461
374	C20orf194	ENSG00000088854	3.70343	158321	43.79	0.546
375	TAB3	ENSG00000157625	4.56375	147643	38.95	0.546
376	SETD5	ENSG00000168137	8.21332	81626	39.13	0.546
377	KIAA0232	ENSG00000170871	10.2414	102796	42.27	0.546
378	SOS1	ENSG00000115904	4.54916	142797	37.81	0.5459
379	TAF1	ENSG00000147133	1.7756	166111	43.38	0.5459
380	MYO18A	ENSG00000196535	10.9212	109277	53.73	0.5459
381	CTIF	ENSG00000134030	17.667	324187	50.34	0.5458
382	ZNF827	ENSG00000151612	3.187	181197	41.54	0.5458
383	SETD2	ENSG00000181555	6.54657	147685	40.27	0.5457
384	ZNF584	ENSG00000171574	2.68782	16824	51.81	0.5456
385	NCOA3	ENSG00000124151	2.22386	154991	41.15	0.5455
386	MGAT5	ENSG00000152127	5.80766	334639	42.88	0.5455
387	HMG20A	ENSG00000140382	10.6644	65196	38.22	0.5454
388	POGZ	ENSG00000143442	12.7056	56771	41.8	0.5454
389	UGGT1	ENSG00000136731	1.96014	104478	40.84	0.5453
390	SF1	ENSG00000168066	33.8655	14181	49.33	0.5453
391	ZSCAN25	ENSG00000197037	2.52374	15463	48.45	0.5453
392	MTMR3	ENSG00000100330	7.16836	147700	40.64	0.5449
393	GTPBP1	ENSG00000100226	20.0628	32558	51.11	0.5447
394	TULP4	ENSG00000130338	6.6169	279593	43.15	0.5447
395	STRIP1	ENSG00000143093	12.9792	43065	51.41	0.5447
396	RNF40	ENSG00000103549	16.0677	14563	55.81	0.5446
397	TSC1	ENSG00000165699	3.46924	55527	43.24	0.5446
398	CDK12	ENSG00000167258	3.25398	103422	44.39	0.5446
399	ADAT1	ENSG00000065457	2.37546	26320	44.65	0.5445
400	ZNF629	ENSG00000102870	4.94671	8750	57.73	0.5445
401	ERCC6L2	ENSG00000182150	2.07941	249891	41.71	0.5445
402	MAPK14	ENSG00000112062	5.88094	83560	39.88	0.5444
403	HMGXB3	ENSG00000113716	4.90895	53097	43.45	0.5444
404	UBAP2	ENSG00000137073	3.94846	127257	43.26	0.5443
405	PRDM10	ENSG00000170325	2.21759	103130	43.52	0.5443
406	PCDHB14	ENSG00000120327	4.60278	4828	44.93	0.5442
407	STK35	ENSG00000125834	3.6792	75212	48.09	0.5442
408	KCTD10	ENSG00000110906	9.53159	28705	47.59	0.5441
409	JMY	ENSG00000152409	2.9976	91081	40.21	0.5441
410	TRIP12	ENSG00000153827	8.72699	159403	38.19	0.5441
411	SPPL3	ENSG00000157837	14.4536	141849	40.88	0.5441
412	HGSNAT	ENSG00000165102	4.48339	62392	44.1	0.5441
413	SPTAN1	ENSG00000197694	78.062	81105	46.82	0.5441
414	HELZ	ENSG00000198265	2.17102	175546	38.17	0.544
415	SEPTIN3	ENSG00000100167	132.282	28747	52.28	0.5438
416	COG3	ENSG00000136152	1.99398	71804	39.14	0.5437
417	TRAF6	ENSG00000175104	2.63796	26504	38.27	0.5437
418	BAG5	ENSG00000166170	9.56395	6288	46.41	0.5436
419	INO80	ENSG00000128908	1.93256	137401	42.25	0.5435
420	VPS13B	ENSG00000132549	1.23566	864315	36.65	0.5435
421	TACC2	ENSG00000138162	3.23285	265383	48.29	0.5435
422	TBC1D10B	ENSG00000169221	19.6355	13393	54.56	0.5435
423	CSNK2A2	ENSG00000070770	9.67658	40200	41.51	0.5433
424	PTPRS	ENSG00000105426	34.8729	182309	52.47	0.5433
425	RAI1	ENSG00000108557	7.60427	129996	56.45	0.5433
426	PRR12	ENSG00000126464	10.439	35258	55.73	0.5433
427	USP30	ENSG00000135093	3.66802	64935	42.28	0.5432
428	FBXO21	ENSG00000135108	19.4366	48481	44.32	0.5432
429	SCAPER	ENSG00000140386	5.59436	557541	37.7	0.5432
430	BRD9	ENSG00000028310	8.10071	42511	55.12	0.5431
431	CRCP	ENSG00000241258	7.61585	39965	45	0.543
432	MAU2	ENSG00000129933	4.41831	37926	54.35	0.5429
433	HDAC4	ENSG00000068024	2.19645	353487	51.33	0.5428
434	KPNA1	ENSG00000114030	11.8525	93044	38.26	0.5428
435	UBQLN4	ENSG00000160803	13.3304	18500	50.71	0.5428
436	TBC1D24	ENSG00000162065	7.03089	34510	55.83	0.5428
437	ARHGEF12	ENSG00000196914	10.8115	153525	37.52	0.5428
438	ACTR8	ENSG00000113812	5.81918	15087	41.99	0.5427
439	LASP1	ENSG00000002834	31.9626	51912	53.69	0.5426
440	ACOX3	ENSG00000087008	2.81317	74442	51.93	0.5426
441	TRRAP	ENSG00000196367	3.12599	172899	46.32	0.5425
442	AP1M1	ENSG00000072958	25.7073	48053	51.53	0.5424
443	SETX	ENSG00000107290	3.46372	93631	41	0.5424
444	FOXO3	ENSG00000118689	4.25711	124940	41.71	0.5423
445	TSC2	ENSG00000103197	10.4992	41525	59.93	0.5422
446	URGCP	ENSG00000106608	11.6801	50518	45.69	0.5422
447	HECW1	ENSG00000002746	6.2533	453373	42.03	0.5421
448	TTC17	ENSG00000052841	4.34113	136014	37.9	0.5421
449	KAT14	ENSG00000149474	10.1977	51160	42.63	0.5421
450	ZNF623	ENSG00000183309	6.53073	20400	47.93	0.5421
451	ACBD3	ENSG00000182827	10.1518	42063	41.45	0.542
452	WDR5	ENSG00000196363	6.45707	24604	55.32	0.5419
453	GTF2A1	ENSG00000165417	8.31549	45926	37.75	0.5418
454	LONP2	ENSG00000102910	8.84609	118823	39.56	0.5417
455	FAM168B	ENSG00000152102	30.1896	45585	45.79	0.5417
456	UBTF	ENSG00000108312	26.0615	16594	59.52	0.5415
457	DCAF1	ENSG00000145041	4.41229	104136	43.34	0.5415
458	KBTBD2	ENSG00000170852	17.9358	25960	41.11	0.5413
459	ASXL1	ENSG00000171456	9.44292	80990	42.17	0.5413
460	MEN1	ENSG00000133895	10.2931	7785	57.78	0.5411
461	COA7	ENSG00000162377	10.2647	13899	46	0.5411
462	ZKSCAN5	ENSG00000196652	4.26229	30039	46.15	0.5411
463	WDR37	ENSG00000047056	5.31756	82847	45.48	0.5409
464	ELP1	ENSG00000070061	5.19505	67431	39.99	0.5409
465	AMMECR1L	ENSG00000144233	3.78383	24327	45.75	0.5409
466	RNF34	ENSG00000170633	13.8874	30583	43.68	0.5409
467	RUSC2	ENSG00000198853	35.0733	71788	44.22	0.5409
468	DIAPH1	ENSG00000131504	4.84743	104040	41.24	0.5408
469	PIK3C2B	ENSG00000133056	4.60796	72097	49.35	0.5408
470	EDC4	ENSG00000038358	10.9215	11448	57.3	0.5407
471	RNF150	ENSG00000170153	2.88391	353071	38.46	0.5407
472	ANKRD13C	ENSG00000118454	6.34688	95736	37.51	0.5405
473	TNRC6C	ENSG00000078687	5.21538	149596	42.22	0.5404
474	ELOA	ENSG00000011007	6.63507	18905	45.7	0.5403
475	SEL1L	ENSG00000071537	6.80097	62307	38.48	0.5403
476	ARCN1	ENSG00000095139	17.3978	30644	42.33	0.5401
477	JRK	ENSG00000234616	2.7961	24509	56.58	0.5401
478	VTI1A	ENSG00000151532	2.63489	371747	39.1	0.54
479	TANC2	ENSG00000170921	6.81771	418144	37.68	0.5399
480	MED1	ENSG00000125686	4.26431	46988	45.01	0.5398
481	RC3H2	ENSG00000056586	5.60246	60804	40.51	0.5397
482	ATRX	ENSG00000085224	9.26387	281354	37.73	0.5397
483	BRD4	ENSG00000141867	10.3427	97027	50.24	0.5397
484	KANSL3	ENSG00000114982	4.50458	49618	44.51	0.5396
485	SETD1B	ENSG00000139718	4.00698	28648	56.88	0.5396
486	VCP	ENSG00000165280	51.5392	24551	48.67	0.5396
487	CTDP1	ENSG00000060069	3.63526	74708	53.37	0.5395
488	FAF2	ENSG00000113194	5.99532	62447	42.96	0.5394
489	SON	ENSG00000159140	16.1606	34444	38.69	0.5394
490	RANBP3	ENSG00000031823	11.681	62004	52.74	0.5393
491	COG8	ENSG00000213380	6.81163	19444	52.29	0.5392
492	USP10	ENSG00000103194	15.8811	79937	43.62	0.5391
493	PSMD11	ENSG00000108671	13.5162	38941	43.02	0.5391
494	PPP2R5D	ENSG00000112640	19.5514	27790	49.86	0.539
495	SBNO1	ENSG00000139697	3.86902	75739	43.26	0.539
496	PNMA1	ENSG00000176903	120.355	2602	53.73	0.539
497	TTI1	ENSG00000101407	5.52079	50455	43.33	0.5389
498	HIVEP1	ENSG00000095951	3.12869	156238	39.37	0.5388
499	WDR82	ENSG00000164091	41.0338	33587	44.88	0.5388
500	CLIP2	ENSG00000106665	35.7858	116529	52.07	0.5387
501	ABCC1	ENSG00000103222	1.37713	194120	48.52	0.5386
502	NF1	ENSG00000196712	4.22255	287190	37.62	0.5386
503	ELAVL3	ENSG00000196361	68.5737	29721	53.1	0.5385
504	RAB3D	ENSG00000105514	6.53789	24203	51.11	0.5384
505	GNAQ	ENSG00000156052	26.3865	315715	39.18	0.5384
506	CLPB	ENSG00000162129	5.22904	149186	45.77	0.5383
507	WDFY3	ENSG00000163625	4.17897	297094	36.91	0.5383
508	ZNF592	ENSG00000166716	6.24592	57854	45.93	0.5383
509	NUP153	ENSG00000124789	6.69196	91891	40.21	0.5382
510	NCOA6	ENSG00000198646	14.702	136555	43.48	0.5382
511	ASB8	ENSG00000177981	13.715	33425	42.11	0.5381
512	PCNX3	ENSG00000197136	4.54396	21667	60.5	0.538
513	ZNF41	ENSG00000147124	2.9706	37068	43.28	0.5379
514	MGA	ENSG00000174197	2.31462	151858	40.41	0.5378
515	ZDHHC18	ENSG00000204160	6.31598	30917	51.6	0.5378
516	UTP14C	ENSG00000253797	4.40567	8910	41.96	0.5378
517	CRAMP1	ENSG00000007545	2.35592	65572	53.1	0.5377
518	NCAM1	ENSG00000149294	65.271	317190	41.71	0.5377
519	ARMH3	ENSG00000120029	2.64826	210595	42.35	0.5376
520	SLC7A1	ENSG00000139514	6.24112	86275	47.44	0.5376
521	L1CAM	ENSG00000198910	40.9012	24660	59.97	0.5375
522	COPA	ENSG00000122218	18.1979	54680	40.57	0.5374
523	EGLN1	ENSG00000135766	17.076	58537	39.6	0.5374
524	CABLES2	ENSG00000149679	3.9559	18654	59.62	0.5374
525	SLC35E3	ENSG00000175782	3.71294	47840	43.4	0.5373
526	MAP3K4	ENSG00000085511	2.71667	125659	38.79	0.5372
527	ETV3	ENSG00000117036	2.86667	17284	43.29	0.5372
528	ANKLE2	ENSG00000176915	9.46913	36330	50.97	0.5372
529	KIAA0408	ENSG00000189367	39.1632	20984	35.04	0.5371
530	AFTPH	ENSG00000119844	9.64256	68701	37.29	0.5369
531	MAP3K7	ENSG00000135341	5.44337	73500	35.82	0.5369
532	TOPBP1	ENSG00000163781	4.46748	64206	37.94	0.5369
533	PLEKHA5	ENSG00000052126	3.76172	246649	38.09	0.5368
534	STK40	ENSG00000196182	8.62679	46301	52.29	0.5368
535	TUBGCP2	ENSG00000130640	20.3065	33708	55.72	0.5367
536	SUFU	ENSG00000107882	3.29233	129564	47.98	0.5366
537	DDX3X	ENSG00000215301	21.7305	31125	42.68	0.5364
538	SRRM4	ENSG00000139767	5.36141	181511	44.14	0.5363
539	ZSCAN29	ENSG00000140265	2.66168	12854	44.13	0.5363
540	BMPR2	ENSG00000204217	11.5863	191425	41.12	0.5363
541	ZFP64	ENSG00000020256	3.60761	152646	44.05	0.5362
542	SH3BP5L	ENSG00000175137	15.4461	15470	52.13	0.5361
543	DDI2	ENSG00000197312	1.47373	51587	42.42	0.5361
544	MTMR9	ENSG00000104643	7.49435	43331	37.53	0.536
545	PMS2	ENSG00000122512	3.84541	38182	45.28	0.536
546	MKRN1	ENSG00000133606	30.7923	26504	45.73	0.536
547	TMEM181	ENSG00000146433	4.69488	98993	47.38	0.536
548	MIA3	ENSG00000154305	4.83042	49911	39.14	0.536
549	MAPRE2	ENSG00000166974	50.1409	166543	39.48	0.536
550	ZBTB44	ENSG00000196323	4.56035	88241	39.22	0.536
551	USP24	ENSG00000162402	2.29015	149006	37.85	0.5359
552	SNX19	ENSG00000120451	7.1967	50230	42.43	0.5358
553	INPP4A	ENSG00000040933	8.27856	149539	47.33	0.5357
554	ARID1A	ENSG00000117713	14.4325	88869	46.19	0.5355
555	NCOA2	ENSG00000140396	5.51709	294027	38.24	0.5355
556	CARM1	ENSG00000142453	14.5555	51523	54.29	0.5354
557	MYH10	ENSG00000133026	14.693	156555	42	0.5352
558	VPS26C	ENSG00000157538	5.5621	44500	44.22	0.535
559	MARK2	ENSG00000072518	8.30334	72092	49.65	0.5349
560	PAFAH1B1	ENSG00000007168	41.4273	92406	42.4	0.5348
561	RBM26	ENSG00000139746	6.61692	94654	34.26	0.5348
562	ASAP2	ENSG00000151693	4.87228	198919	46.56	0.5348
563	UBE2H	ENSG00000186591	12.6926	122229	41.85	0.5346
564	CAPN5	ENSG00000149260	6.99874	59195	55.95	0.5345
565	AC073878.1	ENSG00000261570	6.97119	51226	43.33	0.5345
566	PSME4	ENSG00000068878	2.65769	106925	38.04	0.5344
567	RBBP5	ENSG00000117222	4.03448	35874	40.77	0.5344
568	ZCCHC14	ENSG00000140948	7.56614	86779	48.41	0.5344
569	CKAP5	ENSG00000175216	17.1938	103261	40.42	0.5344
570	RUNDC2A	ENSG00000048471	2.53893	597554	47.13	0.5343
571	ZXDC	ENSG00000070476	4.91808	38291	48.66	0.5343
572	DCTN4	ENSG00000132912	14.169	50656	38.73	0.5343
573	UBE3B	ENSG00000151148	3.13687	59304	46.32	0.5343
574	ZNF791	ENSG00000173875	3.17728	22923	45.22	0.5343
575	TSC22D1	ENSG00000102804	42.2379	145005	38.08	0.5342
576	ISG20L2	ENSG00000143319	8.99109	6876	50.2	0.5342
577	TCERG1	ENSG00000113649	6.14267	64651	36.35	0.5341
578	STRN3	ENSG00000196792	4.66043	132603	38.51	0.534
579	CUL7	ENSG00000044090	5.91025	16329	54.7	0.5339
580	DNAJC13	ENSG00000138246	2.18337	121531	36.8	0.5339
581	ZNF611	ENSG00000213020	2.08282	32261	46.11	0.5339
582	PHF13	ENSG00000116273	6.10083	10300	54.94	0.5338
583	KLHDC10	ENSG00000128607	8.13557	65172	40.13	0.5338
584	MICAL3	ENSG00000243156	3.31125	236913	49.78	0.5338
585	TRIM35	ENSG00000104228	3.92572	26387	45.62	0.5337
586	SOCS7	ENSG00000274211	6.83706	53750	45.25	0.5335
587	VCPIP1	ENSG00000175073	4.61745	38745	39.76	0.5333
588	SAR1A	ENSG00000079332	17.2903	23235	40.56	0.5329
589	NAT10	ENSG00000135372	4.07788	42054	45.79	0.5329
590	EAF1	ENSG00000144597	7.19641	23038	43.46	0.5329
591	SLC35E2B	ENSG00000189339	11.6118	33267	53.57	0.5329
592	RAD23B	ENSG00000119318	36.8163	49056	38	0.5328
593	ASTN1	ENSG00000152092	12.6807	307672	41.64	0.5328
594	CPSF6	ENSG00000111605	13.9721	34790	35.75	0.5327
595	EPM2AIP1	ENSG00000178567	12.2728	8089	38.4	0.5327
596	ATXN2L	ENSG00000168488	15.0236	14203	52.64	0.5326
597	CUL1	ENSG00000055130	12.8707	103197	41.21	0.5325
598	UTP25	ENSG00000117597	3.43496	29594	41.46	0.5325
599	PRCC	ENSG00000143294	26.9772	50206	46.54	0.5325
600	BRWD1	ENSG00000185658	2.32915	137384	38.65	0.5325
601	CNOT1	ENSG00000125107	7.03767	109935	41.44	0.5324
602	GPATCH2L	ENSG00000089916	4.35464	102427	39.76	0.5323
603	STIM2	ENSG00000109689	5.06056	167781	36.6	0.5323
604	PDPK1	ENSG00000140992	2.90042	65210	52.5	0.5322
605	HP1BP3	ENSG00000127483	29.2789	47058	40.94	0.5321
606	PCDHB16	ENSG00000272674	1.43307	5001	44.75	0.5321
607	CDC42BPB	ENSG00000198752	19.4015	125170	48.99	0.532
608	POLR3E	ENSG00000058600	4.77294	37727	51.68	0.5319
609	DCP1A	ENSG00000272886	3.16398	64158	41.18	0.5318
610	ZC3H3	ENSG00000014164	6.18144	103789	58.38	0.5316
611	MAGI3	ENSG00000081026	3.44007	295409	37.14	0.5316
612	ZNF862	ENSG00000106479	2.88722	29105	48.91	0.5316
613	SETD1A	ENSG00000099381	3.87508	26911	55.65	0.5315
614	EFTUD2	ENSG00000108883	12.3129	49498	46.17	0.5315
615	CLINT1	ENSG00000113282	10.5558	73403	37.76	0.5315
616	FNIP2	ENSG00000052795	5.44824	139025	40.58	0.5314
617	MAP3K3	ENSG00000198909	3.0531	73891	45.21	0.5314
618	CHAMP1	ENSG00000198824	11.1328	23145	42.87	0.5313
619	ABCF1	ENSG00000204574	8.31444	25787	47.94	0.5313
620	SCAF8	ENSG00000213079	8.33232	100867	37.63	0.5313
621	LCLAT1	ENSG00000172954	1.47107	197000	37.54	0.5312
622	HNRNPUL2	ENSG00000214753	47.3706	14828	46.25	0.5312
623	SCFD2	ENSG00000184178	5.39262	493085	39.78	0.531
624	TMEM185A	ENSG00000269556	4.49151	35357	42.64	0.531
625	PCYOX1	ENSG00000116005	11.1912	23800	45.24	0.5309
626	GCC1	ENSG00000179562	3.5637	12984	52.06	0.5309
627	TNPO3	ENSG00000064419	9.04491	100994	39.8	0.5308
628	FXR2	ENSG00000129245	19.2353	23668	48.1	0.5308
629	ELOVL6	ENSG00000170522	6.03325	153354	39.87	0.5308
630	AGFG1	ENSG00000173744	9.20539	89066	37.09	0.5308
631	SEC23IP	ENSG00000107651	2.64362	51928	40.1	0.5306
632	ZNF721	ENSG00000182903	4.56253	73342	41.11	0.5306
633	GRAMD4	ENSG00000075240	5.62169	103779	57.68	0.5305
634	EDC3	ENSG00000179151	10.903	65735	43.7	0.5305
635	ZNF445	ENSG00000185219	5.32552	45966	44.45	0.5305
636	RAB39B	ENSG00000155961	8.57899	6257	40.8	0.5304
637	SORBS2	ENSG00000154556	6.07027	371209	40.39	0.5303
638	ZMYND11	ENSG00000015171	22.9257	120173	37.8	0.5302
639	RBFOX2	ENSG00000100320	20.3721	290089	39.37	0.5302
640	TAF5L	ENSG00000135801	6.12639	32927	41.92	0.5302
641	STARD7	ENSG00000084090	34.8238	23967	42.97	0.5301
642	MTF1	ENSG00000188786	1.26531	50019	43.6	0.5301
643	PCYT1B	ENSG00000102230	4.60736	114591	42.38	0.53
644	TRIM32	ENSG00000119401	8.09989	13996	43.3	0.53
645	MECP2	ENSG00000169057	7.76981	115531	46.41	0.53
646	NAA30	ENSG00000139977	8.18265	25363	37.29	0.5299
647	USP4; LOC107986084	ENSG00000114316	7.59177	63569	47.36	0.5297
648	PLXNA1	ENSG00000114554	11.6519	48799	61.75	0.5297
649	COPG1	ENSG00000181789	22.6106	28168	48.18	0.5296
650	DIXDC1	ENSG00000150764	5.06481	95510	43.29	0.5295
651	ZNF641	ENSG00000167528	4.14134	14235	46.15	0.5295
652	TDRKH	ENSG00000182134	5.84051	21310	43.72	0.5295
653	TCOF1	ENSG00000070814	4.69462	42680	52.46	0.5292
654	BTAF1	ENSG00000095564	2.2637	106556	37.37	0.5291
655	TUG1	ENSG00000253352	16.3868	10151	42.03	0.5291
656	ADNP	ENSG00000101126	29.4564	42522	41.67	0.529
657	ZFP90	ENSG00000184939	7.51798	45983	44.64	0.529
658	FBXW11	ENSG00000072803	15.3404	145325	39.72	0.5289
659	ATF2	ENSG00000115966	16.3282	96133	36.05	0.5289
660	RELCH	ENSG00000134444	4.11509	122995	34.66	0.5289
661	NAA35	ENSG00000135040	3.92978	84317	38	0.5289
662	PHRF1	ENSG00000070047	7.4683	35753	56.31	0.5288
663	FAM193A	ENSG00000125386	6.44152	195927	45.62	0.5288
664	GORASP2	ENSG00000115806	16.8399	38667	41.03	0.5287
665	NRDE2	ENSG00000119720	2.12286	64110	44.1	0.5287
666	SNRK	ENSG00000163788	11.5397	138253	41.92	0.5287
667	ZMIZ1	ENSG00000108175	16.0053	247563	55.32	0.5286
668	ASH1L	ENSG00000116539	6.42871	227895	41.42	0.5286
669	SLC39A9	ENSG00000029364	8.18037	64376	40.2	0.5285
670	TRMT44	ENSG00000155275	1.67427	57392	49.1	0.5285
671	ULK2	ENSG00000083290	9.52752	97108	41.45	0.5284
672	ADAM10	ENSG00000137845	8.81083	160983	37.34	0.5284
673	MNT	ENSG00000070444	6.72403	17032	61.64	0.5282
674	MLLT1	ENSG00000130382	19.6135	69595	55.58	0.5282
675	SAMD8	ENSG00000156671	6.27732	82538	43.24	0.528
676	YY1AP1	ENSG00000163374	14.9467	29558	44.63	0.528
677	USP48	ENSG00000090686	6.41175	105309	41.84	0.5279
678	ZYG11B	ENSG00000162378	9.14351	100884	41.29	0.5279
679	NDST1	ENSG00000070614	11.7367	72394	52.04	0.5278
680	SH3BP5	ENSG00000131370	42.6301	87016	46.7	0.5278
681	SLC37A3	ENSG00000157800	5.40093	110741	45.22	0.5277
682	GARRE1	ENSG00000166398	3.60153	101015	44.94	0.5277
683	HPS3	ENSG00000163755	2.27906	44095	38.65	0.5276
684	BOD1L1	ENSG00000038219	5.24952	58988	38.88	0.5275
685	ZC3H11A	ENSG00000058673	8.75277	59377	40.74	0.5274
686	MAPT	ENSG00000186868	41.8703	133784	49.66	0.5274
687	PDS5B	ENSG00000083642	6.4884	191568	36.61	0.5273
688	AARS2	ENSG00000124608	2.75768	14617	54.43	0.5273
689	ZNF778	ENSG00000170100	2.35174	19439	48.95	0.5273
690	CDK5R1	ENSG00000176749	101.183	4261	56.09	0.5273
691	NOC2L	ENSG00000188976	15.8531	15107	59.54	0.5273
692	EPC2	ENSG00000135999	9.54026	143130	37.09	0.5272
693	ZDHHC3	ENSG00000163812	6.99727	60929	47.26	0.5272
694	THRAP3	ENSG00000054118	21.7633	80926	43.71	0.5271
695	EXOC2	ENSG00000112685	5.17233	207986	40.51	0.5271
696	COPS7B	ENSG00000144524	12.8092	27584	44.9	0.5271
697	RAB35	ENSG00000111737	26.1855	22404	55.76	0.527
698	PTPRD	ENSG00000153707	9.3591	2298478	35.53	0.5269
699	PWWP2A	ENSG00000170234	4.13963	57650	42.32	0.5268
700	MED26	ENSG00000105085	2.90475	54156	52.52	0.5267
701	KLHL12	ENSG00000117153	8.37227	37521	41.92	0.5267
702	ACAD8	ENSG00000151498	8.46438	12308	47.77	0.5267
703	TSPYL4	ENSG00000187189	42.0179	4112	47.62	0.5267
704	MED13	ENSG00000108510	5.13901	122674	38.73	0.5266
705	BRD8	ENSG00000112983	6.78041	39184	43.02	0.5266
706	TRIM68	ENSG00000167333	3.67923	9560	46.45	0.5266
707	ZNF605	ENSG00000196458	2.76333	38001	46.54	0.5266
708	ZNF248	ENSG00000198105	6.07911	81581	39.14	0.5264
709	ZNF550	ENSG00000251369	2.42826	24607	44.48	0.5263
710	SF3B2	ENSG00000087365	34.505	18580	48.41	0.5262
711	CTCF	ENSG00000102974	16.4934	76711	45.31	0.5261
712	CAMSAP2	ENSG00000118200	16.8145	121147	37.69	0.5261
713	ZNF740	ENSG00000139651	5.24437	14439	50.63	0.5261
714	TUB	ENSG00000166402	8.45564	87000	49.4	0.5261
715	PTPN9	ENSG00000169410	9.37852	116065	45.12	0.5261
716	USP42	ENSG00000106346	3.26477	56681	45.58	0.526
717	LATS1	ENSG00000131023	5.14351	59953	41.14	0.526
718	HINT3	ENSG00000111911	15.4632	23475	38.09	0.5259
719	OCRL	ENSG00000122126	5.15784	52713	39.83	0.5258
720	MORC3	ENSG00000159256	5.00418	65960	42.3	0.5258
721	SMYD4	ENSG00000186532	1.99718	51150	46.16	0.5258
722	OGA	ENSG00000198408	24.7508	34023	41.92	0.5258
723	DLGAP4	ENSG00000080845	25.2883	222302	51.09	0.5257
724	AP5Z1	ENSG00000242802	3.65115	18783	58.27	0.5257
725	ACOX1	ENSG00000161533	5.99177	37671	44.18	0.5256
726	ARPIN	ENSG00000242498	9.10019	17947	49.8	0.5256
727	SLC38A1	ENSG00000111371	8.98457	86955	39.96	0.5255
728	FAM160B1	ENSG00000151553	3.11119	78089	39.9	0.5255
729	LHFPL4	ENSG00000156959	12.2112	55462	46.69	0.5255
730	WDR4	ENSG00000160193	2.13871	36475	53.71	0.5255
731	RUSC1	ENSG00000160753	30.6811	10221	58.03	0.5255
732	ZNF490	ENSG00000188033	1.95148	63999	45.8	0.5255
733	SUPT5H	ENSG00000196235	24.0289	40515	51.42	0.5255
734	TECPR1	ENSG00000205356	5.9144	37609	56.22	0.5255
735	KHSRP	ENSG00000088247	19.1343	11447	59.03	0.5253
736	B4GALT5	ENSG00000158470	17.4345	80934	42.32	0.5253
737	CENPBD1	ENSG00000177946	5.29921	3060	54.25	0.5253
738	SEC63	ENSG00000025796	7.78363	90453	39.82	0.5252
739	KDM4A	ENSG00000066135	10.4013	55370	46.76	0.5252
740	KAT6A	ENSG00000083168	7.96596	122516	38.89	0.5252
741	TOP3A	ENSG00000177302	3.57845	43580	48.23	0.5252
742	TRIM33	ENSG00000197323	5.89428	118414	38.21	0.5252
743	TMEM131	ENSG00000075568	4.55771	239616	39.3	0.5251
744	TMEM19	ENSG00000139291	6.66001	18966	39.6	0.5251
745	GLE1	ENSG00000119392	4.85009	37570	45.25	0.5249
746	LEMD3	ENSG00000174106	6.56328	78773	35.54	0.5249
747	C4orf42	ENSG00000196810	6.42269	38992	46.78	0.5249
748	L2HGDH	ENSG00000087299	1.65338	74667	40.66	0.5248
749	SLC25A51	ENSG00000122696	4.31604	24954	42.85	0.5248
750	UBE2Z	ENSG00000159202	18.8832	20650	47.4	0.5248
751	NUP50	ENSG00000093000	4.44309	24093	43.51	0.5247
752	CMTR1	ENSG00000137200	6.18209	49609	45.88	0.5247
753	CYB5D1	ENSG00000182224	3.42613	4537	48.18	0.5246
754	NAV1	ENSG00000134369	7.78712	204085	47.44	0.5245
755	RPS6KB1	ENSG00000108443	3.30493	57529	41.68	0.5244
756	RTN4	ENSG00000115310	104.996	140435	38.6	0.5244
757	ZNF470	ENSG00000197016	1.71733	21444	40.17	0.5244
758	ZBTB11	ENSG00000066422	6.53449	28244	40.31	0.5243
759	PREP	ENSG00000085377	12.957	180845	40.86	0.5243
760	UBA1	ENSG00000130985	56.6464	24268	51.31	0.5243
761	RNF145	ENSG00000145860	19.0922	52645	36.97	0.5243
762	SLC25A36	ENSG00000114120	8.69341	39166	35.48	0.5242
763	EDEM3	ENSG00000116406	3.317	64671	34.39	0.5241
764	PPP1R15B	ENSG00000158615	10.1205	8437	40.48	0.5241
765	RNF185	ENSG00000138942	5.76617	46838	44.97	0.524
766	RNF165	ENSG00000141622	5.09586	136332	49.03	0.524
767	TMEM43	ENSG00000170876	7.18927	18666	52.71	0.524
768	MAPKAPK5	ENSG00000089022	6.97168	59995	43.64	0.5239
769	TAOK1	ENSG00000160551	6.54457	161541	41.05	0.5239
770	BCORL1	ENSG00000085185	4.02277	76977	49.7	0.5238
771	PCDHB12	ENSG00000120328	1.31967	3875	45.88	0.5238
772	NOL9	ENSG00000162408	3.40819	33167	47.77	0.5238
773	R3HDM2	ENSG00000179912	17.3332	177244	43.16	0.5238
774	SERTAD2	ENSG00000179833	3.1082	119385	40.14	0.5237
775	RBL2	ENSG00000103479	5.70112	57672	38.71	0.5236
776	VPS8	ENSG00000156931	3.72044	240472	38.45	0.5236
777	ZC3H6	ENSG00000188177	2.26362	64467	36.91	0.5235
778	GGA3	ENSG00000125447	6.51533	25765	51.82	0.5234
779	TRAPPC8	ENSG00000153339	4.56295	123940	38.41	0.5234
780	RSC1A1	ENSG00000215695	2.72481	1854	42.83	0.5234
781	GCN1	ENSG00000089154	4.6016	67514	49.67	0.5233
782	KIAA1549	ENSG00000122778	4.70055	150009	44.27	0.5229
783	USP20	ENSG00000136878	5.39274	47131	52.14	0.5229
784	SLC4A8	ENSG00000050438	3.57853	124447	42.72	0.5228
785	USP13	ENSG00000058056	1.63771	136362	42.66	0.5228
786	PCM1	ENSG00000078674	9.4677	105136	36.57	0.5228
787	CPLANE1	ENSG00000197603	2.21357	143194	38.94	0.5228
788	DPYSL2	ENSG00000092964	144.405	144148	44.97	0.5227
789	TM9SF4	ENSG00000101337	8.66607	57545	47.43	0.5227
790	MIER2	ENSG00000105556	5.4354	43372	53.11	0.5227
791	ZNF346	ENSG00000113761	5.69135	58494	46.38	0.5227
792	RABEP1	ENSG00000029725	17.2785	104076	41.34	0.5226
793	RTL6	ENSG00000188636	23.7141	5651	56.01	0.5226
794	XIAP	ENSG00000101966	3.72707	54253	41.98	0.5225
795	GOLPH3	ENSG00000113384	24.4942	49604	41.09	0.5224
796	GPATCH1	ENSG00000076650	2.19204	49644	45.71	0.5222
797	PIP5K1A	ENSG00000143398	5.3241	51588	45.21	0.5222
798	RUBCN	ENSG00000145016	6.23359	80861	45.69	0.5221
799	PEX13	ENSG00000162928	5.4619	34766	39.79	0.5221
800	AKAP13	ENSG00000170776	1.80608	368788	39.92	0.5221
801	ZNF134	ENSG00000213762	6.91686	10492	46.32	0.5221
802	DDX23	ENSG00000174243	15.2059	23087	49.65	0.522
803	ZBTB2	ENSG00000181472	3.94169	27445	44.34	0.522
804	SARM1	ENSG00000004139	7.28564	39694	51.55	0.5219
805	BRD1	ENSG00000100425	7.80692	54230	54	0.5219
806	GMEB2	ENSG00000101216	2.87282	39500	53.45	0.5219
807	PATL1	ENSG00000166889	3.71362	32322	39.89	0.5219
808	ABCF2	ENSG00000033050	10.2534	15722	48.3	0.5218
809	TTL	ENSG00000114999	12.9314	59584	42.38	0.5218
810	AHDC1	ENSG00000126705	12.8575	70397	56.39	0.5218
811	SHPRH	ENSG00000146414	1.51198	100179	35.43	0.5218
812	BBS1	ENSG00000174483	5.66066	23008	49.92	0.5218
813	ZFR	ENSG00000056097	22.0602	90391	38.32	0.5217
814	MBTPS1	ENSG00000140943	12.7305	63182	45.15	0.5217
815	TOX4	ENSG00000092203	17.693	22579	43.81	0.5216
816	AKAP8	ENSG00000105127	3.95417	26414	53.24	0.5216
817	FBH1	ENSG00000134452	6.85198	47392	45.82	0.5216
818	CDK19	ENSG00000155111	7.04216	205981	39.87	0.5216
819	TET3	ENSG00000187605	3.35202	121773	46.75	0.5216
820	RNPS1	ENSG00000205937	38.4039	15282	49.16	0.5216
821	C18orf25	ENSG00000152242	4.24052	93440	40.58	0.5215
822	CCDC43	ENSG00000180329	7.57701	16711	39.85	0.5215
823	PHF2	ENSG00000197724	8.83383	103004	51.46	0.5215
824	UPF1	ENSG00000005007	8.95587	36272	55.14	0.5214
825	MTMR1	ENSG00000063601	4.96477	72138	42.48	0.5214
826	RNASEH1	ENSG00000171865	6.10782	16904	44.2	0.5214
827	ZNF275	ENSG00000063587	2.49862	25964	49.09	0.5213
828	RBM33	ENSG00000184863	3.18884	137035	40.78	0.5213
829	WDR33	ENSG00000136709	4.67163	110161	41.82	0.5212
830	DDB1	ENSG00000167986	33.0028	43146	47.67	0.5212
831	SLC7A6	ENSG00000103064	2.6428	37308	47.81	0.521
832	SLC25A25	ENSG00000148339	7.4901	41045	49.9	0.521
833	RAD54L2	ENSG00000164080	2.40392	127524	44.38	0.521
834	CASK	ENSG00000147044	7.41329	408584	38.73	0.5209
835	MFHAS1	ENSG00000147324	4.94542	110277	44.15	0.5209
836	STRADA	ENSG00000266173	8.29928	59651	48.88	0.5208
837	DLST	ENSG00000119689	11.8761	21853	44.92	0.5207
838	NFRKB	ENSG00000170322	2.93539	31955	45.4	0.5207
839	RCOR3	ENSG00000117625	6.08086	58009	37.38	0.5206
840	CBFA2T2	ENSG00000078699	4.32647	159962	42.36	0.5205
841	ATP13A1	ENSG00000105726	6.50169	18479	57.96	0.5205
842	CHD2	ENSG00000173575	3.97195	127808	39.49	0.5204
843	NADK	ENSG00000008130	5.66903	29226	53.7	0.5203
844	DCUN1D3	ENSG00000188215	3.59458	45434	43.1	0.5203
845	UBFD1	ENSG00000103353	6.87428	16669	47.04	0.5202
846	SPIN1	ENSG00000106723	40.9458	90265	41.25	0.5202
847	ZNF174	ENSG00000103343	4.69549	8150	46.54	0.5201
848	DDX6	ENSG00000110367	22.1333	43402	41.56	0.5201
849	GTF3C4	ENSG00000125484	5.95236	24919	42.28	0.52
850	EDEM1	ENSG00000134109	1.40846	32313	43.38	0.52
851	GTPBP2	ENSG00000172432	5.55111	23949	46.71	0.5199
852	DEPDC5	ENSG00000100150	1.8519	154167	45.28	0.5198
853	SENP5	ENSG00000119231	4.61613	66859	42.03	0.5198
854	SFXN1	ENSG00000164466	14.6319	52681	42.43	0.5198
855	DHX30	ENSG00000132153	20.6588	47287	50.03	0.5197
856	KDM2B	ENSG00000089094	8.03431	151928	50.79	0.5196
857	FAM20B	ENSG00000116199	9.98853	50764	43.17	0.5196
858	CHD6	ENSG00000124177	3.50407	216302	41.09	0.5196
859	SCAF4	ENSG00000156304	5.84286	61119	38.15	0.5196
860	SLC38A7	ENSG00000103042	3.44206	19662	52.71	0.5194
861	SMARCA4	ENSG00000127616	28.1172	118495	52.47	0.5193
862	ZC3H4	ENSG00000130749	6.18576	49590	51.96	0.5192
863	ADGRB3	ENSG00000135298	10.0384	754225	35.14	0.5192
864	MARK1	ENSG00000116141	11.5628	136326	37.11	0.5191
865	CIDEB	ENSG00000136305	13.0495	6335	54.84	0.5191
866	STAM	ENSG00000136738	9.93715	72674	37.1	0.5191
867	ALKBH8	ENSG00000137760	1.82774	63016	36.18	0.519
868	GFPT1	ENSG00000198380	6.00138	67471	39.51	0.519
869	TNKS	ENSG00000173273	5.77452	226435	37.08	0.5188
870	EHMT2	ENSG00000204371	19.0647	17929	53.82	0.5188
871	ST3GAL2	ENSG00000157350	12.5551	63261	51.87	0.5186
872	NUP58	ENSG00000139496	4.98331	48245	36.35	0.5185
873	FLVCR1	ENSG00000162769	1.89856	41089	40.24	0.5185
874	DDHD1	ENSG00000100523	4.00912	116579	38.27	0.5184
875	PLCG1	ENSG00000124181	10.5407	59842	49.84	0.5184
876	IBTK	ENSG00000005700	3.69599	77769	36.07	0.5183
877	BAZ2A	ENSG00000076108	4.84739	41221	48.64	0.5183
878	DCLK1	ENSG00000133083	35.6516	362731	40.17	0.5183
879	ZDHHC7	ENSG00000153786	5.538	37361	48.57	0.5183
880	KIF2A	ENSG00000068796	13.4674	84864	38.5	0.5182
881	CIZ1	ENSG00000148337	21.5987	43133	52.5	0.5182
882	PTPN23	ENSG00000076201	10.4985	32425	51.52	0.5179
883	KLHL20	ENSG00000076321	4.46741	71752	38.33	0.5179
884	CNNM2	ENSG00000148842	3.43738	171929	42.59	0.5179
885	DCP1B	ENSG00000151065	3.52625	58483	38.72	0.5179
886	ZNF570	ENSG00000171827	2.38252	21068	41.65	0.5178
887	NRXN1	ENSG00000179915	16.9833	1307073	35.81	0.5178
888	ZNF2	ENSG00000275111	1.95553	18886	44.65	0.5178
889	CELSR3	ENSG00000008300	6.38527	26424	59.87	0.5177
890	ADNP2	ENSG00000101544	5.50201	38262	41.68	0.5177
891	PI4KB	ENSG00000143393	16.3665	35919	48.46	0.5177
892	PIAS4	ENSG00000105229	8.28907	31651	59.33	0.5176
893	DDX17	ENSG00000100201	48.8243	24223	43.03	0.5175
894	DICER1	ENSG00000100697	4.05752	71783	38	0.5174
895	NFXL1	ENSG00000170448	1.27062	67435	35.55	0.5174
896	RC3H1	ENSG00000135870	1.46514	91274	38.59	0.5173
897	SEMA4C	ENSG00000168758	14.515	11040	62.17	0.5172
898	YWHAG	ENSG00000170027	295.661	32193	44.52	0.5172
899	MED14	ENSG00000180182	3.59385	87554	38.86	0.5172
900	FKBP15	ENSG00000119321	2.91638	60313	41.17	0.5171
901	HS6ST1	ENSG00000136720	16.4893	82153	53.2	0.5171
902	FAM131B	ENSG00000159784	33.1527	9371	55.07	0.5171
903	NPR2	ENSG00000159899	4.16706	18142	49.02	0.5171
904	TRPC4AP	ENSG00000100991	19.6304	90404	42.92	0.517
905	PROSER1	ENSG00000120685	5.45586	28225	37.34	0.5169
906	ACLY	ENSG00000131473	26.2064	63626	49.89	0.5168
907	TMEM127	ENSG00000135956	19.391	17484	51.14	0.5168
908	ZNF526	ENSG00000167625	2.67291	7890	54.44	0.5168
909	BPTF	ENSG00000171634	5.3041	158876	40.87	0.5168
910	SPATS2	ENSG00000123352	12.7433	160842	41.68	0.5166
911	LRP8	ENSG00000157193	7.48005	86106	51.87	0.5166
912	L3MBTL2	ENSG00000100395	7.78577	25990	52.38	0.5165
913	KDM4B	ENSG00000127663	9.36632	184486	57.26	0.5165
914	COLGALT1	ENSG00000130309	6.45408	27514	52.81	0.5165
915	TTYH3	ENSG00000136295	31.222	32817	62.28	0.5165
916	TTC37	ENSG00000198677	6.03712	93223	35.56	0.5164
917	ZC3H14	ENSG00000100722	5.60387	64627	40.17	0.5163
918	ASH2L	ENSG00000129691	11.428	38584	42.86	0.5163
919	PFAS	ENSG00000178921	3.41108	22874	51.84	0.5163
920	SECISBP2	ENSG00000187742	8.31032	41164	42.36	0.5163
921	KIF21A	ENSG00000139116	11.2957	150163	36.22	0.5162
922	RALGAPA1	ENSG00000174373	1.35322	270953	36.27	0.5162
923	PDP2	ENSG00000172840	2.97808	17166	48.25	0.5161
924	MEGF8	ENSG00000105429	10.7563	53161	54.75	0.516
925	FKTN	ENSG00000106692	1.33033	95699	37.95	0.5159
926	CSRNP2	ENSG00000110925	22.3829	22460	46.64	0.5159
927	SEC24A	ENSG00000113615	1.8906	79125	42.25	0.5159
928	TMF1	ENSG00000144747	3.62776	32513	36.6	0.5159
929	ZDHHC17	ENSG00000186908	6.70271	90109	36.11	0.5159
930	SLC11A2	ENSG00000110911	6.1765	49166	43.54	0.5158
931	RLIM	ENSG00000131263	9.2146	31649	38.69	0.5158
932	ZNF132	ENSG00000131849	1.98115	7340	48.22	0.5158
933	ABHD2	ENSG00000140526	8.7707	114897	44.01	0.5158
934	TMEM201	ENSG00000188807	3.13729	25967	59.34	0.5158
935	ZNF512B	ENSG00000196700	6.4384	13227	63.54	0.5157
936	C6orf89	ENSG00000198663	8.88261	57095	42.84	0.5157
937	CLPTM1L	ENSG00000049656	13.0522	27348	56.18	0.5156
938	UBR5	ENSG00000104517	4.80459	160487	38.31	0.5156
939	BRAF	ENSG00000157764	2.66055	205603	38	0.5156
940	C2orf69	ENSG00000178074	7.12693	44643	37.98	0.5156
941	ARSB	ENSG00000113273	3.7269	208879	41.01	0.5155
942	RNF20	ENSG00000155827	10.0534	29492	38.17	0.5155
943	DEDD	ENSG00000158796	16.6226	11715	46.36	0.5155
944	GABRB3	ENSG00000166206	26.2656	395994	41.34	0.5154
945	ZBTB38	ENSG00000177311	9.53673	125580	42.29	0.5154
946	SUDS3	ENSG00000111707	3.97629	41479	44.37	0.5153
947	ADGRL1	ENSG00000072071	31.4775	58445	56.42	0.5152
948	DTX4	ENSG00000110042	14.2794	37159	47.6	0.5152
949	ZNF281	ENSG00000162702	6.11627	5117	43.03	0.5152
950	KDM1B	ENSG00000165097	4.82019	68526	42.05	0.5152
951	VPS18	ENSG00000104142	8.99674	9526	53.56	0.5151
952	EEF1AKNMT	ENSG00000010165	8.75576	32364	43.61	0.515
953	CCNT1	ENSG00000129315	3.00809	28541	40.95	0.515
954	ZFX	ENSG00000005889	3.4231	67083	40.77	0.5148
955	EIF2AK1	ENSG00000086232	15.5516	36929	44.67	0.5148
956	TNFAIP1	ENSG00000109079	15.1015	11408	52.61	0.5148
957	ZC3H7A	ENSG00000122299	4.66791	46673	42.76	0.5148
958	SEC14L1	ENSG00000129657	15.0168	128353	46.7	0.5148
959	PRKCI	ENSG00000163558	4.15785	83554	39.8	0.5148
960	ZNF224	ENSG00000267680	5.38587	15548	39.97	0.5148
961	TRAPPC12	ENSG00000171853	10.2797	105420	47.39	0.5147
962	BAZ1B	ENSG00000009954	10.8825	81888	43.19	0.5146
963	RPAP1	ENSG00000103932	3.8641	27094	50.42	0.5146
964	FZR1	ENSG00000105325	14.3188	32024	60.67	0.5146
965	CEP41	ENSG00000106477	4.20873	48663	39.96	0.5146
966	GTF2I	ENSG00000263001	29.8695	110462	43.08	0.5146
967	ADD2	ENSG00000075340	24.9482	160608	44.81	0.5145
968	MORC2	ENSG00000133422	7.54514	43645	45.25	0.5145
969	ARHGAP39	ENSG00000147799	6.51372	76638	53.99	0.5145
970	ZDHHC5	ENSG00000156599	8.46586	33436	45.38	0.5145
971	TBL1XR1	ENSG00000177565	9.79444	208661	39.31	0.5144
972	PIAS1	ENSG00000033800	6.21096	144295	38.06	0.5142
973	GTF2F1	ENSG00000125651	32.2509	14410	54.75	0.5142
974	PANK4	ENSG00000157881	7.00906	18061	60.69	0.5142
975	RIC8A	ENSG00000177963	24.3577	7603	57.49	0.5142
976	GOLGA5	ENSG00000066455	7.29548	45643	39.58	0.5141
977	CPEB4	ENSG00000113742	11.8888	73632	37.29	0.5141
978	ZNRF1	ENSG00000186187	19.7491	111971	45.85	0.5141
979	YY1	ENSG00000100811	23.6235	44491	45.56	0.514
980	PRR14L	ENSG00000183530	3.98116	73885	45.25	0.514
981	IFT140	ENSG00000187535	4.67618	101646	54.44	0.514
982	PRR3	ENSG00000204576	7.94267	6444	44.2	0.514
983	ASB7	ENSG00000183475	2.75233	49113	40.05	0.5139
984	PABPC4	ENSG00000090621	15.5962	16082	47.21	0.5137
985	TNRC6A	ENSG00000090905	4.22252	217424	42.59	0.5137
986	SMYD5	ENSG00000135632	6.73161	13000	50.95	0.5137
987	ZNF777	ENSG00000196453	8.16596	29700	47.28	0.5136
988	BCL9	ENSG00000116128	10.4014	84716	42.08	0.5135
989	RFX7	ENSG00000181827	6.08158	157803	37.42	0.5135
990	CILK1	ENSG00000112144	4.34844	60546	40.86	0.5133
991	ZNF362	ENSG00000160094	16.9456	44228	50.58	0.5132
992	TMEM184C	ENSG00000164168	6.01157	54659	38.71	0.5132
993	KLHL36	ENSG00000135686	5.61882	19176	51.32	0.5131
994	ZNF609	ENSG00000180357	9.70889	225327	42.67	0.5131
995	KCTD7	ENSG00000243335	8.34811	20187	47.19	0.513
996	ZMYM4	ENSG00000146463	7.51279	153350	38.7	0.5128
997	PSMD3	ENSG00000108344	46.9491	17153	49.73	0.5126
998	UPF2	ENSG00000151461	3.69709	123149	40.23	0.5126
999	EDRF1	ENSG00000107938	1.86812	44629	39.09	0.5125
1000	HDLBP	ENSG00000115677	27.5753	89798	46.99	0.5125
1001	OGFOD1	ENSG00000087263	7.66219	27584	40.36	0.5124
1002	SS18L1	ENSG00000184402	9.3956	38746	55	0.5124
1003	ZNF264	ENSG00000083844	2.88017	31347	44.47	0.5123
1004	ZNF646	ENSG00000167395	3.45896	9775	58.57	0.5123
1005	IPO9	ENSG00000198700	11.3547	55143	41.9	0.5123
1006	ZSWIM8	ENSG00000214655	7.51418	16192	54.43	0.5123
1007	MARK3	ENSG00000075413	17.6428	118455	42.16	0.5122
1008	CORO2B	ENSG00000103647	25.9731	148814	49.34	0.5122
1009	ZSWIM6	ENSG00000130449	5.88875	213915	38.18	0.5122
1010	MAP4K3	ENSG00000011566	3.69805	188036	36.89	0.5121
1011	ERCC3	ENSG00000163161	11.8678	36877	46.18	0.5121
1012	ATXN2	ENSG00000204842	6.69704	156192	42.52	0.512
1013	SSH1	ENSG00000084112	2.23798	79400	48.43	0.5119
1014	PIK3CA	ENSG00000121879	4.01568	91980	35.78	0.5119
1015	RGS12	ENSG00000159788	9.86449	146886	50.96	0.5119
1016	CLIP1	ENSG00000130779	6.59549	151201	43.88	0.5118
1017	OGT	ENSG00000147162	12.2647	42789	40.58	0.5118
1018	TRO	ENSG00000067445	17.234	10970	51.41	0.5117
1019	DLG3	ENSG00000082458	8.76532	60656	46.89	0.5117
1020	CNOT3	ENSG00000088038	7.63915	17933	57.9	0.5116
1021	KIAA1549L	ENSG00000110427	7.6497	297995	42.91	0.5116
1022	ZFP91	ENSG00000186660	12.2477	42488	36.5	0.5116
1023	KIF3B	ENSG00000101350	20.8549	57361	43.82	0.5115
1024	TAF4	ENSG00000130699	2.16288	112342	52.35	0.5115
1025	RNF144A	ENSG00000151692	6.69962	150875	44.88	0.5115
1026	SMPD4	ENSG00000136699	5.4905	31359	53.96	0.5114
1027	RALGPS1	ENSG00000136828	3.75321	308393	46.49	0.5114
1028	STRN4	ENSG00000090372	26.8239	27484	57.35	0.511
1029	WDR11	ENSG00000120008	3.57923	58220	36.77	0.511
1030	TSPAN5	ENSG00000168785	26.2645	188245	41.92	0.511
1031	WDR55	ENSG00000120314	4.24821	9449	53.17	0.5109
1032	ZNF341	ENSG00000131061	1.79777	60613	49.23	0.5109
1033	CEP350	ENSG00000135837	1.53291	160103	36.46	0.5109
1034	WDR20	ENSG00000140153	7.53499	85345	45.46	0.5109
1035	CTBP1	ENSG00000159692	55.3911	38509	60.99	0.5108
1036	FEM1B	ENSG00000169018	22.0049	18118	39.17	0.5108
1037	HEATR6	ENSG00000068097	2.81735	37915	40.88	0.5107
1038	ZNF213	ENSG00000085644	7.3228	13028	53.46	0.5107
1039	PSPC1	ENSG00000121390	18.9522	108268	40.29	0.5107
1040	DCAF7	ENSG00000136485	22.5884	43803	43.95	0.5106
1041	ZNF202	ENSG00000166261	2.90487	17762	44.44	0.5106
1042	PHC3	ENSG00000173889	1.93203	95018	37.75	0.5106
1043	IRGQ	ENSG00000167378	11.1091	11767	52.71	0.5105
1044	ZNF562	ENSG00000171466	3.1907	33294	43.09	0.5105
1045	MAGI2	ENSG00000187391	6.2559	1436613	36.83	0.5105
1046	CLPX	ENSG00000166855	8.06631	37124	40	0.5104
1047	ZNF175	ENSG00000105497	2.86546	21228	41.97	0.5103
1048	ZC3H18	ENSG00000158545	8.2979	61562	51.74	0.5103
1049	SIN3A	ENSG00000169375	6.95792	86464	44.13	0.5103
1050	TUT7	ENSG00000083223	1.9433	66722	37.99	0.5102
1051	SYMPK	ENSG00000125755	10.5336	47785	51.53	0.5102
1052	NEDD4L	ENSG00000049759	10.6065	357315	43.38	0.5101
1053	TET2	ENSG00000168769	2.33437	133942	36.29	0.5101
1054	LRIG2	ENSG00000198799	1.5649	59063	41.19	0.5101
1055	MRPS27	ENSG00000113048	12.0153	101244	38.95	0.51
1056	ZNF543	ENSG00000178229	2.20265	10299	47.4	0.51
1057	ANKIB1	ENSG00000001629	7.84331	155410	36.83	0.5098
1058	SAFB	ENSG00000160633	19.9791	45444	47.35	0.5098
1059	TADA2L	ENSG00000276234	3.26784	72840	42.79	0.5098
1060	TFIP11	ENSG00000100109	10.3015	21281	44.89	0.5097
1061	SLF2	ENSG00000119906	2.28801	52172	38.83	0.5097
1062	UBXN2B	ENSG00000215114	10.1077	40143	37.95	0.5097
1063	ELAC2	ENSG00000006744	6.80024	26454	48.02	0.5096
1064	TLK2	ENSG00000146872	3.04846	156824	42.17	0.5096
1065	ZNF667	ENSG00000198046	3.19747	38741	43.97	0.5096
1066	GOLGA3	ENSG00000090615	5.57394	60165	53.6	0.5095
1067	BCLAF1	ENSG00000029363	18.4124	33225	35.59	0.5094
1068	TBC1D22B	ENSG00000065491	4.02047	75199	43.34	0.5094
1069	KPNB1	ENSG00000108424	22.404	36030	43.15	0.5094
1070	TPP2	ENSG00000134900	3.90663	82973	37.69	0.5094
1071	PPP1R10	ENSG00000204569	9.11664	18200	46.35	0.5094
1072	FNIP1	ENSG00000217128	2.5386	155350	37.77	0.5094
1073	FBXL14	ENSG00000171823	13.5146	28589	46.72	0.5093
1074	ERCC4	ENSG00000175595	1.62984	32195	39.57	0.5093
1075	SLC39A7	ENSG00000112473	19.3817	3995	52.92	0.5092
1076	PSMD2	ENSG00000175166	33.8272	9853	48.39	0.5092
1077	PDS5A	ENSG00000121892	5.32014	155094	40.35	0.5091
1078	PYGO2	ENSG00000163348	8.81766	6828	54.77	0.5091
1079	BRD3	ENSG00000169925	17.5941	38231	57.61	0.5091
1080	AFAP1	ENSG00000196526	8.02343	181213	46.39	0.5091
1081	SPEN	ENSG00000065526	9.02327	104362	43.57	0.509
1082	ARF6	ENSG00000165527	24.4927	3973	43.29	0.509
1083	WRNIP1	ENSG00000124535	18.6055	21560	44.71	0.5089
1084	MAP2	ENSG00000078018	71.3346	310061	35.9	0.5088
1085	TSR1	ENSG00000167721	8.32435	14262	44.46	0.5088
1086	EXT2	ENSG00000151348	10.0126	156290	40.51	0.5087
1087	IGF1R	ENSG00000140443	6.6163	315992	44.56	0.5086
1088	KDM6A	ENSG00000147050	2.45798	239592	38.54	0.5086
1089	BTRC	ENSG00000166167	6.96031	203289	38.96	0.5086
1090	ZNF212	ENSG00000170260	4.07598	15956	45.76	0.5086
1091	YKT6	ENSG00000106636	24.2913	13336	48.13	0.5085
1092	ZNF696	ENSG00000185730	2.99888	10277	56.65	0.5085
1093	PPM1F	ENSG00000100034	4.84226	33424	55.32	0.5084
1094	PGS1	ENSG00000087157	7.83844	46466	52.04	0.5083
1095	CCDC6	ENSG00000108091	7.85389	117810	40.9	0.5083
1096	MED23	ENSG00000112282	2.34598	54277	36.18	0.5083
1097	MOCS3	ENSG00000124217	4.48042	5112	45.62	0.5083
1098	PAFAH1B2	ENSG00000168092	26.4402	32611	43.37	0.5083
1099	YTHDF3	ENSG00000185728	14.3288	44234	37.56	0.5083
1100	KLF7	ENSG00000118263	11.9854	93131	41.5	0.5082
1101	CCNT2	ENSG00000082258	6.32788	41108	37.48	0.5081
1102	NAV3	ENSG00000067798	5.34521	888370	35.89	0.508
1103	UCK2	ENSG00000143179	11.4312	84005	44.2	0.508
1104	BRSK2	ENSG00000174672	15.7197	72791	63.85	0.508
1105	DHX36	ENSG00000174953	8.4859	51942	35.49	0.508
1106	PTPRF	ENSG00000142949	13.1666	98480	55.69	0.5079
1107	EIF2AK3	ENSG00000172071	2.5318	70724	38.53	0.5079
1108	PCMTD2	ENSG00000203880	15.9186	32127	45.7	0.5078
1109	PICALM	ENSG00000073921	15.6562	112708	37.29	0.5077
1110	TMEM245	ENSG00000106771	5.84798	104813	39.52	0.5077
1111	RBM19	ENSG00000122965	3.05093	149588	50.43	0.5077
1112	CELF5	ENSG00000161082	20.641	72416	53.45	0.5077
1113	BPNT2	ENSG00000104331	15.2923	35937	38.23	0.5076
1114	TFCP2	ENSG00000135457	7.03013	79480	41.94	0.5076
1115	CACNA1B	ENSG00000148408	4.27157	246843	49.94	0.5076
1116	MARS2	ENSG00000247626	2.40188	3027	48.36	0.5076
1117	DOP1A	ENSG00000083097	3.22352	103685	35.96	0.5075
1118	KDM3B	ENSG00000120733	9.68159	84344	43.14	0.5075
1119	NUFIP2	ENSG00000108256	6.58564	38310	41.64	0.5074
1120	FHOD3	ENSG00000134775	7.03475	482342	43.06	0.5074
1121	AHCTF1	ENSG00000153207	1.52673	92851	38.74	0.5074
1122	AMER1	ENSG00000184675	1.7588	20592	50.92	0.5074
1123	CACNA1E	ENSG00000198216	5.77349	490395	43.9	0.5074
1124	WDR81	ENSG00000167716	2.38195	22077	57.66	0.5073
1125	ZNF638	ENSG00000075292	9.29702	158509	38.16	0.5072
1126	ERC1	ENSG00000082805	7.49102	505425	39.35	0.5072
1127	KIAA0586	ENSG00000100578	1.60086	123913	37.04	0.5072
1128	KLHL15	ENSG00000174010	2.9112	43467	41.85	0.5072
1129	KMT2C	ENSG00000055609	3.40623	301082	38.65	0.5071
1130	DHX16	ENSG00000204560	4.96242	19888	49.97	0.5071
1131	ZNF496	ENSG00000162714	7.00443	34435	48.34	0.5069
1132	PCF11	ENSG00000165494	4.66843	30464	38.25	0.5069
1133	LRCH3	ENSG00000186001	1.80235	97211	40.91	0.5068
1134	AKAP9	ENSG00000127914	4.1488	169812	36.72	0.5067
1135	LDB1	ENSG00000198728	33.5993	13880	55.32	0.5067
1136	TAB1	ENSG00000100324	8.8337	37283	51.35	0.5066
1137	C2CD5	ENSG00000111731	4.75237	95964	34.95	0.5066
1138	WDR44	ENSG00000131725	3.45793	103889	39.07	0.5066
1139	ZNF589	ENSG00000164048	3.69636	58154	45.4	0.5066
1140	CSTF2T	ENSG00000177613	17.6661	4110	43.36	0.5066
1141	AP000880.1	ENSG00000255129	27.0262	36233	43.52	0.5066
1142	RPRD1B	ENSG00000101413	5.03706	94056	42.34	0.5065
1143	RAD50	ENSG00000113522	4.12233	90331	38.81	0.5065
1144	IRS1	ENSG00000169047	5.89817	68443	40.89	0.5065
1145	BCL9L	ENSG00000186174	11.4632	31734	59.25	0.5065
1146	PRPF4	ENSG00000136875	5.90093	18368	42.31	0.5064
1147	AKAP10	ENSG00000108599	4.37787	74042	41.26	0.5063
1148	GNL1	ENSG00000204590	21.7504	15798	49.56	0.5063
1149	ANKS1A	ENSG00000064999	2.82604	202152	44.93	0.5062
1150	AKAP1	ENSG00000121057	8.20335	36255	49.96	0.5062
1151	FCHSD2	ENSG00000137478	7.81146	305574	38.88	0.5062
1152	CUL4A	ENSG00000139842	5.06904	58916	45.97	0.5061
1153	C7orf26	ENSG00000146576	11.745	18706	53.1	0.5061
1154	AD000671.1	ENSG00000188223	3.97104	8842	52.97	0.5061
1155	TERF2IP	ENSG00000166848	114.575	114100	42.42	0.506
1156	ATF6B	ENSG00000213676	12.4328	12990	51.45	0.506
1157	PHC1	ENSG00000111752	1.43318	27572	44.13	0.5059
1158	RBM28	ENSG00000106344	2.44838	46224	43.22	0.5058
1159	CGGBP1	ENSG00000163320	32.2057	97942	35.99	0.5058
1160	IST1	ENSG00000182149	17.1238	85204	45.18	0.5058
1161	NUP62	ENSG00000213024	17.7716	22939	54.29	0.5058
1162	MLH3	ENSG00000119684	2.77233	37764	41.37	0.5057
1163	NBEA	ENSG00000172915	10.6428	730736	35.01	0.5057
1164	TASOR	ENSG00000163946	4.61453	63105	38.7	0.5056
1165	ZNF549	ENSG00000121406	2.15557	30218	43.95	0.5055
1166	MED24	ENSG00000008838	14.7661	42119	50.63	0.5054
1167	HIF1AN	ENSG00000166135	6.32758	30927	45.24	0.5054
1168	OXSR1	ENSG00000172939	3.87268	90396	38.68	0.5054
1169	SPIRE1	ENSG00000134278	13.4611	211623	40.66	0.5053
1170	AKAP17A	ENSG00000197976	6.80641	10917	60.91	0.5053
1171	RAB2B	ENSG00000129472	8.65108	17941	41.18	0.5052
1172	IREB2	ENSG00000136381	4.55622	64023	39.42	0.5052
1173	TNRC18	ENSG00000182095	11.4439	118625	54.68	0.5052
1174	PCDHB2	ENSG00000112852	2.21706	4098	48.32	0.5051
1175	KHDC4	ENSG00000132680	6.27372	21369	42.57	0.5051
1176	ZNF8	ENSG00000278129	3.53821	23837	48.32	0.505
1177	TM9SF3	ENSG00000077147	14.6965	69343	37.03	0.5049
1178	PIAS2	ENSG00000078043	5.25711	116943	38.59	0.5049
1179	CD200	ENSG00000091972	35.2323	30466	38.61	0.5048
1180	PRKAR2A	ENSG00000114302	4.67725	103278	43.42	0.5048
1181	DNAJC11	ENSG00000007923	9.89377	67757	46.6	0.5047
1182	LMBR1	ENSG00000105983	6.14072	224271	39.05	0.5047
[truncated: 1,188 more rows]

## Sheet: TriM-only
Supplemental_Table_S3. P-value and FDR of each gene under different gene ranking conditions and lists of TriM, Top, TriM-only, Top-only, and Overlap genes.
[truncated: 958 more rows]

[truncated: 2 more sheets: Top-only, Overlap]
